# Supplementary material for: Performance of Excess Heat Factor Severity as a Global Heatwave Health Impact Index
Source: Int J Environ Res Public Health. 2018 Nov 8;15(11):2494. doi: 10.3390/ijerph15112494 (PMC6265727; doi:10.3390/ijerph15112494)
Supplement: Supplementary file 1 [file ijerph-15-02494-s001.zip]

Archive with 1 entries (1 files):
- ijerph-349585-supplementary.xlsx
