# Supplementary material for: Performance of Excess Heat Factor Severity as a Global Heatwave Health Impact Index
Source: Int J Environ Res Public Health. 2018 Nov 8;15(11):2494. doi: 10.3390/ijerph15112494 (PMC6265727; doi:10.3390/ijerph15112494)
Supplement: Supplementary file 1 [file ijerph-15-02494-s001.zip › ijerph-349585-supplementary.xlsx]

## Sheet: Armagh
year	EHF_sev	HWID	HWStart	HWEnd	mean	meanz	load	loadz	peak	peakz	length
2016	0	3	196	201	6.66667	0.843882	40	5.06329	14.3	1.81013	6
2016	1	2	196	201	5.66667	0.7173	34	4.3038	13.3	1.68354	6
2016	2	2	197	200	7.25	0.917722	29	3.67089	12.3	1.55696	4
2016	3	2	197	200	6.25	0.791139	25	3.16456	11.3	1.43038	4
2016	0	1	155	160	5.71667	0.723629	34.3	4.34177	9.6	1.21519	6
2016	1	1	155	159	5.76	0.729114	28.8	3.64557	8.6	1.08861	5
2016	2	1	155	159	4.76	0.602532	23.8	3.01266	7.6	0.962025	5
2016	3	1	155	159	3.76	0.475949	18.8	2.37975	6.6	0.835443	5
2016	0	4	246	249	3.6	0.455696	14.4	1.82278	6.3	0.797468	4
2016	1	3	246	249	2.6	0.329114	10.4	1.31646	5.3	0.670886	4
2016	2	3	247	248	3.75	0.474684	7.5	0.949367	4.3	0.544304	2
2016	3	3	247	248	2.75	0.348101	5.5	0.696203	3.3	0.417722	2
2016	0	2	189	189	0.5	0.0632911	0.5	0.0632911	0.5	0.0632911	1
2015	0	1	178	182	7.42	0.939241	37.1	4.6962	12.1	1.53165	5
2015	1	1	178	182	6.42	0.812658	32.1	4.06329	11.1	1.40506	5
2015	2	1	178	181	6.975	0.882911	27.9	3.53165	10.1	1.27848	4
2015	3	1	178	180	8	1.01266	24	3.03797	9.1	1.1519	3
2014	0	2	194	204	7.29091	0.9229	80.2	10.1519	24.6	3.11392	11
2014	1	3	198	204	10	1.26582	70	8.86076	23.6	2.98734	7
2014	2	1	198	204	9	1.13924	63	7.97468	22.6	2.86076	7
2014	3	1	199	203	11.38	1.44051	56.9	7.20253	21.6	2.73418	5
2014	0	1	165	166	1.4	0.177215	2.8	0.35443	1.6	0.202532	2
2014	1	1	165	166	0.4	0.0506329	0.8	0.101266	0.6	0.0759494	2
2014	1	2	195	196	0.2	0.0253165	0.4	0.0506329	0.3	0.0379747	2
2014	0	4	215	215	0.3	0.0379747	0.3	0.0379747	0.3	0.0379747	1
2014	0	3	207	207	0.1	0.0126582	0.1	0.0126582	0.1	0.0126582	1
2013	0	1	184	207	9.1875	1.16297	220.5	27.9114	22.6	2.86076	24
2013	1	1	184	192	12.5444	1.5879	112.9	14.2911	21.6	2.73418	9
2013	2	1	184	191	13.0625	1.65348	104.5	13.2278	20.6	2.60759	8
2013	3	1	184	191	12.0625	1.5269	96.5	12.2152	19.6	2.48101	8
2013	1	2	194	205	7.10833	0.899789	85.3	10.7975	19.4	2.4557	12
2013	2	2	195	205	6.73636	0.852704	74.1	9.37975	18.4	2.32911	11
2013	3	2	195	205	5.73636	0.726122	63.1	7.98734	17.4	2.20253	11
2013	0	5	243	243	1.7	0.21519	1.7	0.21519	1.7	0.21519	1
2013	1	3	243	243	0.7	0.0886076	0.7	0.0886076	0.7	0.0886076	1
2013	0	2	212	213	0.4	0.0506329	0.8	0.101266	0.6	0.0759494	2
2013	0	6	263	263	0.5	0.0632911	0.5	0.0632911	0.5	0.0632911	1
2013	0	4	231	231	0.2	0.0253165	0.2	0.0253165	0.2	0.0253165	1
2013	0	3	225	226	0.1	0.0126582	0.2	0.0253165	0.1	0.0126582	2
2012	0	1	142	146	8.44	1.06835	42.2	5.34177	12.5	1.58228	5
2012	1	1	142	146	7.44	0.941772	37.2	4.70886	11.5	1.4557	5
2012	2	1	142	146	6.44	0.81519	32.2	4.07595	10.5	1.32911	5
2012	3	1	143	146	6.925	0.876582	27.7	3.50633	9.5	1.20253	4
2012	0	4	222	231	2.54	0.321519	25.4	3.21519	4.3	0.544304	10
2012	1	2	223	230	2.1375	0.27057	17.1	2.16456	3.3	0.417722	8
2012	2	2	224	229	1.61667	0.204641	9.7	1.22785	2.3	0.291139	6
2012	3	3	227	229	1.06667	0.135021	3.2	0.405063	1.3	0.164557	3
2012	3	2	224	224	1.1	0.139241	1.1	0.139241	1.1	0.139241	1
2012	0	2	204	204	0.6	0.0759494	0.6	0.0759494	0.6	0.0759494	1
2012	0	5	249	249	0.2	0.0253165	0.2	0.0253165	0.2	0.0253165	1
2012	0	3	219	219	0.1	0.0126582	0.1	0.0126582	0.1	0.0126582	1
2011	0	2	269	269	2.3	0.291139	2.3	0.291139	2.3	0.291139	1
2011	1	1	269	269	1.3	0.164557	1.3	0.164557	1.3	0.164557	1
2011	0	1	211	211	0.4	0.0506329	0.4	0.0506329	0.4	0.0506329	1
2011	2	1	269	269	0.3	0.0379747	0.3	0.0379747	0.3	0.0379747	1
2010	0	1	138	140	6.73333	0.852321	20.2	2.55696	10.8	1.36709	3
2010	1	1	138	139	8.75	1.10759	17.5	2.21519	9.8	1.24051	2
2010	2	1	138	139	7.75	0.981013	15.5	1.96203	8.8	1.11392	2
2010	3	1	138	139	6.75	0.85443	13.5	1.70886	7.8	0.987342	2
2010	0	2	172	176	1.98	0.250633	9.9	1.25316	3.6	0.455696	5
2010	1	2	172	176	0.98	0.124051	4.9	0.620253	2.6	0.329114	5
2010	2	3	174	174	1.6	0.202532	1.6	0.202532	1.6	0.202532	1
2010	0	5	204	205	1.05	0.132911	2.1	0.265823	1.3	0.164557	2
2010	0	3	178	180	0.5	0.0632911	1.5	0.189873	1	0.126582	3
2010	3	2	174	174	0.6	0.0759494	0.6	0.0759494	0.6	0.0759494	1
2010	0	4	197	198	0.4	0.0506329	0.8	0.101266	0.5	0.0632911	2
2010	1	3	204	204	0.3	0.0379747	0.3	0.0379747	0.3	0.0379747	1
2010	2	2	172	172	0.1	0.0126582	0.1	0.0126582	0.1	0.0126582	1
2009	0	2	171	182	4.9	0.620253	58.8	7.44304	8	1.01266	12
2009	1	1	171	182	3.9	0.493671	46.8	5.92405	7	0.886076	12
2009	2	2	175	182	3.3	0.417722	26.4	3.34177	6	0.759494	8
2009	2	1	171	173	2.8	0.35443	8.4	1.06329	5.3	0.670886	3
2009	3	2	175	182	2.3	0.291139	18.4	2.32911	5	0.632911	8
2009	3	1	171	173	1.8	0.227848	5.4	0.683544	4.3	0.544304	3
2009	0	1	150	150	0.7	0.0886076	0.7	0.0886076	0.7	0.0886076	1
2009	0	3	213	214	0.2	0.0253165	0.4	0.0506329	0.3	0.0379747	2
2009	0	4	226	227	0.2	0.0253165	0.4	0.0506329	0.3	0.0379747	2
2008	0	2	203	211	3.33333	0.421941	30	3.79747	6.1	0.772152	9
2008	1	1	203	210	2.6375	0.333861	21.1	2.67089	5.1	0.64557	8
2008	2	1	204	206	2.9	0.367089	8.7	1.10127	4.1	0.518987	3
2008	3	1	204	206	1.9	0.240506	5.7	0.721519	3.1	0.392405	3
2008	2	2	208	210	1.53333	0.194093	4.6	0.582278	2.2	0.278481	3
2008	3	2	209	210	1.05	0.132911	2.1	0.265823	1.2	0.151899	2
2008	0	1	159	159	0.4	0.0506329	0.4	0.0506329	0.4	0.0506329	1
2008	0	3	239	240	0.2	0.0253165	0.4	0.0506329	0.2	0.0253165	2
2007	0	1	158	161	6.525	0.825949	26.1	3.3038	10.1	1.27848	4
2007	1	1	158	161	5.525	0.699367	22.1	2.79747	9.1	1.1519	4
2007	2	1	158	161	4.525	0.572785	18.1	2.29114	8.1	1.02532	4
2007	3	1	158	161	3.525	0.446203	14.1	1.78481	7.1	0.898734	4
2007	0	3	234	234	0.7	0.0886076	0.7	0.0886076	0.7	0.0886076	1
2007	0	2	212	213	0.45	0.056962	0.9	0.113924	0.5	0.0632911	2
2006	0	3	195	209	11.3733	1.43966	170.6	21.5949	30.1	3.81013	15
2006	1	3	195	207	12.0538	1.5258	156.7	19.8354	29.1	3.68354	13
2006	2	5	195	207	11.0538	1.39922	143.7	18.1899	28.1	3.55696	13
2006	3	4	195	207	10.0538	1.27264	130.7	16.5443	27.1	3.43038	13
2006	0	2	179	185	3.62857	0.459313	25.4	3.21519	8.2	1.03797	7
2006	0	1	154	160	4.04286	0.511754	28.3	3.58228	7.9	1	7
2006	1	2	179	185	2.62857	0.332731	18.4	2.32911	7.2	0.911392	7
2006	1	1	155	160	3.58333	0.453586	21.5	2.72152	6.9	0.873418	6
2006	2	4	182	185	3.075	0.389241	12.3	1.55696	6.2	0.78481	4
2006	2	2	158	160	5.16667	0.654008	15.5	1.96203	5.9	0.746835	3
2006	3	3	183	185	2.93333	0.371308	8.8	1.11392	5.2	0.658228	3
2006	3	2	158	160	4.16667	0.527426	12.5	1.58228	4.9	0.620253	3
2006	2	1	156	156	1.2	0.151899	1.2	0.151899	1.2	0.151899	1
2006	0	4	214	216	0.5	0.0632911	1.5	0.189873	0.8	0.101266	3
2006	0	5	252	253	0.4	0.0506329	0.8	0.101266	0.6	0.0759494	2
2006	2	3	180	180	0.3	0.0379747	0.3	0.0379747	0.3	0.0379747	1
2006	3	1	156	156	0.2	0.0253165	0.2	0.0253165	0.2	0.0253165	1
2005	0	2	188	193	11.1833	1.41561	67.1	8.49367	23.2	2.93671	6
2005	1	3	188	192	12.38	1.56709	61.9	7.83544	22.2	2.81013	5
2005	2	3	188	192	11.38	1.44051	56.9	7.20253	21.2	2.68354	5
2005	3	3	188	192	10.38	1.31392	51.9	6.56962	20.2	2.55696	5
2005	0	1	166	172	3.02857	0.383363	21.2	2.68354	9.3	1.17722	7
2005	1	1	166	168	3.66667	0.464135	11	1.39241	8.3	1.05063	3
2005	2	1	167	168	4.4	0.556962	8.8	1.11392	7.3	0.924051	2
2005	3	1	167	168	3.4	0.43038	6.8	0.860759	6.3	0.797468	2
2005	0	5	244	247	2.45	0.310127	9.8	1.24051	4.7	0.594937	4
2005	1	2	170	171	2.25	0.28481	4.5	0.56962	4.4	0.556962	2
2005	1	5	245	246	3.4	0.43038	6.8	0.860759	3.7	0.468354	2
2005	2	2	171	171	3.4	0.43038	3.4	0.43038	3.4	0.43038	1
2005	2	4	245	246	2.4	0.303797	4.8	0.607595	2.7	0.341772	2
2005	3	2	171	171	2.4	0.303797	2.4	0.303797	2.4	0.303797	1
2005	3	4	245	246	1.4	0.177215	2.8	0.35443	1.7	0.21519	2
2005	0	4	219	221	0.9	0.113924	2.7	0.341772	1.5	0.189873	3
2005	0	3	195	196	0.4	0.0506329	0.8	0.101266	0.6	0.0759494	2
2005	1	4	220	220	0.5	0.0632911	0.5	0.0632911	0.5	0.0632911	1
2005	0	6	254	254	0.1	0.0126582	0.1	0.0126582	0.1	0.0126582	1
2004	0	4	207	226	1.785	0.225949	35.7	4.51899	4.2	0.531646	20
2004	1	6	215	220	1.68333	0.21308	10.1	1.27848	3.2	0.405063	6
2004	0	1	155	159	1.38	0.174684	6.9	0.873418	2.4	0.303797	5
2004	2	3	218	220	1.93333	0.244726	5.8	0.734177	2.2	0.278481	3
2004	1	7	223	225	1.33333	0.168776	4	0.506329	2	0.253165	3
2004	1	5	210	213	0.925	0.117089	3.7	0.468354	1.6	0.202532	4
2004	1	2	157	158	0.95	0.120253	1.9	0.240506	1.4	0.177215	2
2004	3	1	218	220	0.933333	0.118143	2.8	0.35443	1.2	0.151899	3
2004	0	3	164	164	1.1	0.139241	1.1	0.139241	1.1	0.139241	1
2004	2	4	224	225	0.75	0.0949367	1.5	0.189873	1	0.126582	2
2004	1	1	155	155	0.8	0.101266	0.8	0.101266	0.8	0.101266	1
2004	0	5	246	248	0.433333	0.0548523	1.3	0.164557	0.7	0.0886076	3
2004	2	2	211	211	0.6	0.0759494	0.6	0.0759494	0.6	0.0759494	1
2004	0	2	162	162	0.5	0.0632911	0.5	0.0632911	0.5	0.0632911	1
2004	2	1	157	157	0.4	0.0506329	0.4	0.0506329	0.4	0.0506329	1
2004	1	3	164	164	0.1	0.0126582	0.1	0.0126582	0.1	0.0126582	1
2004	1	4	208	208	0.1	0.0126582	0.1	0.0126582	0.1	0.0126582	1
2003	0	3	212	220	7.11111	0.900141	64	8.10127	13.3	1.68354	9
2003	1	3	213	219	8.07143	1.0217	56.5	7.1519	12.3	1.55696	7
2003	2	2	213	219	7.07143	0.895118	49.5	6.26582	11.3	1.43038	7
2003	3	2	213	218	7.21667	0.913502	43.3	5.48101	10.3	1.3038	6
2003	0	2	192	197	5.03333	0.637131	30.2	3.82278	9.9	1.25316	6
2003	1	2	192	197	4.03333	0.510549	24.2	3.06329	8.9	1.12658	6
2003	2	1	193	195	6.66667	0.843882	20	2.53165	7.9	1	3
2003	3	1	193	195	5.66667	0.7173	17	2.1519	6.9	0.873418	3
2003	0	4	232	234	1.76667	0.223629	5.3	0.670886	2.9	0.367089	3
2003	0	5	255	256	1.45	0.183544	2.9	0.367089	2	0.253165	2
2003	0	1	186	188	1.36667	0.172996	4.1	0.518987	1.9	0.240506	3
2003	1	4	232	234	0.766667	0.0970464	2.3	0.291139	1.9	0.240506	3
2003	1	5	256	256	1	0.126582	1	0.126582	1	0.126582	1
2003	1	1	186	187	0.8	0.101266	1.6	0.202532	0.9	0.113924	2
2003	2	3	233	233	0.9	0.113924	0.9	0.113924	0.9	0.113924	1
2002	0	2	211	215	3.8	0.481013	19	2.40506	7.3	0.924051	5
2002	1	2	212	215	3.55	0.449367	14.2	1.79747	6.3	0.797468	4
2002	2	1	212	214	3.53333	0.447257	10.6	1.34177	5.3	0.670886	3
2002	3	1	213	214	3.85	0.487342	7.7	0.974684	4.3	0.544304	2
2002	0	1	204	206	0.8	0.101266	2.4	0.303797	1.3	0.164557	3
2002	1	1	204	204	0.3	0.0379747	0.3	0.0379747	0.3	0.0379747	1
2002	0	3	224	224	0.1	0.0126582	0.1	0.0126582	0.1	0.0126582	1
2001	0	1	179	183	5.16	0.653165	25.8	3.26582	9.3	1.17722	5
2001	1	1	179	182	5.425	0.686709	21.7	2.74684	8.3	1.05063	4
2001	2	1	179	182	4.425	0.560127	17.7	2.24051	7.3	0.924051	4
2001	0	2	205	209	3.84	0.486076	19.2	2.43038	6.9	0.873418	5
2001	3	1	179	181	4.86667	0.616034	14.6	1.8481	6.3	0.797468	3
2001	1	2	205	207	5.33333	0.675105	16	2.02532	5.9	0.746835	3
2001	2	2	205	207	4.33333	0.548523	13	1.64557	4.9	0.620253	3
2001	0	4	222	225	1.825	0.231013	7.3	0.924051	4.9	0.620253	4
2001	3	2	205	207	3.33333	0.421941	10	1.26582	3.9	0.493671	3
2001	1	3	223	224	2.1	0.265823	4.2	0.531646	3.9	0.493671	2
2001	2	3	223	223	2.9	0.367089	2.9	0.367089	2.9	0.367089	1
2001	3	3	223	223	1.9	0.240506	1.9	0.240506	1.9	0.240506	1
2001	0	3	211	211	0.1	0.0126582	0.1	0.0126582	0.1	0.0126582	1
2000	0	1	166	168	8.43333	1.06751	25.3	3.20253	11.8	1.49367	3
2000	1	1	166	168	7.43333	0.940928	22.3	2.82278	10.8	1.36709	3
2000	2	1	166	168	6.43333	0.814346	19.3	2.44304	9.8	1.24051	3
2000	3	1	166	168	5.43333	0.687764	16.3	2.06329	8.8	1.11392	3
2000	0	4	215	224	2.03	0.256962	20.3	2.56962	4.5	0.56962	10
2000	1	3	216	219	2.15	0.272152	8.6	1.08861	3.5	0.443038	4
2000	0	3	206	211	1.55	0.196203	9.3	1.17722	2.5	0.316456	6
2000	2	3	216	218	1.53333	0.194093	4.6	0.582278	2.5	0.316456	3
2000	1	2	206	210	0.84	0.106329	4.2	0.531646	1.5	0.189873	5
2000	3	2	217	218	1.1	0.139241	2.2	0.278481	1.5	0.189873	2
2000	1	4	222	224	0.766667	0.0970464	2.3	0.291139	0.9	0.113924	3
2000	0	2	199	200	0.65	0.0822785	1.3	0.164557	0.7	0.0886076	2
2000	2	2	208	209	0.3	0.0379747	0.6	0.0759494	0.5	0.0632911	2
1999	0	1	181	190	6.6	0.835443	66	8.35443	15.1	1.91139	10
1999	1	1	181	190	5.6	0.708861	56	7.08861	14.1	1.78481	10
1999	2	1	182	189	5.775	0.731013	46.2	5.8481	13.1	1.65823	8
1999	3	1	182	188	5.45714	0.690778	38.2	4.83544	12.1	1.53165	7
1999	0	4	241	247	4.78571	0.605787	33.5	4.24051	8.3	1.05063	7
1999	1	4	242	246	5.42	0.686076	27.1	3.43038	7.3	0.924051	5
1999	2	3	242	246	4.42	0.559494	22.1	2.79747	6.3	0.797468	5
1999	3	2	242	246	3.42	0.432911	17.1	2.16456	5.3	0.670886	5
1999	0	2	208	214	1.07143	0.135624	7.5	0.949367	2.2	0.278481	7
1999	1	2	209	210	0.75	0.0949367	1.5	0.189873	1.2	0.151899	2
1999	0	3	235	235	0.2	0.0253165	0.2	0.0253165	0.2	0.0253165	1
1999	2	2	209	209	0.2	0.0253165	0.2	0.0253165	0.2	0.0253165	1
1999	1	3	214	214	0.2	0.0253165	0.2	0.0253165	0.2	0.0253165	1
1998	0	1	217	220	3.475	0.439873	13.9	1.75949	6.5	0.822785	4
1998	1	1	218	220	3.33333	0.421941	10	1.26582	5.5	0.696203	3
1998	2	1	218	220	2.33333	0.295359	7	0.886076	4.5	0.56962	3
1998	3	1	218	219	2.3	0.291139	4.6	0.582278	3.5	0.443038	2
1997	0	4	215	231	4.65882	0.589724	79.2	10.0253	13	1.64557	17
1997	1	3	216	227	5.25	0.664557	63	7.97468	12	1.51899	12
1997	2	2	216	226	4.63636	0.586881	51	6.4557	11	1.39241	11
1997	3	2	217	226	4.01	0.507595	40.1	5.07595	10	1.26582	10
1997	0	1	186	188	6.33333	0.801688	19	2.40506	8	1.01266	3
1997	1	1	186	188	5.33333	0.675105	16	2.02532	7	0.886076	3
1997	2	1	186	188	4.33333	0.548523	13	1.64557	6	0.759494	3
1997	3	1	186	188	3.33333	0.421941	10	1.26582	5	0.632911	3
1997	0	2	198	200	0.966667	0.122363	2.9	0.367089	1.4	0.177215	3
1997	1	4	230	230	1.1	0.139241	1.1	0.139241	1.1	0.139241	1
1997	1	2	198	199	0.4	0.0506329	0.8	0.101266	0.4	0.0506329	2
1997	0	3	206	206	0.2	0.0253165	0.2	0.0253165	0.2	0.0253165	1
1997	2	3	230	230	0.1	0.0126582	0.1	0.0126582	0.1	0.0126582	1
1996	0	2	227	230	3.5	0.443038	14	1.77215	7.4	0.936709	4
1996	1	2	227	229	3.4	0.43038	10.2	1.29114	6.4	0.810127	3
1996	2	1	228	229	3.85	0.487342	7.7	0.974684	5.4	0.683544	2
1996	3	1	228	229	2.85	0.360759	5.7	0.721519	4.4	0.556962	2
1996	0	1	200	203	0.725	0.0917722	2.9	0.367089	1.8	0.227848	4
1996	1	1	202	202	0.8	0.101266	0.8	0.101266	0.8	0.101266	1
1996	0	3	244	244	0.2	0.0253165	0.2	0.0253165	0.2	0.0253165	1
1995	0	4	202	215	7.77857	0.984629	108.9	13.7848	17.9	2.26582	14
1995	1	3	203	214	8.04167	1.01793	96.5	12.2152	16.9	2.13924	12
1995	2	3	204	213	8.59	1.08734	85.9	10.8734	15.9	2.01266	10
1995	0	1	173	178	9.31667	1.17932	55.9	7.07595	15.5	1.96203	6
1995	3	3	205	213	8.45556	1.07032	76.1	9.63291	14.9	1.88608	9
1995	1	1	173	178	8.31667	1.05274	49.9	6.31646	14.5	1.83544	6
1995	2	1	173	178	7.31667	0.92616	43.9	5.55696	13.5	1.70886	6
1995	3	1	173	178	6.31667	0.799578	37.9	4.79747	12.5	1.58228	6
1995	0	5	219	234	2.78125	0.352057	44.5	5.63291	9.2	1.16456	16
1995	1	4	223	230	4.275	0.541139	34.2	4.32911	8.2	1.03797	8
1995	0	3	196	199	4.7	0.594937	18.8	2.37975	7.8	0.987342	4
1995	2	4	224	230	3.87143	0.490054	27.1	3.43038	7.2	0.911392	7
1995	1	2	196	198	5.06667	0.64135	15.2	1.92405	6.8	0.860759	3
1995	3	4	224	230	2.87143	0.363472	20.1	2.5443	6.2	0.78481	7
1995	2	2	196	198	4.06667	0.514768	12.2	1.5443	5.8	0.734177	3
1995	3	2	196	198	3.06667	0.388186	9.2	1.16456	4.8	0.607595	3
1995	0	2	189	191	0.633333	0.0801688	1.9	0.240506	0.9	0.113924	3
1994	0	2	212	212	0.6	0.0759494	0.6	0.0759494	0.6	0.0759494	1
1994	0	1	198	200	0.5	0.0632911	1.5	0.189873	0.5	0.0632911	3
1993	0	1	176	176	1.3	0.164557	1.3	0.164557	1.3	0.164557	1
1993	1	1	176	176	0.3	0.0379747	0.3	0.0379747	0.3	0.0379747	1
1992	0	3	196	198	1.43333	0.181435	4.3	0.544304	1.7	0.21519	3
1992	0	2	177	178	0.9	0.113924	1.8	0.227848	1.4	0.177215	2
1992	0	1	160	160	0.9	0.113924	0.9	0.113924	0.9	0.113924	1
1992	1	2	196	197	0.65	0.0822785	1.3	0.164557	0.7	0.0886076	2
1992	1	1	177	177	0.4	0.0506329	0.4	0.0506329	0.4	0.0506329	1
1991	0	1	182	186	5.46	0.691139	27.3	3.4557	13.4	1.6962	5
1991	1	1	183	185	7.83333	0.991561	23.5	2.97468	12.4	1.56962	3
1991	2	1	183	185	6.83333	0.864979	20.5	2.59494	11.4	1.44304	3
1991	3	1	183	185	5.83333	0.738397	17.5	2.21519	10.4	1.31646	3
1991	0	2	205	210	4.21667	0.533755	25.3	3.20253	8.2	1.03797	6
1991	1	2	205	208	4.8	0.607595	19.2	2.43038	7.2	0.911392	4
1991	0	4	236	241	2.25	0.28481	13.5	1.70886	6.2	0.78481	6
1991	2	2	206	208	5.26667	0.666667	15.8	2	6.2	0.78481	3
1991	1	4	237	239	2.96667	0.375527	8.9	1.12658	5.2	0.658228	3
1991	3	2	206	208	4.26667	0.540084	12.8	1.62025	5.2	0.658228	3
1991	2	3	238	239	3.15	0.398734	6.3	0.797468	4.2	0.531646	2
1991	3	3	238	239	2.15	0.272152	4.3	0.544304	3.2	0.405063	2
1991	0	5	243	246	0.775	0.0981013	3.1	0.392405	1.1	0.139241	4
1991	1	3	210	210	0.3	0.0379747	0.3	0.0379747	0.3	0.0379747	1
1991	0	3	212	212	0.2	0.0253165	0.2	0.0253165	0.2	0.0253165	1
1991	1	5	244	244	0.1	0.0126582	0.1	0.0126582	0.1	0.0126582	1
1990	0	3	207	212	3.58333	0.453586	21.5	2.72152	7.9	1	6
1990	1	3	208	212	3.16	0.4	15.8	2	6.9	0.873418	5
1990	2	4	209	212	2.925	0.370253	11.7	1.48101	5.9	0.746835	4
1990	0	4	231	237	3.1	0.392405	21.7	2.74684	5.1	0.64557	7
1990	3	2	210	212	2.73333	0.345992	8.2	1.03797	4.9	0.620253	3
1990	0	1	193	199	2.84286	0.359855	19.9	2.51899	4.2	0.531646	7
1990	1	4	232	236	3.1	0.392405	15.5	1.96203	4.1	0.518987	5
1990	1	1	193	198	2.3	0.291139	13.8	1.74684	3.2	0.405063	6
1990	2	5	232	236	2.1	0.265823	10.5	1.32911	3.1	0.392405	5
1990	2	2	195	198	1.975	0.25	7.9	1	2.2	0.278481	4
1990	0	2	203	203	2.1	0.265823	2.1	0.265823	2.1	0.265823	1
1990	3	3	232	236	1.1	0.139241	5.5	0.696203	2.1	0.265823	5
1990	3	1	195	198	0.975	0.123418	3.9	0.493671	1.2	0.151899	4
1990	1	2	203	203	1.1	0.139241	1.1	0.139241	1.1	0.139241	1
1990	2	1	193	193	0.2	0.0253165	0.2	0.0253165	0.2	0.0253165	1
1990	2	3	203	203	0.1	0.0126582	0.1	0.0126582	0.1	0.0126582	1
1989	0	3	165	168	12.4	1.56962	49.6	6.27848	21.6	2.73418	4
1989	1	3	165	168	11.4	1.44304	45.6	5.77215	20.6	2.60759	4
1989	2	1	165	168	10.4	1.31646	41.6	5.26582	19.6	2.48101	4
1989	0	5	190	207	8.07778	1.0225	145.4	18.4051	19.2	2.43038	18
1989	3	1	165	168	9.4	1.18987	37.6	4.75949	18.6	2.35443	4
1989	1	5	190	203	9.27143	1.1736	129.8	16.4304	18.2	2.3038	14
1989	2	3	191	203	8.93846	1.13145	116.2	14.7089	17.2	2.17722	13
1989	3	3	192	203	8.65833	1.09599	103.9	13.1519	16.2	2.05063	12
1989	0	4	182	186	3.32	0.420253	16.6	2.10127	6	0.759494	5
1989	1	4	182	185	3.025	0.382911	12.1	1.53165	5	0.632911	4
1989	2	2	182	185	2.025	0.256329	8.1	1.02532	4	0.506329	4
1989	3	2	183	184	2.6	0.329114	5.2	0.658228	3	0.379747	2
1989	0	1	139	140	1.2	0.151899	2.4	0.303797	1.9	0.240506	2
1989	0	2	161	161	1.3	0.164557	1.3	0.164557	1.3	0.164557	1
1989	1	1	139	139	0.9	0.113924	0.9	0.113924	0.9	0.113924	1
1989	0	6	212	216	0.36	0.0455696	1.8	0.227848	0.5	0.0632911	5
1989	1	2	161	161	0.3	0.0379747	0.3	0.0379747	0.3	0.0379747	1
1988	0	1	216	218	2.5	0.316456	7.5	0.949367	2.8	0.35443	3
1988	1	1	216	218	1.5	0.189873	4.5	0.56962	1.8	0.227848	3
1988	2	1	216	216	0.8	0.101266	0.8	0.101266	0.8	0.101266	1
1988	2	2	218	218	0.8	0.101266	0.8	0.101266	0.8	0.101266	1
1987	0	1	183	184	6.45	0.816456	12.9	1.63291	6.5	0.822785	2
1987	0	4	225	229	3.2	0.405063	16	2.02532	5.5	0.696203	5
1987	1	1	183	184	5.45	0.689873	10.9	1.37975	5.5	0.696203	2
1987	1	2	225	227	3.8	0.481013	11.4	1.44304	4.5	0.56962	3
1987	2	1	183	184	4.45	0.563291	8.9	1.12658	4.5	0.56962	2
1987	2	2	225	227	2.8	0.35443	8.4	1.06329	3.5	0.443038	3
1987	3	1	183	184	3.45	0.436709	6.9	0.873418	3.5	0.443038	2
1987	3	2	225	227	1.8	0.227848	5.4	0.683544	2.5	0.316456	3
1987	0	2	191	191	0.8	0.101266	0.8	0.101266	0.8	0.101266	1
1987	0	3	206	206	0.4	0.0506329	0.4	0.0506329	0.4	0.0506329	1
1987	1	3	229	229	0.3	0.0379747	0.3	0.0379747	0.3	0.0379747	1
1986	0	2	175	178	9.225	1.16772	36.9	4.67089	13.4	1.6962	4
1986	1	2	175	178	8.225	1.04114	32.9	4.16456	12.4	1.56962	4
1986	2	2	175	178	7.225	0.914557	28.9	3.65823	11.4	1.44304	4
1986	3	2	175	178	6.225	0.787975	24.9	3.1519	10.4	1.31646	4
1986	0	1	162	163	4.45	0.563291	8.9	1.12658	6.8	0.860759	2
1986	1	1	162	163	3.45	0.436709	6.9	0.873418	5.8	0.734177	2
1986	2	1	162	163	2.45	0.310127	4.9	0.620253	4.8	0.607595	2
1986	0	3	192	194	2.63333	0.333333	7.9	1	4.2	0.531646	3
1986	3	1	163	163	3.8	0.481013	3.8	0.481013	3.8	0.481013	1
1986	1	3	192	194	1.63333	0.206751	4.9	0.620253	3.2	0.405063	3
1986	2	3	193	193	2.2	0.278481	2.2	0.278481	2.2	0.278481	1
1986	3	3	193	193	1.2	0.151899	1.2	0.151899	1.2	0.151899	1
1985	0	1	181	183	4.7	0.594937	14.1	1.78481	7.5	0.949367	3
1985	1	1	181	183	3.7	0.468354	11.1	1.40506	6.5	0.822785	3
1985	2	1	181	182	4.5	0.56962	9	1.13924	5.5	0.696203	2
1985	3	1	181	182	3.5	0.443038	7	0.886076	4.5	0.56962	2
1985	0	2	203	204	1.65	0.208861	3.3	0.417722	1.7	0.21519	2
1985	1	2	203	204	0.65	0.0822785	1.3	0.164557	0.7	0.0886076	2
1984	0	7	228	236	5.16667	0.654008	46.5	5.88608	13.2	1.67089	9
1984	1	3	228	236	4.16667	0.527426	37.5	4.74684	12.2	1.5443	9
1984	2	3	229	236	3.675	0.46519	29.4	3.72152	11.2	1.41772	8
1984	3	3	229	233	4.66	0.589873	23.3	2.94937	10.2	1.29114	5
1984	0	3	185	188	2.9	0.367089	11.6	1.46835	7	0.886076	4
1984	0	2	166	169	4.25	0.537975	17	2.1519	6.2	0.78481	4
1984	1	2	186	187	4.4	0.556962	8.8	1.11392	6	0.759494	2
1984	1	1	166	169	3.25	0.411392	13	1.64557	5.2	0.658228	4
1984	2	2	186	187	3.4	0.43038	6.8	0.860759	5	0.632911	2
1984	2	1	166	168	3.23333	0.409283	9.7	1.22785	4.2	0.531646	3
1984	3	2	186	187	2.4	0.303797	4.8	0.607595	4	0.506329	2
1984	3	1	166	168	2.23333	0.2827	6.7	0.848101	3.2	0.405063	3
1984	0	1	157	157	0.8	0.101266	0.8	0.101266	0.8	0.101266	1
1984	0	5	198	198	0.8	0.101266	0.8	0.101266	0.8	0.101266	1
1984	0	4	190	190	0.3	0.0379747	0.3	0.0379747	0.3	0.0379747	1
1984	0	6	209	209	0.2	0.0253165	0.2	0.0253165	0.2	0.0253165	1
1983	0	1	183	194	19.2333	2.4346	230.8	29.2152	39.8	5.03797	12
1983	1	1	183	194	18.2333	2.30802	218.8	27.6962	38.8	4.91139	12
1983	2	1	183	194	17.2333	2.18143	206.8	26.1772	37.8	4.78481	12
1983	3	1	184	193	19.51	2.46962	195.1	24.6962	36.8	4.65823	10
1983	0	4	214	223	0.7	0.0886076	7	0.886076	2.7	0.341772	10
1983	0	5	227	231	0.78	0.0987342	3.9	0.493671	2.1	0.265823	5
1983	0	2	200	202	0.966667	0.122363	2.9	0.367089	2.1	0.265823	3
1983	1	3	217	218	1.35	0.170886	2.7	0.341772	1.7	0.21519	2
1983	1	2	200	200	1.1	0.139241	1.1	0.139241	1.1	0.139241	1
1983	1	4	229	229	1.1	0.139241	1.1	0.139241	1.1	0.139241	1
1983	0	6	233	235	0.666667	0.0843882	2	0.253165	1	0.126582	3
1983	2	3	218	218	0.7	0.0886076	0.7	0.0886076	0.7	0.0886076	1
1983	0	3	205	208	0.125	0.0158228	0.5	0.0632911	0.2	0.0253165	4
1983	1	5	231	231	0.1	0.0126582	0.1	0.0126582	0.1	0.0126582	1
1983	2	2	200	200	0.1	0.0126582	0.1	0.0126582	0.1	0.0126582	1
1983	2	4	229	229	0.1	0.0126582	0.1	0.0126582	0.1	0.0126582	1
1982	0	1	151	156	5.31667	0.672996	31.9	4.03797	13.5	1.70886	6
1982	1	1	151	154	6.9	0.873418	27.6	3.49367	12.5	1.58228	4
1982	2	1	152	154	8.16667	1.03376	24.5	3.10127	11.5	1.4557	3
1982	3	1	152	154	7.16667	0.907173	21.5	2.72152	10.5	1.32911	3
1982	0	7	255	257	2.36667	0.299578	7.1	0.898734	5.5	0.696203	3
1982	1	4	256	257	2.45	0.310127	4.9	0.620253	4.5	0.56962	2
1982	2	4	256	256	3.5	0.443038	3.5	0.443038	3.5	0.443038	1
1982	0	3	198	201	1.675	0.212025	6.7	0.848101	3.1	0.392405	4
1982	0	2	185	187	1.33333	0.168776	4	0.506329	3	0.379747	3
1982	3	3	256	256	2.5	0.316456	2.5	0.316456	2.5	0.316456	1
1982	1	3	199	200	1.85	0.234177	3.7	0.468354	2.1	0.265823	2
1982	1	2	186	186	2	0.253165	2	0.253165	2	0.253165	1
1982	2	3	199	200	0.85	0.107595	1.7	0.21519	1.1	0.139241	2
1982	2	2	186	186	1	0.126582	1	0.126582	1	0.126582	1
1982	0	4	211	213	0.566667	0.07173	1.7	0.21519	0.9	0.113924	3
1982	0	5	217	217	0.7	0.0886076	0.7	0.0886076	0.7	0.0886076	1
1982	0	6	219	219	0.2	0.0253165	0.2	0.0253165	0.2	0.0253165	1
1982	3	2	200	200	0.1	0.0126582	0.1	0.0126582	0.1	0.0126582	1
1981	0	3	233	235	2.93333	0.371308	8.8	1.11392	4.1	0.518987	3
1981	0	4	244	246	2.66667	0.337553	8	1.01266	4	0.506329	3
1981	0	1	205	207	2	0.253165	6	0.759494	3.9	0.493671	3
1981	1	3	233	235	1.93333	0.244726	5.8	0.734177	3.1	0.392405	3
1981	1	4	244	245	2.7	0.341772	5.4	0.683544	3	0.379747	2
1981	1	1	205	206	1.5	0.189873	3	0.379747	2.9	0.367089	2
1981	2	2	234	235	1.75	0.221519	3.5	0.443038	2.1	0.265823	2
1981	2	3	244	245	1.7	0.21519	3.4	0.43038	2	0.253165	2
1981	2	1	206	206	1.9	0.240506	1.9	0.240506	1.9	0.240506	1
1981	0	2	221	223	0.933333	0.118143	2.8	0.35443	1.4	0.177215	3
1981	3	2	234	235	0.75	0.0949367	1.5	0.189873	1.1	0.139241	2
1981	3	3	244	245	0.7	0.0886076	1.4	0.177215	1	0.126582	2
1981	3	1	206	206	0.9	0.113924	0.9	0.113924	0.9	0.113924	1
1981	1	2	222	222	0.4	0.0506329	0.4	0.0506329	0.4	0.0506329	1
1980	0	3	208	210	0.8	0.101266	2.4	0.303797	1.3	0.164557	3
1980	0	1	153	153	1.2	0.151899	1.2	0.151899	1.2	0.151899	1
1980	0	4	224	225	0.4	0.0506329	0.8	0.101266	0.6	0.0759494	2
1980	1	2	208	208	0.3	0.0379747	0.3	0.0379747	0.3	0.0379747	1
1980	1	1	153	153	0.2	0.0253165	0.2	0.0253165	0.2	0.0253165	1
1980	0	2	206	206	0.1	0.0126582	0.1	0.0126582	0.1	0.0126582	1
1979	0	1	204	208	3.24	0.410127	16.2	2.05063	7	0.886076	5
1979	1	1	204	207	2.95	0.373418	11.8	1.49367	6	0.759494	4
1979	2	1	204	207	1.95	0.246835	7.8	0.987342	5	0.632911	4
1979	3	1	206	207	2.4	0.303797	4.8	0.607595	4	0.506329	2
1979	0	2	221	221	0.7	0.0886076	0.7	0.0886076	0.7	0.0886076	1
1978	0	2	149	151	0.7	0.0886076	2.1	0.265823	1.2	0.151899	3
1978	0	1	145	146	1	0.126582	2	0.253165	1.2	0.151899	2
1978	1	1	146	146	0.2	0.0253165	0.2	0.0253165	0.2	0.0253165	1
1978	1	2	150	150	0.2	0.0253165	0.2	0.0253165	0.2	0.0253165	1
1977	0	1	182	190	8.84444	1.11955	79.6	10.0759	21.9	2.77215	9
1977	1	1	182	189	8.9	1.12658	71.2	9.01266	20.9	2.64557	8
1977	2	1	182	189	7.9	1	63.2	8	19.9	2.51899	8
1977	3	1	182	189	6.9	0.873418	55.2	6.98734	18.9	2.39241	8
1977	0	2	201	201	0.4	0.0506329	0.4	0.0506329	0.4	0.0506329	1
1977	0	3	211	211	0.1	0.0126582	0.1	0.0126582	0.1	0.0126582	1
1976	0	1	172	188	9.54706	1.20849	162.3	20.5443	25.9	3.27848	17
1976	1	1	172	187	9.10625	1.15269	145.7	18.443	24.9	3.1519	16
1976	2	1	173	187	8.65333	1.09536	129.8	16.4304	23.9	3.02532	15
1976	3	1	173	185	8.81538	1.11587	114.6	14.5063	22.9	2.89873	13
1976	0	5	232	237	2.96667	0.375527	17.8	2.25316	6.2	0.78481	6
1976	1	4	233	236	3.25	0.411392	13	1.64557	5.2	0.658228	4
1976	2	2	233	236	2.25	0.28481	9	1.13924	4.2	0.531646	4
1976	3	3	234	236	1.9	0.240506	5.7	0.721519	3.2	0.405063	3
1976	0	4	226	230	0.74	0.0936709	3.7	0.468354	1.1	0.139241	5
1976	0	3	218	222	0.64	0.0810127	3.2	0.405063	1.1	0.139241	5
1976	3	2	187	187	0.2	0.0253165	0.2	0.0253165	0.2	0.0253165	1
1976	0	2	192	192	0.1	0.0126582	0.1	0.0126582	0.1	0.0126582	1
1976	1	2	220	220	0.1	0.0126582	0.1	0.0126582	0.1	0.0126582	1
1976	1	3	228	228	0.1	0.0126582	0.1	0.0126582	0.1	0.0126582	1
1975	0	8	211	223	3.6	0.455696	46.8	5.92405	8.9	1.12658	13
1975	1	3	212	216	6.18	0.782278	30.9	3.91139	7.9	1	5
1975	2	3	212	216	5.18	0.655696	25.9	3.27848	6.9	0.873418	5
1975	0	1	155	158	4.775	0.60443	19.1	2.41772	6.9	0.873418	4
1975	3	2	212	216	4.18	0.529114	20.9	2.64557	5.9	0.746835	5
1975	1	1	155	158	3.775	0.477848	15.1	1.91139	5.9	0.746835	4
1975	0	9	235	237	2.96667	0.375527	8.9	1.12658	5.3	0.670886	3
1975	2	1	155	158	2.775	0.351266	11.1	1.40506	4.9	0.620253	4
1975	1	5	236	237	3.35	0.424051	6.7	0.848101	4.3	0.544304	2
1975	3	1	155	157	2.56667	0.324895	7.7	0.974684	3.9	0.493671	3
1975	2	5	236	237	2.35	0.297468	4.7	0.594937	3.3	0.417722	2
1975	1	4	220	222	2.1	0.265823	6.3	0.797468	2.6	0.329114	3
1975	0	4	191	194	1.725	0.218354	6.9	0.873418	2.5	0.316456	4
1975	3	4	236	237	1.35	0.170886	2.7	0.341772	2.3	0.291139	2
1975	2	4	220	222	1.1	0.139241	3.3	0.417722	1.6	0.202532	3
1975	1	2	192	193	1.45	0.183544	2.9	0.367089	1.5	0.189873	2
1975	0	5	196	198	0.366667	0.0464135	1.1	0.139241	0.7	0.0886076	3
1975	3	3	220	221	0.5	0.0632911	1	0.126582	0.6	0.0759494	2
1975	2	2	192	193	0.45	0.056962	0.9	0.113924	0.5	0.0632911	2
1975	0	3	189	189	0.5	0.0632911	0.5	0.0632911	0.5	0.0632911	1
1975	0	2	184	184	0.4	0.0506329	0.4	0.0506329	0.4	0.0506329	1
1975	0	7	207	208	0.25	0.0316456	0.5	0.0632911	0.3	0.0379747	2
1975	0	6	205	205	0.3	0.0379747	0.3	0.0379747	0.3	0.0379747	1
1973	0	1	207	211	3.1	0.392405	15.5	1.96203	4.8	0.607595	5
1973	1	1	207	211	2.1	0.265823	10.5	1.32911	3.8	0.481013	5
1973	0	3	233	236	1.875	0.237342	7.5	0.949367	3.1	0.392405	4
1973	2	1	208	210	2.26667	0.28692	6.8	0.860759	2.8	0.35443	3
1973	0	4	245	249	1.18	0.149367	5.9	0.746835	2.5	0.316456	5
1973	0	2	223	225	1.3	0.164557	3.9	0.493671	2.2	0.278481	3
1973	1	3	233	235	1.4	0.177215	4.2	0.531646	2.1	0.265823	3
1973	3	1	208	210	1.26667	0.160338	3.8	0.481013	1.8	0.227848	3
1973	1	4	247	249	0.666667	0.0843882	2	0.253165	1.5	0.189873	3
1973	1	2	223	224	0.85	0.107595	1.7	0.21519	1.2	0.151899	2
1973	2	3	233	234	1.05	0.132911	2.1	0.265823	1.1	0.139241	2
1973	2	4	248	248	0.5	0.0632911	0.5	0.0632911	0.5	0.0632911	1
1973	2	2	224	224	0.2	0.0253165	0.2	0.0253165	0.2	0.0253165	1
1973	3	2	234	234	0.1	0.0126582	0.1	0.0126582	0.1	0.0126582	1
1972	0	1	193	198	8.4	1.06329	50.4	6.37975	13.4	1.6962	6
1972	1	1	194	198	9.02	1.14177	45.1	5.70886	12.4	1.56962	5
1972	2	1	194	198	8.02	1.01519	40.1	5.07595	11.4	1.44304	5
1972	3	1	194	198	7.02	0.888608	35.1	4.44304	10.4	1.31646	5
1972	0	2	203	203	0.3	0.0379747	0.3	0.0379747	0.3	0.0379747	1
1971	0	1	180	186	3.58571	0.453888	25.1	3.17722	6.7	0.848101	7
1971	1	1	180	184	3.74	0.473418	18.7	2.36709	5.7	0.721519	5
1971	2	1	180	184	2.74	0.346835	13.7	1.73418	4.7	0.594937	5
1971	3	1	180	182	2.83333	0.35865	8.5	1.07595	3.7	0.468354	3
1971	0	2	204	207	0.475	0.0601266	1.9	0.240506	0.8	0.101266	4
1971	3	2	184	184	0.4	0.0506329	0.4	0.0506329	0.4	0.0506329	1
1971	1	2	186	186	0.1	0.0126582	0.1	0.0126582	0.1	0.0126582	1
1970	0	1	156	162	7.82857	0.990958	54.8	6.93671	17.6	2.22785	7
1970	1	1	156	162	6.82857	0.864376	47.8	6.05063	16.6	2.10127	7
1970	2	1	156	162	5.82857	0.737794	40.8	5.16456	15.6	1.97468	7
1970	3	1	156	160	6.7	0.848101	33.5	4.24051	14.6	1.8481	5
1970	0	2	210	215	4.91667	0.622363	29.5	3.73418	10.4	1.31646	6
1970	1	2	210	215	3.91667	0.495781	23.5	2.97468	9.4	1.18987	6
1970	2	2	210	214	3.5	0.443038	17.5	2.21519	8.4	1.06329	5
1970	3	3	210	213	3.35	0.424051	13.4	1.6962	7.4	0.936709	4
1970	3	2	162	162	0.5	0.0632911	0.5	0.0632911	0.5	0.0632911	1
1969	0	2	198	202	5.94	0.751899	29.7	3.75949	10.5	1.32911	5
1969	0	1	189	194	4.76667	0.603376	28.6	3.62025	9.8	1.24051	6
1969	1	2	198	201	6.35	0.803797	25.4	3.21519	9.5	1.20253	4
1969	1	1	190	194	4.58	0.579747	22.9	2.89873	8.8	1.11392	5
1969	2	2	198	201	5.35	0.677215	21.4	2.70886	8.5	1.07595	4
1969	2	1	190	193	4.55	0.575949	18.2	2.3038	7.8	0.987342	4
1969	3	2	198	201	4.35	0.550633	17.4	2.20253	7.5	0.949367	4
1969	3	1	191	193	4.8	0.607595	14.4	1.82278	6.8	0.860759	3
1969	0	3	217	219	3.03333	0.383966	9.1	1.1519	5	0.632911	3
1969	1	3	217	219	2.03333	0.257384	6.1	0.772152	4	0.506329	3
1969	2	3	218	219	1.55	0.196203	3.1	0.392405	3	0.379747	2
1969	3	3	218	218	2	0.253165	2	0.253165	2	0.253165	1
1969	0	4	225	225	0.2	0.0253165	0.2	0.0253165	0.2	0.0253165	1
1969	0	5	227	227	0.1	0.0126582	0.1	0.0126582	0.1	0.0126582	1
1968	0	4	231	233	3.26667	0.413502	9.8	1.24051	5.2	0.658228	3
1968	1	2	232	233	3.75	0.474684	7.5	0.949367	4.2	0.531646	2
1968	2	1	232	233	2.75	0.348101	5.5	0.696203	3.2	0.405063	2
1968	3	1	232	233	1.75	0.221519	3.5	0.443038	2.2	0.278481	2
1968	0	2	164	164	1.4	0.177215	1.4	0.177215	1.4	0.177215	1
1968	0	3	200	200	0.9	0.113924	0.9	0.113924	0.9	0.113924	1
1968	1	1	164	164	0.4	0.0506329	0.4	0.0506329	0.4	0.0506329	1
1968	0	1	162	162	0.1	0.0126582	0.1	0.0126582	0.1	0.0126582	1
1967	0	1	190	195	0.733333	0.092827	4.4	0.556962	1.8	0.227848	6
1967	1	1	191	192	0.45	0.056962	0.9	0.113924	0.8	0.101266	2
1967	0	2	218	218	0.1	0.0126582	0.1	0.0126582	0.1	0.0126582	1
1967	0	3	234	234	0.1	0.0126582	0.1	0.0126582	0.1	0.0126582	1
1965	0	1	222	224	3.73333	0.472574	11.2	1.41772	5.2	0.658228	3
1965	1	1	222	223	4.1	0.518987	8.2	1.03797	4.2	0.531646	2
1965	2	1	222	223	3.1	0.392405	6.2	0.78481	3.2	0.405063	2
1965	3	1	222	223	2.1	0.265823	4.2	0.531646	2.2	0.278481	2
1964	0	2	213	215	1.66667	0.21097	5	0.632911	2.6	0.329114	3
1964	1	1	213	214	1.25	0.158228	2.5	0.316456	1.6	0.202532	2
1964	2	1	214	214	0.6	0.0759494	0.6	0.0759494	0.6	0.0759494	1
1964	0	3	236	236	0.4	0.0506329	0.4	0.0506329	0.4	0.0506329	1
1964	0	1	203	203	0.1	0.0126582	0.1	0.0126582	0.1	0.0126582	1
1963	0	1	158	159	2.55	0.322785	5.1	0.64557	3.5	0.443038	2
1963	0	2	208	210	1.43333	0.181435	4.3	0.544304	2.5	0.316456	3
1963	1	1	158	159	1.55	0.196203	3.1	0.392405	2.5	0.316456	2
1963	1	2	209	209	1.5	0.189873	1.5	0.189873	1.5	0.189873	1
1963	2	1	158	158	1.5	0.189873	1.5	0.189873	1.5	0.189873	1
1963	2	2	209	209	0.5	0.0632911	0.5	0.0632911	0.5	0.0632911	1
1963	3	1	158	158	0.5	0.0632911	0.5	0.0632911	0.5	0.0632911	1
1961	0	1	237	239	1.3	0.164557	3.9	0.493671	3.1	0.392405	3
1961	1	1	238	238	2.1	0.265823	2.1	0.265823	2.1	0.265823	1
1961	2	1	238	238	1.1	0.139241	1.1	0.139241	1.1	0.139241	1
1961	3	1	238	238	0.1	0.0126582	0.1	0.0126582	0.1	0.0126582	1
1960	0	2	166	168	3.5	0.443038	10.5	1.32911	8.2	1.03797	3
1960	1	2	167	168	4	0.506329	8	1.01266	7.2	0.911392	2
1960	2	2	167	167	6.2	0.78481	6.2	0.78481	6.2	0.78481	1
1960	3	1	167	167	5.2	0.658228	5.2	0.658228	5.2	0.658228	1
1960	0	3	172	174	1.36667	0.172996	4.1	0.518987	3.3	0.417722	3
1960	0	1	152	153	2.45	0.310127	4.9	0.620253	3	0.379747	2
1960	1	3	174	174	2.3	0.291139	2.3	0.291139	2.3	0.291139	1
1960	1	1	152	153	1.45	0.183544	2.9	0.367089	2	0.253165	2
1960	2	3	174	174	1.3	0.164557	1.3	0.164557	1.3	0.164557	1
1960	2	1	152	152	1	0.126582	1	0.126582	1	0.126582	1
1960	3	2	174	174	0.3	0.0379747	0.3	0.0379747	0.3	0.0379747	1
1959	0	6	227	236	3.75	0.474684	37.5	4.74684	10.3	1.3038	10
1959	1	6	233	236	4.175	0.528481	16.7	2.11392	9.3	1.17722	4
1959	0	4	201	204	3.7	0.468354	14.8	1.87342	8.3	1.05063	4
1959	2	5	234	235	6.8	0.860759	13.6	1.72152	8.3	1.05063	2
1959	3	5	234	235	5.8	0.734177	11.6	1.46835	7.3	0.924051	2
1959	1	4	201	203	3.6	0.455696	10.8	1.36709	7.3	0.924051	3
1959	0	3	181	186	4.3	0.544304	25.8	3.26582	7.1	0.898734	6
1959	2	3	202	203	4.05	0.512658	8.1	1.02532	6.3	0.797468	2
1959	1	3	181	185	4.04	0.511392	20.2	2.55696	6.1	0.772152	5
1959	3	3	202	203	3.05	0.386076	6.1	0.772152	5.3	0.670886	2
1959	2	2	181	185	3.04	0.38481	15.2	1.92405	5.1	0.64557	5
1959	0	1	161	162	2.55	0.322785	5.1	0.64557	4.7	0.594937	2
1959	1	5	228	231	2.975	0.376582	11.9	1.50633	4.3	0.544304	4
1959	3	2	181	184	2.575	0.325949	10.3	1.3038	4.1	0.518987	4
1959	1	1	161	161	3.7	0.468354	3.7	0.468354	3.7	0.468354	1
1959	2	4	228	230	2.93333	0.371308	8.8	1.11392	3.3	0.417722	3
1959	2	1	161	161	2.7	0.341772	2.7	0.341772	2.7	0.341772	1
1959	3	4	228	230	1.93333	0.244726	5.8	0.734177	2.3	0.291139	3
1959	0	2	175	175	2	0.253165	2	0.253165	2	0.253165	1
1959	3	1	161	161	1.7	0.21519	1.7	0.21519	1.7	0.21519	1
1959	0	9	273	275	1.13333	0.14346	3.4	0.43038	1.5	0.189873	3
1959	1	2	175	175	1	0.126582	1	0.126582	1	0.126582	1
1959	0	7	249	250	0.45	0.056962	0.9	0.113924	0.7	0.0886076	2
1959	0	5	215	217	0.333333	0.0421941	1	0.126582	0.6	0.0759494	3
1959	1	7	274	275	0.5	0.0632911	1	0.126582	0.5	0.0632911	2
1959	0	8	252	252	0.1	0.0126582	0.1	0.0126582	0.1	0.0126582	1
1958	0	1	181	187	3.72857	0.471971	26.1	3.3038	8.3	1.05063	7
1958	1	1	181	187	2.72857	0.345389	19.1	2.41772	7.3	0.924051	7
1958	2	1	181	184	2.6	0.329114	10.4	1.31646	6.3	0.797468	4
1958	3	1	182	184	2.3	0.291139	6.9	0.873418	5.3	0.670886	3
1958	2	2	186	186	2.2	0.278481	2.2	0.278481	2.2	0.278481	1
1958	3	2	186	186	1.2	0.151899	1.2	0.151899	1.2	0.151899	1
1957	0	2	176	179	4.8	0.607595	19.2	2.43038	10.7	1.35443	4
1957	0	1	162	168	5.47143	0.692586	38.3	4.8481	9.7	1.22785	7
1957	1	2	176	178	5.33333	0.675105	16	2.02532	9.7	1.22785	3
1957	1	1	162	168	4.47143	0.566004	31.3	3.96203	8.7	1.10127	7
1957	2	2	176	178	4.33333	0.548523	13	1.64557	8.7	1.10127	3
1957	2	1	163	168	4.15	0.525316	24.9	3.1519	7.7	0.974684	6
1957	3	2	177	178	5.1	0.64557	10.2	1.29114	7.7	0.974684	2
1957	3	1	163	168	3.15	0.398734	18.9	2.39241	6.7	0.848101	6
1957	0	4	214	215	1.2	0.151899	2.4	0.303797	2.1	0.265823	2
1957	1	3	215	215	1.1	0.139241	1.1	0.139241	1.1	0.139241	1
1957	0	3	184	184	0.1	0.0126582	0.1	0.0126582	0.1	0.0126582	1
1957	2	3	215	215	0.1	0.0126582	0.1	0.0126582	0.1	0.0126582	1
1956	0	1	171	173	1.56667	0.198312	4.7	0.594937	3	0.379747	3
1956	0	2	203	205	1.9	0.240506	5.7	0.721519	2.9	0.367089	3
1956	0	3	265	265	2.8	0.35443	2.8	0.35443	2.8	0.35443	1
1956	1	1	171	171	2	0.253165	2	0.253165	2	0.253165	1
1956	1	2	203	205	0.9	0.113924	2.7	0.341772	1.9	0.240506	3
1956	1	3	265	265	1.8	0.227848	1.8	0.227848	1.8	0.227848	1
1956	2	1	171	171	1	0.126582	1	0.126582	1	0.126582	1
1956	2	2	205	205	0.9	0.113924	0.9	0.113924	0.9	0.113924	1
1956	2	3	265	265	0.8	0.101266	0.8	0.101266	0.8	0.101266	1
1955	0	1	185	193	10.7222	1.35724	96.5	12.2152	21.7	2.74684	9
1955	1	1	185	192	10.95	1.38608	87.6	11.0886	20.7	2.62025	8
1955	0	5	232	235	10.475	1.32595	41.9	5.3038	20	2.53165	4
1955	2	1	185	192	9.95	1.25949	79.6	10.0759	19.7	2.49367	8
1955	1	5	232	235	9.475	1.19937	37.9	4.79747	19	2.40506	4
1955	3	1	185	192	8.95	1.13291	71.6	9.06329	18.7	2.36709	8
1955	2	5	232	235	8.475	1.07278	33.9	4.29114	18	2.27848	4
1955	3	4	232	234	10.2333	1.29536	30.7	3.88608	17	2.1519	3
1955	0	2	200	204	4.68	0.592405	23.4	2.96203	8.1	1.02532	5
1955	0	4	221	228	2.3125	0.292722	18.5	2.34177	7.1	0.898734	8
1955	1	2	200	204	3.68	0.465823	18.4	2.32911	7.1	0.898734	5
1955	2	2	200	204	2.68	0.339241	13.4	1.6962	6.1	0.772152	5
1955	1	4	225	228	3.325	0.420886	13.3	1.68354	6.1	0.772152	4
1955	3	2	201	203	3.33333	0.421941	10	1.26582	5.1	0.64557	3
1955	2	4	225	227	3.16667	0.400844	9.5	1.20253	5.1	0.64557	3
1955	3	3	226	227	3.45	0.436709	6.9	0.873418	4.1	0.518987	2
1955	0	3	210	211	2	0.253165	4	0.506329	3	0.379747	2
1955	1	3	211	211	2	0.253165	2	0.253165	2	0.253165	1
1955	2	3	211	211	1	0.126582	1	0.126582	1	0.126582	1
1953	0	3	246	247	5.55	0.702532	11.1	1.40506	8	1.01266	2
1953	1	4	246	247	4.55	0.575949	9.1	1.1519	7	0.886076	2
1953	2	4	246	247	3.55	0.449367	7.1	0.898734	6	0.759494	2
1953	0	1	172	179	3.175	0.401899	25.4	3.21519	5.4	0.683544	8
1953	3	5	246	247	2.55	0.322785	5.1	0.64557	5	0.632911	2
1953	1	1	172	174	3.36667	0.42616	10.1	1.27848	4.4	0.556962	3
1953	0	2	216	218	2.16667	0.274262	6.5	0.822785	3.9	0.493671	3
1953	2	1	172	174	2.36667	0.299578	7.1	0.898734	3.4	0.43038	3
1953	1	2	176	178	2.5	0.316456	7.5	0.949367	3.1	0.392405	3
1953	1	3	216	217	1.85	0.234177	3.7	0.468354	2.9	0.367089	2
1953	3	2	174	174	2.4	0.303797	2.4	0.303797	2.4	0.303797	1
1953	3	1	172	172	2.3	0.291139	2.3	0.291139	2.3	0.291139	1
1953	2	2	176	178	1.5	0.189873	4.5	0.56962	2.1	0.265823	3
1953	2	3	216	216	1.9	0.240506	1.9	0.240506	1.9	0.240506	1
1953	3	3	177	178	1.05	0.132911	2.1	0.265823	1.1	0.139241	2
1953	3	4	216	216	0.9	0.113924	0.9	0.113924	0.9	0.113924	1
1952	0	1	176	180	4.4	0.556962	22	2.78481	10.9	1.37975	5
1952	1	1	176	180	3.4	0.43038	17	2.1519	9.9	1.25316	5
1952	2	1	178	180	4.16667	0.527426	12.5	1.58228	8.9	1.12658	3
1952	3	1	178	180	3.16667	0.400844	9.5	1.20253	7.9	1	3
1952	0	3	200	205	3	0.379747	18	2.27848	4.8	0.607595	6
1952	1	2	200	204	2.56	0.324051	12.8	1.62025	3.8	0.481013	5
1952	2	2	200	204	1.56	0.197468	7.8	0.987342	2.8	0.35443	5
1952	3	2	200	201	1.4	0.177215	2.8	0.35443	1.8	0.227848	2
1952	3	3	204	204	0.4	0.0506329	0.4	0.0506329	0.4	0.0506329	1
1952	0	2	189	189	0.1	0.0126582	0.1	0.0126582	0.1	0.0126582	1
1951	0	1	196	198	1.23333	0.156118	3.7	0.468354	3.1	0.392405	3
1951	0	2	208	213	1.01667	0.128692	6.1	0.772152	2.1	0.265823	6
1951	1	1	196	196	2.1	0.265823	2.1	0.265823	2.1	0.265823	1
1951	1	2	209	210	0.75	0.0949367	1.5	0.189873	1.1	0.139241	2
1951	2	1	196	196	1.1	0.139241	1.1	0.139241	1.1	0.139241	1
1951	1	3	213	213	0.5	0.0632911	0.5	0.0632911	0.5	0.0632911	1
1951	2	2	209	209	0.1	0.0126582	0.1	0.0126582	0.1	0.0126582	1
1951	3	1	196	196	0.1	0.0126582	0.1	0.0126582	0.1	0.0126582	1
1950	0	1	152	154	4.1	0.518987	12.3	1.55696	6.7	0.848101	3
1950	1	1	153	154	4.7	0.594937	9.4	1.18987	5.7	0.721519	2
1950	2	1	153	154	3.7	0.468354	7.4	0.936709	4.7	0.594937	2
1950	3	1	153	154	2.7	0.341772	5.4	0.683544	3.7	0.468354	2
1950	0	2	160	160	1.2	0.151899	1.2	0.151899	1.2	0.151899	1
1950	1	2	160	160	0.2	0.0253165	0.2	0.0253165	0.2	0.0253165	1
1949	0	1	170	181	8.225	1.04114	98.7	12.4937	16.5	2.08861	12
1949	1	1	170	178	9.77778	1.23769	88	11.1392	15.5	1.96203	9
1949	2	1	171	178	9.9875	1.26424	79.9	10.1139	14.5	1.83544	8
1949	3	1	171	178	8.9875	1.13766	71.9	9.10127	13.5	1.70886	8
1949	0	4	229	235	4.34286	0.549729	30.4	3.8481	9.4	1.18987	7
1949	1	4	229	233	5	0.632911	25	3.16456	8.4	1.06329	5
1949	2	4	229	233	4	0.506329	20	2.53165	7.4	0.936709	5
1949	3	4	229	233	3	0.379747	15	1.89873	6.4	0.810127	5
1949	0	2	188	190	3.53333	0.447257	10.6	1.34177	4	0.506329	3
1949	0	3	199	202	1.65	0.208861	6.6	0.835443	3.1	0.392405	4
1949	1	2	188	190	2.53333	0.320675	7.6	0.962025	3	0.379747	3
1949	1	3	199	201	1.16667	0.147679	3.5	0.443038	2.1	0.265823	3
1949	2	2	188	190	1.53333	0.194093	4.6	0.582278	2	0.253165	3
1949	2	3	200	200	1.1	0.139241	1.1	0.139241	1.1	0.139241	1
1949	3	2	189	190	0.85	0.107595	1.7	0.21519	1	0.126582	2
1949	3	3	200	200	0.1	0.0126582	0.1	0.0126582	0.1	0.0126582	1
1948	0	1	205	211	13.7429	1.7396	96.2	12.1772	20.4	2.58228	7
1948	1	1	205	211	12.7429	1.61302	89.2	11.2911	19.4	2.4557	7
1948	2	1	205	211	11.7429	1.48644	82.2	10.4051	18.4	2.32911	7
1948	3	1	205	211	10.7429	1.35986	75.2	9.51899	17.4	2.20253	7
1947	0	5	221	233	4.76154	0.602726	61.9	7.83544	10.8	1.36709	13
1947	1	5	222	230	5.54444	0.701828	49.9	6.31646	9.8	1.24051	9
1947	2	4	222	230	4.54444	0.575246	40.9	5.17722	8.8	1.11392	9
1947	3	3	222	229	4.1	0.518987	32.8	4.1519	7.8	0.987342	8
1947	0	3	206	210	4.42	0.559494	22.1	2.79747	7.2	0.911392	5
1947	1	3	206	209	4.4	0.556962	17.6	2.22785	6.2	0.78481	4
1947	2	3	207	209	4.66667	0.590717	14	1.77215	5.2	0.658228	3
1947	0	1	148	150	4.53333	0.57384	13.6	1.72152	5.1	0.64557	3
1947	3	2	207	209	3.66667	0.464135	11	1.39241	4.2	0.531646	3
1947	1	1	148	150	3.53333	0.447257	10.6	1.34177	4.1	0.518987	3
1947	2	1	148	150	2.53333	0.320675	7.6	0.962025	3.1	0.392405	3
1947	0	2	192	193	2	0.253165	4	0.506329	2.8	0.35443	2
1947	3	1	148	150	1.53333	0.194093	4.6	0.582278	2.1	0.265823	3
1947	0	4	212	213	1.35	0.170886	2.7	0.341772	2	0.253165	2
1947	1	2	192	193	1	0.126582	2	0.253165	1.8	0.227848	2
1947	1	4	213	213	1	0.126582	1	0.126582	1	0.126582	1
1947	2	2	192	192	0.8	0.101266	0.8	0.101266	0.8	0.101266	1
1947	0	6	237	239	0.1	0.0126582	0.3	0.0379747	0.1	0.0126582	3
1946	0	1	186	189	1.4	0.177215	5.6	0.708861	2.1	0.265823	4
1946	1	1	187	189	0.633333	0.0801688	1.9	0.240506	1.1	0.139241	3
1946	2	1	189	189	0.1	0.0126582	0.1	0.0126582	0.1	0.0126582	1
1945	0	2	208	211	1.875	0.237342	7.5	0.949367	4	0.506329	4
1945	0	1	183	184	2.05	0.259494	4.1	0.518987	3.1	0.392405	2
1945	1	2	208	210	1.36667	0.172996	4.1	0.518987	3	0.379747	3
1945	0	3	221	223	1.76667	0.223629	5.3	0.670886	2.7	0.341772	3
1945	1	1	183	183	2.1	0.265823	2.1	0.265823	2.1	0.265823	1
1945	2	2	209	209	2	0.253165	2	0.253165	2	0.253165	1
1945	1	3	221	222	1.35	0.170886	2.7	0.341772	1.7	0.21519	2
1945	2	1	183	183	1.1	0.139241	1.1	0.139241	1.1	0.139241	1
1945	3	2	209	209	1	0.126582	1	0.126582	1	0.126582	1
1945	2	3	221	221	0.7	0.0886076	0.7	0.0886076	0.7	0.0886076	1
1945	3	1	183	183	0.1	0.0126582	0.1	0.0126582	0.1	0.0126582	1
1944	0	3	205	207	2.23333	0.2827	6.7	0.848101	3.6	0.455696	3
1944	0	4	211	217	1.68571	0.213382	11.8	1.49367	3.1	0.392405	7
1944	1	2	205	207	1.23333	0.156118	3.7	0.468354	2.6	0.329114	3
1944	1	4	214	216	1.33333	0.168776	4	0.506329	2.1	0.265823	3
1944	2	1	206	206	1.6	0.202532	1.6	0.202532	1.6	0.202532	1
1944	0	2	196	198	0.6	0.0759494	1.8	0.227848	1.1	0.139241	3
1944	1	3	211	212	0.75	0.0949367	1.5	0.189873	1.1	0.139241	2
1944	2	4	216	216	1.1	0.139241	1.1	0.139241	1.1	0.139241	1
1944	3	1	206	206	0.6	0.0759494	0.6	0.0759494	0.6	0.0759494	1
1944	2	3	214	214	0.5	0.0632911	0.5	0.0632911	0.5	0.0632911	1
1944	0	5	221	221	0.4	0.0506329	0.4	0.0506329	0.4	0.0506329	1
1944	0	6	228	228	0.3	0.0379747	0.3	0.0379747	0.3	0.0379747	1
1944	0	1	147	147	0.2	0.0253165	0.2	0.0253165	0.2	0.0253165	1
1944	0	7	235	235	0.1	0.0126582	0.1	0.0126582	0.1	0.0126582	1
1944	1	1	197	197	0.1	0.0126582	0.1	0.0126582	0.1	0.0126582	1
1944	2	2	212	212	0.1	0.0126582	0.1	0.0126582	0.1	0.0126582	1
1944	3	2	216	216	0.1	0.0126582	0.1	0.0126582	0.1	0.0126582	1
1943	0	3	206	210	2.12	0.268354	10.6	1.34177	4.7	0.594937	5
1943	1	3	208	209	3.25	0.411392	6.5	0.822785	3.7	0.468354	2
1943	2	1	208	209	2.25	0.28481	4.5	0.56962	2.7	0.341772	2
1943	0	2	201	203	1.2	0.151899	3.6	0.455696	1.7	0.21519	3
1943	3	1	208	209	1.25	0.158228	2.5	0.316456	1.7	0.21519	2
1943	0	1	177	178	0.9	0.113924	1.8	0.227848	1.7	0.21519	2
1943	1	2	201	202	0.5	0.0632911	1	0.126582	0.7	0.0886076	2
1943	1	1	177	177	0.7	0.0886076	0.7	0.0886076	0.7	0.0886076	1
1942	0	1	151	153	10.8333	1.37131	32.5	4.11392	18.9	2.39241	3
1942	1	1	151	153	9.83333	1.24473	29.5	3.73418	17.9	2.26582	3
1942	2	1	151	153	8.83333	1.11814	26.5	3.35443	16.9	2.13924	3
1942	3	1	151	153	7.83333	0.991561	23.5	2.97468	15.9	2.01266	3
1942	0	2	170	170	1.8	0.227848	1.8	0.227848	1.8	0.227848	1
1942	0	3	235	236	0.8	0.101266	1.6	0.202532	1.3	0.164557	2
1942	1	2	170	170	0.8	0.101266	0.8	0.101266	0.8	0.101266	1
1942	1	3	236	236	0.3	0.0379747	0.3	0.0379747	0.3	0.0379747	1
1941	0	2	177	179	1.93333	0.244726	5.8	0.734177	3.6	0.455696	3
1941	1	1	177	178	1.45	0.183544	2.9	0.367089	2.6	0.329114	2
1941	0	5	243	246	2.1	0.265823	8.4	1.06329	2.4	0.303797	4
1941	0	3	192	192	2.2	0.278481	2.2	0.278481	2.2	0.278481	1
1941	0	4	210	211	1.4	0.177215	2.8	0.35443	1.9	0.240506	2
1941	2	1	178	178	1.6	0.202532	1.6	0.202532	1.6	0.202532	1
1941	1	4	243	246	1.1	0.139241	4.4	0.556962	1.4	0.177215	4
1941	1	2	192	192	1.2	0.151899	1.2	0.151899	1.2	0.151899	1
1941	1	3	211	211	0.9	0.113924	0.9	0.113924	0.9	0.113924	1
1941	0	1	167	167	0.6	0.0759494	0.6	0.0759494	0.6	0.0759494	1
1941	3	1	178	178	0.6	0.0759494	0.6	0.0759494	0.6	0.0759494	1
1941	2	3	244	245	0.35	0.0443038	0.7	0.0886076	0.4	0.0506329	2
1941	2	2	192	192	0.2	0.0253165	0.2	0.0253165	0.2	0.0253165	1
1940	0	1	151	159	8.2	1.03797	73.8	9.34177	16.8	2.12658	9
1940	1	1	152	159	8.1625	1.03323	65.3	8.26582	15.8	2	8
1940	2	1	152	159	7.1625	0.906646	57.3	7.25316	14.8	1.87342	8
1940	3	1	152	159	6.1625	0.780063	49.3	6.24051	13.8	1.74684	8
1940	0	2	211	212	3.35	0.424051	6.7	0.848101	4.4	0.556962	2
1940	1	2	211	212	2.35	0.297468	4.7	0.594937	3.4	0.43038	2
1940	2	2	211	212	1.35	0.170886	2.7	0.341772	2.4	0.303797	2
1940	3	2	212	212	1.4	0.177215	1.4	0.177215	1.4	0.177215	1
1939	0	3	235	238	1.775	0.224684	7.1	0.898734	3	0.379747	4
1939	1	2	236	238	1.3	0.164557	3.9	0.493671	2	0.253165	3
1939	0	2	224	225	1.4	0.177215	2.8	0.35443	1.9	0.240506	2
1939	2	1	236	236	1	0.126582	1	0.126582	1	0.126582	1
1939	0	4	240	243	0.475	0.0601266	1.9	0.240506	0.9	0.113924	4
1939	1	1	225	225	0.9	0.113924	0.9	0.113924	0.9	0.113924	1
1939	0	1	153	153	0.2	0.0253165	0.2	0.0253165	0.2	0.0253165	1
1939	2	2	238	238	0.1	0.0126582	0.1	0.0126582	0.1	0.0126582	1
1938	0	3	217	220	3.325	0.420886	13.3	1.68354	7.4	0.936709	4
1938	1	2	217	220	2.325	0.294304	9.3	1.17722	6.4	0.810127	4
1938	2	1	219	220	3	0.379747	6	0.759494	5.4	0.683544	2
1938	3	1	219	219	4.4	0.556962	4.4	0.556962	4.4	0.556962	1
1938	0	1	209	209	2	0.253165	2	0.253165	2	0.253165	1
1938	0	2	213	215	0.6	0.0759494	1.8	0.227848	1	0.126582	3
1938	1	1	209	209	1	0.126582	1	0.126582	1	0.126582	1
1938	0	4	253	253	0.8	0.101266	0.8	0.101266	0.8	0.101266	1
1937	0	2	209	213	5.92	0.749367	29.6	3.74684	12.5	1.58228	5
1937	1	2	210	213	6.225	0.787975	24.9	3.1519	11.5	1.4557	4
1937	2	1	210	212	7.2	0.911392	21.6	2.73418	10.5	1.32911	3
1937	3	1	210	212	6.2	0.78481	18.6	2.35443	9.5	1.20253	3
1937	0	3	219	222	2.75	0.348101	11	1.39241	5	0.632911	4
1937	1	3	220	222	2.63333	0.333333	7.9	1	4	0.506329	3
1937	2	2	220	222	1.63333	0.206751	4.9	0.620253	3	0.379747	3
1937	3	2	220	221	1.25	0.158228	2.5	0.316456	2	0.253165	2
1937	0	1	192	193	1.1	0.139241	2.2	0.278481	1.8	0.227848	2
1937	1	1	192	192	0.8	0.101266	0.8	0.101266	0.8	0.101266	1
1937	0	4	232	232	0.2	0.0253165	0.2	0.0253165	0.2	0.0253165	1
1936	0	3	234	238	5.3	0.670886	26.5	3.35443	10.2	1.29114	5
1936	1	3	234	237	5.6	0.708861	22.4	2.83544	9.2	1.16456	4
1936	2	3	234	237	4.6	0.582278	18.4	2.32911	8.2	1.03797	4
1936	3	3	234	236	4.96667	0.628692	14.9	1.88608	7.2	0.911392	3
1936	0	1	169	171	4	0.506329	12	1.51899	6	0.759494	3
1936	1	1	169	171	3	0.379747	9	1.13924	5	0.632911	3
1936	0	2	174	176	3.23333	0.409283	9.7	1.22785	4.9	0.620253	3
1936	2	1	169	170	3	0.379747	6	0.759494	4	0.506329	2
1936	1	2	174	176	2.23333	0.2827	6.7	0.848101	3.9	0.493671	3
1936	3	1	169	170	2	0.253165	4	0.506329	3	0.379747	2
1936	2	2	174	175	2.15	0.272152	4.3	0.544304	2.9	0.367089	2
1936	3	2	174	175	1.15	0.14557	2.3	0.291139	1.9	0.240506	2
1936	0	4	243	244	0.4	0.0506329	0.8	0.101266	0.5	0.0632911	2
1935	0	5	225	230	3.58333	0.453586	21.5	2.72152	6.4	0.810127	6
1935	1	4	226	230	3.28	0.41519	16.4	2.07595	5.4	0.683544	5
1935	2	4	226	229	3.025	0.382911	12.1	1.53165	4.4	0.556962	4
1935	0	4	214	216	2.1	0.265823	6.3	0.797468	4.2	0.531646	3
1935	3	3	226	229	2.025	0.256329	8.1	1.02532	3.4	0.43038	4
1935	0	2	176	178	1.93333	0.244726	5.8	0.734177	3.4	0.43038	3
1935	1	3	215	216	2.1	0.265823	4.2	0.531646	3.2	0.405063	2
1935	0	1	170	170	2.9	0.367089	2.9	0.367089	2.9	0.367089	1
1935	1	2	176	177	1.45	0.183544	2.9	0.367089	2.4	0.303797	2
1935	2	3	215	215	2.2	0.278481	2.2	0.278481	2.2	0.278481	1
1935	1	1	170	170	1.9	0.240506	1.9	0.240506	1.9	0.240506	1
1935	2	2	177	177	1.4	0.177215	1.4	0.177215	1.4	0.177215	1
1935	3	2	215	215	1.2	0.151899	1.2	0.151899	1.2	0.151899	1
1935	2	1	170	170	0.9	0.113924	0.9	0.113924	0.9	0.113924	1
1935	0	3	201	201	0.5	0.0632911	0.5	0.0632911	0.5	0.0632911	1
1935	3	1	177	177	0.4	0.0506329	0.4	0.0506329	0.4	0.0506329	1
1934	0	2	183	191	8.54444	1.08158	76.9	9.73418	19	2.40506	9
1934	1	2	184	191	8.575	1.08544	68.6	8.68354	18	2.27848	8
1934	2	2	185	190	10.3333	1.30802	62	7.8481	17	2.1519	6
1934	3	2	185	190	9.33333	1.18143	56	7.08861	16	2.02532	6
1934	0	1	163	165	5.2	0.658228	15.6	1.97468	7.2	0.911392	3
1934	1	1	163	165	4.2	0.531646	12.6	1.59494	6.2	0.78481	3
1934	2	1	163	165	3.2	0.405063	9.6	1.21519	5.2	0.658228	3
1934	3	1	164	165	3.35	0.424051	6.7	0.848101	4.2	0.531646	2
1934	0	3	194	196	0.466667	0.0590717	1.4	0.177215	0.7	0.0886076	3
1933	0	5	211	215	5.84	0.739241	29.2	3.6962	10.5	1.32911	5
1933	1	4	211	215	4.84	0.612658	24.2	3.06329	9.5	1.20253	5
1933	0	1	152	155	5	0.632911	20	2.53165	9.3	1.17722	4
1933	0	2	179	186	4.4375	0.561709	35.5	4.49367	8.7	1.10127	8
1933	2	4	212	215	4.875	0.617089	19.5	2.46835	8.5	1.07595	4
1933	1	1	152	154	5.6	0.708861	16.8	2.12658	8.3	1.05063	3
1933	1	2	179	185	4.01429	0.508137	28.1	3.55696	7.7	0.974684	7
1933	3	3	212	215	3.875	0.490506	15.5	1.96203	7.5	0.949367	4
1933	2	1	152	154	4.6	0.582278	13.8	1.74684	7.3	0.924051	3
1933	2	2	180	184	4.42	0.559494	22.1	2.79747	6.7	0.848101	5
1933	3	1	153	154	5.45	0.689873	10.9	1.37975	6.3	0.797468	2
1933	3	2	180	184	3.42	0.432911	17.1	2.16456	5.7	0.721519	5
1933	0	7	243	244	1.5	0.189873	3	0.379747	2.4	0.303797	2
1933	0	4	202	204	1.36667	0.172996	4.1	0.518987	2.3	0.291139	3
1933	0	6	236	237	0.9	0.113924	1.8	0.227848	1.6	0.202532	2
1933	1	6	243	243	1.4	0.177215	1.4	0.177215	1.4	0.177215	1
1933	1	3	202	203	0.7	0.0886076	1.4	0.177215	1.3	0.164557	2
1933	0	3	196	197	0.55	0.0696203	1.1	0.139241	0.6	0.0759494	2
1933	1	5	236	236	0.6	0.0759494	0.6	0.0759494	0.6	0.0759494	1
1933	2	5	243	243	0.4	0.0506329	0.4	0.0506329	0.4	0.0506329	1
1933	2	3	203	203	0.3	0.0379747	0.3	0.0379747	0.3	0.0379747	1
1932	0	2	188	190	1.2	0.151899	3.6	0.455696	2.2	0.278481	3
1932	0	3	219	220	0.95	0.120253	1.9	0.240506	1.2	0.151899	2
1932	1	1	188	189	0.75	0.0949367	1.5	0.189873	1.2	0.151899	2
1932	0	4	226	228	0.666667	0.0843882	2	0.253165	1	0.126582	3
1932	0	1	165	166	0.3	0.0379747	0.6	0.0759494	0.4	0.0506329	2
1932	2	1	189	189	0.2	0.0253165	0.2	0.0253165	0.2	0.0253165	1
1932	1	2	219	219	0.2	0.0253165	0.2	0.0253165	0.2	0.0253165	1
1931	0	1	212	214	0.266667	0.0337553	0.8	0.101266	0.4	0.0506329	3
1930	0	2	236	237	4.15	0.525316	8.3	1.05063	5.4	0.683544	2
1930	1	2	236	237	3.15	0.398734	6.3	0.797468	4.4	0.556962	2
1930	0	1	165	166	2.75	0.348101	5.5	0.696203	4.1	0.518987	2
1930	2	2	236	237	2.15	0.272152	4.3	0.544304	3.4	0.43038	2
1930	1	1	165	166	1.75	0.221519	3.5	0.443038	3.1	0.392405	2
1930	3	2	236	236	2.4	0.303797	2.4	0.303797	2.4	0.303797	1
1930	2	1	166	166	2.1	0.265823	2.1	0.265823	2.1	0.265823	1
1930	3	1	166	166	1.1	0.139241	1.1	0.139241	1.1	0.139241	1
1929	0	4	247	247	1.8	0.227848	1.8	0.227848	1.8	0.227848	1
1929	0	1	194	194	1.5	0.189873	1.5	0.189873	1.5	0.189873	1
1929	0	3	198	198	1	0.126582	1	0.126582	1	0.126582	1
1929	0	2	196	196	0.9	0.113924	0.9	0.113924	0.9	0.113924	1
1929	1	2	247	247	0.8	0.101266	0.8	0.101266	0.8	0.101266	1
1929	1	1	194	194	0.5	0.0632911	0.5	0.0632911	0.5	0.0632911	1
1928	0	1	192	192	0.6	0.0759494	0.6	0.0759494	0.6	0.0759494	1
1928	0	2	201	201	0.5	0.0632911	0.5	0.0632911	0.5	0.0632911	1
1927	0	1	218	218	0.1	0.0126582	0.1	0.0126582	0.1	0.0126582	1
1926	0	1	189	194	8.78333	1.11181	52.7	6.67089	19.5	2.46835	6
1926	1	1	190	193	11.875	1.50316	47.5	6.01266	18.5	2.34177	4
1926	2	1	190	193	10.875	1.37658	43.5	5.50633	17.5	2.21519	4
1926	3	1	190	193	9.875	1.25	39.5	5	16.5	2.08861	4
1926	0	3	273	274	2.1	0.265823	4.2	0.531646	2.8	0.35443	2
1926	0	2	258	259	0.95	0.120253	1.9	0.240506	1.8	0.227848	2
1926	1	3	273	274	1.1	0.139241	2.2	0.278481	1.8	0.227848	2
1926	1	2	258	258	0.8	0.101266	0.8	0.101266	0.8	0.101266	1
1926	2	2	273	273	0.8	0.101266	0.8	0.101266	0.8	0.101266	1
1925	0	1	158	158	3.9	0.493671	3.9	0.493671	3.9	0.493671	1
1925	0	3	201	202	3.3	0.417722	6.6	0.835443	3.3	0.417722	2
1925	1	1	158	158	2.9	0.367089	2.9	0.367089	2.9	0.367089	1
1925	0	2	190	191	1.65	0.208861	3.3	0.417722	2.6	0.329114	2
1925	1	3	201	202	2.3	0.291139	4.6	0.582278	2.3	0.291139	2
1925	2	1	158	158	1.9	0.240506	1.9	0.240506	1.9	0.240506	1
1925	1	2	190	190	1.6	0.202532	1.6	0.202532	1.6	0.202532	1
1925	2	3	201	202	1.3	0.164557	2.6	0.329114	1.3	0.164557	2
1925	3	1	158	158	0.9	0.113924	0.9	0.113924	0.9	0.113924	1
1925	2	2	190	190	0.6	0.0759494	0.6	0.0759494	0.6	0.0759494	1
1925	3	2	201	202	0.3	0.0379747	0.6	0.0759494	0.3	0.0379747	2
1924	0	1	191	191	0.3	0.0379747	0.3	0.0379747	0.3	0.0379747	1
1923	0	1	184	190	5.41429	0.685353	37.9	4.79747	12.4	1.56962	7
1923	1	1	184	190	4.41429	0.55877	30.9	3.91139	11.4	1.44304	7
1923	2	1	185	190	4.1	0.518987	24.6	3.11392	10.4	1.31646	6
1923	3	1	185	189	3.82	0.483544	19.1	2.41772	9.4	1.18987	5
1923	0	2	200	200	0.4	0.0506329	0.4	0.0506329	0.4	0.0506329	1
1921	0	3	184	198	10.8667	1.37553	163	20.6329	40	5.06329	15
1921	1	3	184	192	13.2556	1.67792	119.3	15.1013	39	4.93671	9
1921	2	2	185	191	16	2.02532	112	14.1772	38	4.81013	7
1921	3	2	185	190	17.6333	2.23207	105.8	13.3924	37	4.68354	6
1921	1	4	194	198	5.82	0.736709	29.1	3.68354	11.3	1.43038	5
1921	2	3	194	198	4.82	0.610127	24.1	3.05063	10.3	1.3038	5
1921	0	2	172	174	6.53333	0.827004	19.6	2.48101	9.4	1.18987	3
1921	3	3	194	197	5	0.632911	20	2.53165	9.3	1.17722	4
1921	1	2	172	174	5.53333	0.700422	16.6	2.10127	8.4	1.06329	3
1921	2	1	172	174	4.53333	0.57384	13.6	1.72152	7.4	0.936709	3
1921	3	1	172	174	3.53333	0.447257	10.6	1.34177	6.4	0.810127	3
1921	0	1	163	164	1.2	0.151899	2.4	0.303797	1.4	0.177215	2
1921	1	1	163	163	0.4	0.0506329	0.4	0.0506329	0.4	0.0506329	1
1919	0	1	215	227	1.53077	0.193768	19.9	2.51899	2.8	0.35443	13
1919	1	3	221	226	1.13333	0.14346	6.8	0.860759	1.8	0.227848	6
1919	1	1	216	217	0.75	0.0949367	1.5	0.189873	1.4	0.177215	2
1919	1	2	219	219	1	0.126582	1	0.126582	1	0.126582	1
1919	2	3	225	226	0.65	0.0822785	1.3	0.164557	0.8	0.101266	2
1919	2	2	221	221	0.5	0.0632911	0.5	0.0632911	0.5	0.0632911	1
1919	2	1	217	217	0.4	0.0506329	0.4	0.0506329	0.4	0.0506329	1
1918	0	1	149	151	2.03333	0.257384	6.1	0.772152	3.3	0.417722	3
1918	0	4	229	231	1.26667	0.160338	3.8	0.481013	2.6	0.329114	3
1918	1	1	150	151	1.95	0.246835	3.9	0.493671	2.3	0.291139	2
1918	0	2	209	211	1.06667	0.135021	3.2	0.405063	1.6	0.202532	3
1918	1	3	230	230	1.6	0.202532	1.6	0.202532	1.6	0.202532	1
1918	2	1	150	151	0.95	0.120253	1.9	0.240506	1.3	0.164557	2
1918	1	2	210	211	0.5	0.0632911	1	0.126582	0.6	0.0759494	2
1918	2	2	230	230	0.6	0.0759494	0.6	0.0759494	0.6	0.0759494	1
1918	0	3	220	221	0.25	0.0316456	0.5	0.0632911	0.3	0.0379747	2
1918	3	1	150	150	0.3	0.0379747	0.3	0.0379747	0.3	0.0379747	1
1917	0	2	203	206	2.475	0.313291	9.9	1.25316	4.9	0.620253	4
1917	1	2	203	205	2.16667	0.274262	6.5	0.822785	3.9	0.493671	3
1917	0	1	191	192	2.75	0.348101	5.5	0.696203	3.8	0.481013	2
1917	2	2	204	205	1.8	0.227848	3.6	0.455696	2.9	0.367089	2
1917	1	1	191	192	1.75	0.221519	3.5	0.443038	2.8	0.35443	2
1917	3	2	204	204	1.9	0.240506	1.9	0.240506	1.9	0.240506	1
1917	2	1	192	192	1.8	0.227848	1.8	0.227848	1.8	0.227848	1
1917	3	1	192	192	0.8	0.101266	0.8	0.101266	0.8	0.101266	1
1917	0	3	215	216	0.3	0.0379747	0.6	0.0759494	0.4	0.0506329	2
1916	0	1	200	207	8.4625	1.0712	67.7	8.56962	22.6	2.86076	8
1916	1	1	200	206	8.52857	1.07957	59.7	7.55696	21.6	2.73418	7
1916	2	1	200	206	7.52857	0.952984	52.7	6.67089	20.6	2.60759	7
1916	3	1	200	204	9.44	1.19494	47.2	5.97468	19.6	2.48101	5
1916	0	2	210	217	4.275	0.541139	34.2	4.32911	8.4	1.06329	8
1916	1	2	210	216	3.81429	0.482821	26.7	3.37975	7.4	0.936709	7
1916	2	2	211	216	3.33333	0.421941	20	2.53165	6.4	0.810127	6
1916	3	2	211	216	2.33333	0.295359	14	1.77215	5.4	0.683544	6
1916	0	5	248	249	0.9	0.113924	1.8	0.227848	1.2	0.151899	2
1916	0	3	222	223	0.6	0.0759494	1.2	0.151899	0.7	0.0886076	2
1916	1	3	248	248	0.2	0.0253165	0.2	0.0253165	0.2	0.0253165	1
1916	0	4	235	235	0.1	0.0126582	0.1	0.0126582	0.1	0.0126582	1
1915	0	1	220	220	0.6	0.0759494	0.6	0.0759494	0.6	0.0759494	1
1914	0	1	163	165	3.06667	0.388186	9.2	1.16456	6	0.759494	3
1914	1	1	163	164	3.5	0.443038	7	0.886076	5	0.632911	2
1914	2	1	163	164	2.5	0.316456	5	0.632911	4	0.506329	2
1914	0	4	223	225	2.26667	0.28692	6.8	0.860759	3.1	0.392405	3
1914	0	2	188	192	1.7	0.21519	8.5	1.07595	3	0.379747	5
1914	3	1	164	164	3	0.379747	3	0.379747	3	0.379747	1
1914	1	4	223	225	1.26667	0.160338	3.8	0.481013	2.1	0.265823	3
1914	1	2	189	191	1.46667	0.185654	4.4	0.556962	2	0.253165	3
1914	0	3	198	199	0.9	0.113924	1.8	0.227848	1.3	0.164557	2
1914	2	3	224	224	1.1	0.139241	1.1	0.139241	1.1	0.139241	1
1914	2	2	189	190	0.75	0.0949367	1.5	0.189873	1	0.126582	2
1914	1	3	198	198	0.3	0.0379747	0.3	0.0379747	0.3	0.0379747	1
1914	3	2	224	224	0.1	0.0126582	0.1	0.0126582	0.1	0.0126582	1
1913	0	1	224	225	1.5	0.189873	3	0.379747	2.4	0.303797	2
1913	1	1	224	224	1.4	0.177215	1.4	0.177215	1.4	0.177215	1
1913	2	1	224	224	0.4	0.0506329	0.4	0.0506329	0.4	0.0506329	1
1911	0	5	222	225	4.7	0.594937	18.8	2.37975	8.7	1.10127	4
1911	1	6	222	225	3.7	0.468354	14.8	1.87342	7.7	0.974684	4
1911	2	4	222	224	3.86667	0.489451	11.6	1.46835	6.7	0.848101	3
1911	3	3	223	224	4.6	0.582278	9.2	1.16456	5.7	0.721519	2
1911	0	1	185	191	2.4	0.303797	16.8	2.12658	4.5	0.56962	7
1911	1	2	189	191	2.16667	0.274262	6.5	0.822785	3.5	0.443038	3
1911	0	3	205	210	1.9	0.240506	11.4	1.44304	2.9	0.367089	6
1911	2	2	190	191	1.95	0.246835	3.9	0.493671	2.5	0.316456	2
1911	1	1	186	187	1.85	0.234177	3.7	0.468354	2.1	0.265823	2
1911	1	4	205	210	0.9	0.113924	5.4	0.683544	1.9	0.240506	6
1911	3	2	190	191	0.95	0.120253	1.9	0.240506	1.5	0.189873	2
1911	0	4	216	218	0.733333	0.092827	2.2	0.278481	1.4	0.177215	3
1911	2	1	186	187	0.85	0.107595	1.7	0.21519	1.1	0.139241	2
1911	0	2	200	200	1.1	0.139241	1.1	0.139241	1.1	0.139241	1
1911	2	3	206	208	0.4	0.0506329	1.2	0.151899	0.9	0.113924	3
1911	1	5	218	218	0.4	0.0506329	0.4	0.0506329	0.4	0.0506329	1
1911	1	3	200	200	0.1	0.0126582	0.1	0.0126582	0.1	0.0126582	1
1911	3	1	186	186	0.1	0.0126582	0.1	0.0126582	0.1	0.0126582	1
1910	0	1	191	191	0.8	0.101266	0.8	0.101266	0.8	0.101266	1
1909	0	2	219	225	5.51429	0.698011	38.6	4.88608	13.2	1.67089	7
1909	1	2	220	225	5.4	0.683544	32.4	4.10127	12.2	1.5443	6
1909	2	2	220	225	4.4	0.556962	26.4	3.34177	11.2	1.41772	6
1909	3	2	221	225	4.18	0.529114	20.9	2.64557	10.2	1.29114	5
1909	0	1	215	216	1.7	0.21519	3.4	0.43038	3.1	0.392405	2
1909	1	1	215	215	2.1	0.265823	2.1	0.265823	2.1	0.265823	1
1909	2	1	215	215	1.1	0.139241	1.1	0.139241	1.1	0.139241	1
1909	3	1	215	215	0.1	0.0126582	0.1	0.0126582	0.1	0.0126582	1
1908	0	1	176	183	6.55	0.829114	52.4	6.63291	12.1	1.53165	8
1908	1	1	176	183	5.55	0.702532	44.4	5.62025	11.1	1.40506	8
1908	2	1	177	183	5.22857	0.661844	36.6	4.63291	10.1	1.27848	7
1908	3	1	177	183	4.22857	0.535262	29.6	3.74684	9.1	1.1519	7
1908	0	3	271	273	3.2	0.405063	9.6	1.21519	4.4	0.556962	3
1908	1	3	271	273	2.2	0.278481	6.6	0.835443	3.4	0.43038	3
1908	2	3	271	272	1.95	0.246835	3.9	0.493671	2.4	0.303797	2
1908	0	2	212	214	1.46667	0.185654	4.4	0.556962	2.3	0.291139	3
1908	3	2	271	272	0.95	0.120253	1.9	0.240506	1.4	0.177215	2
1908	1	2	212	213	1.15	0.14557	2.3	0.291139	1.3	0.164557	2
1908	2	2	213	213	0.3	0.0379747	0.3	0.0379747	0.3	0.0379747	1
1907	0	1	193	199	17.2143	2.17902	120.5	15.2532	27.2	3.44304	7
1907	1	1	193	199	16.2143	2.05244	113.5	14.3671	26.2	3.31646	7
1907	2	1	193	199	15.2143	1.92586	106.5	13.481	25.2	3.18987	7
1907	3	1	193	199	14.2143	1.79928	99.5	12.5949	24.2	3.06329	7
1906	0	3	237	242	4.58333	0.580169	27.5	3.48101	6.4	0.810127	6
1906	1	2	237	242	3.58333	0.453586	21.5	2.72152	5.4	0.683544	6
1906	2	2	237	242	2.58333	0.327004	15.5	1.96203	4.4	0.556962	6
1906	3	1	238	241	2.625	0.332278	10.5	1.32911	3.4	0.43038	4
1906	0	1	169	171	2.03333	0.257384	6.1	0.772152	2.5	0.316456	3
1906	1	1	169	171	1.03333	0.130802	3.1	0.392405	1.5	0.189873	3
1906	0	2	231	231	0.7	0.0886076	0.7	0.0886076	0.7	0.0886076	1
1906	2	1	170	171	0.3	0.0379747	0.6	0.0759494	0.5	0.0632911	2
1905	0	1	170	178	4.44444	0.562588	40	5.06329	15.2	1.92405	9
1905	1	1	170	174	6.46	0.817722	32.3	4.08861	14.2	1.79747	5
1905	2	1	170	174	5.46	0.691139	27.3	3.4557	13.2	1.67089	5
1905	3	1	171	174	5.7	0.721519	22.8	2.88608	12.2	1.5443	4
1905	0	2	187	193	0.971429	0.122966	6.8	0.860759	2.2	0.278481	7
1905	1	2	191	192	1.1	0.139241	2.2	0.278481	1.2	0.151899	2
1905	0	3	200	201	0.7	0.0886076	1.4	0.177215	1.2	0.151899	2
1905	2	2	191	191	0.2	0.0253165	0.2	0.0253165	0.2	0.0253165	1
1905	1	3	200	200	0.2	0.0253165	0.2	0.0253165	0.2	0.0253165	1
1904	0	1	189	191	2.76667	0.350211	8.3	1.05063	3.1	0.392405	3
1904	1	1	189	191	1.76667	0.223629	5.3	0.670886	2.1	0.265823	3
1904	2	1	189	191	0.766667	0.0970464	2.3	0.291139	1.1	0.139241	3
1904	0	3	239	239	0.7	0.0886076	0.7	0.0886076	0.7	0.0886076	1
1904	0	2	214	214	0.3	0.0379747	0.3	0.0379747	0.3	0.0379747	1
1904	3	1	191	191	0.1	0.0126582	0.1	0.0126582	0.1	0.0126582	1
1903	0	1	188	188	4.3	0.544304	4.3	0.544304	4.3	0.544304	1
1903	1	1	188	188	3.3	0.417722	3.3	0.417722	3.3	0.417722	1
1903	2	1	188	188	2.3	0.291139	2.3	0.291139	2.3	0.291139	1
1903	3	1	188	188	1.3	0.164557	1.3	0.164557	1.3	0.164557	1
1902	0	1	174	177	3.725	0.471519	14.9	1.88608	5.7	0.721519	4
1902	1	1	174	177	2.725	0.344937	10.9	1.37975	4.7	0.594937	4
1902	2	2	176	177	3.2	0.405063	6.4	0.810127	3.7	0.468354	2
1902	3	1	176	177	2.2	0.278481	4.4	0.556962	2.7	0.341772	2
1902	2	1	174	174	0.6	0.0759494	0.6	0.0759494	0.6	0.0759494	1
1901	0	2	195	198	7.575	0.958861	30.3	3.83544	11.6	1.46835	4
1901	1	2	195	198	6.575	0.832278	26.3	3.32911	10.6	1.34177	4
1901	2	2	195	198	5.575	0.705696	22.3	2.82278	9.6	1.21519	4
1901	3	1	195	197	6.4	0.810127	19.2	2.43038	8.6	1.08861	3
1901	0	3	208	210	1.96667	0.248945	5.9	0.746835	3.3	0.417722	3
1901	0	1	187	188	1.8	0.227848	3.6	0.455696	2.7	0.341772	2
1901	1	3	209	210	1.7	0.21519	3.4	0.43038	2.3	0.291139	2
1901	1	1	188	188	1.7	0.21519	1.7	0.21519	1.7	0.21519	1
1901	2	3	209	210	0.7	0.0886076	1.4	0.177215	1.3	0.164557	2
1901	2	1	188	188	0.7	0.0886076	0.7	0.0886076	0.7	0.0886076	1
1901	3	2	209	209	0.3	0.0379747	0.3	0.0379747	0.3	0.0379747	1
1900	0	2	196	204	5.73333	0.725738	51.6	6.53165	9.7	1.22785	9
1900	1	1	196	204	4.73333	0.599156	42.6	5.39241	8.7	1.10127	9
1900	2	1	196	203	4.2875	0.542722	34.3	4.34177	7.7	0.974684	8
1900	3	1	196	202	3.75714	0.475588	26.3	3.32911	6.7	0.848101	7
1900	0	1	189	189	0.5	0.0632911	0.5	0.0632911	0.5	0.0632911	1
1900	0	3	223	223	0.3	0.0379747	0.3	0.0379747	0.3	0.0379747	1
1899	0	3	209	214	3.5	0.443038	21	2.65823	6.9	0.873418	6
1899	0	4	229	237	2.43333	0.308017	21.9	2.77215	6.5	0.822785	9
1899	1	2	210	213	4.05	0.512658	16.2	2.05063	5.9	0.746835	4
1899	1	3	229	234	2.18333	0.276371	13.1	1.65823	5.5	0.696203	6
1899	2	1	210	212	4.36667	0.552743	13.1	1.65823	4.9	0.620253	3
1899	2	2	229	232	2	0.253165	8	1.01266	4.5	0.56962	4
1899	3	1	210	212	3.36667	0.42616	10.1	1.27848	3.9	0.493671	3
1899	3	2	230	232	1.63333	0.206751	4.9	0.620253	3.5	0.443038	3
1899	0	2	185	186	1	0.126582	2	0.253165	1.5	0.189873	2
1899	1	1	186	186	0.5	0.0632911	0.5	0.0632911	0.5	0.0632911	1
1899	0	1	163	163	0.3	0.0379747	0.3	0.0379747	0.3	0.0379747	1
1899	1	4	236	236	0.3	0.0379747	0.3	0.0379747	0.3	0.0379747	1
1898	0	3	244	249	8.53333	1.08017	51.2	6.48101	14	1.77215	6
1898	1	3	244	249	7.53333	0.953586	45.2	5.72152	13	1.64557	6
1898	2	2	244	249	6.53333	0.827004	39.2	4.96203	12	1.51899	6
1898	3	1	244	248	6.74	0.853165	33.7	4.26582	11	1.39241	5
1898	0	4	256	258	1.2	0.151899	3.6	0.455696	2.4	0.303797	3
1898	0	2	231	231	2.3	0.291139	2.3	0.291139	2.3	0.291139	1
1898	1	4	257	257	1.4	0.177215	1.4	0.177215	1.4	0.177215	1
1898	1	2	231	231	1.3	0.164557	1.3	0.164557	1.3	0.164557	1
1898	0	1	223	224	0.6	0.0759494	1.2	0.151899	1.1	0.139241	2
1898	2	3	257	257	0.4	0.0506329	0.4	0.0506329	0.4	0.0506329	1
1898	2	1	231	231	0.3	0.0379747	0.3	0.0379747	0.3	0.0379747	1
1898	1	1	224	224	0.1	0.0126582	0.1	0.0126582	0.1	0.0126582	1
1897	0	2	209	216	2.0375	0.257911	16.3	2.06329	4.9	0.620253	8
1897	1	1	209	211	2.36667	0.299578	7.1	0.898734	3.9	0.493671	3
1897	2	1	209	210	2.5	0.316456	5	0.632911	2.9	0.367089	2
1897	1	2	214	215	1.3	0.164557	2.6	0.329114	2.3	0.291139	2
1897	3	1	209	210	1.5	0.189873	3	0.379747	1.9	0.240506	2
1897	2	2	214	214	1.3	0.164557	1.3	0.164557	1.3	0.164557	1
1897	0	1	195	195	0.6	0.0759494	0.6	0.0759494	0.6	0.0759494	1
1897	3	2	214	214	0.3	0.0379747	0.3	0.0379747	0.3	0.0379747	1
1896	0	1	164	166	4.93333	0.624473	14.8	1.87342	7.7	0.974684	3
1896	1	1	164	165	5.95	0.753165	11.9	1.50633	6.7	0.848101	2
1896	2	1	164	165	4.95	0.626582	9.9	1.25316	5.7	0.721519	2
1896	3	1	164	165	3.95	0.5	7.9	1	4.7	0.594937	2
1895	0	1	173	175	7.53333	0.953586	22.6	2.86076	13.1	1.65823	3
1895	1	1	173	175	6.53333	0.827004	19.6	2.48101	12.1	1.53165	3
1895	2	1	173	175	5.53333	0.700422	16.6	2.10127	11.1	1.40506	3
1895	3	1	173	175	4.53333	0.57384	13.6	1.72152	10.1	1.27848	3
1895	0	3	267	270	4	0.506329	16	2.02532	6.6	0.835443	4
1895	1	3	267	270	3	0.379747	12	1.51899	5.6	0.708861	4
1895	2	3	268	269	4.45	0.563291	8.9	1.12658	4.6	0.582278	2
1895	3	2	268	269	3.45	0.436709	6.9	0.873418	3.6	0.455696	2
1895	0	2	227	228	2.1	0.265823	4.2	0.531646	2.6	0.329114	2
1895	1	2	227	228	1.1	0.139241	2.2	0.278481	1.6	0.202532	2
1895	2	2	228	228	0.6	0.0759494	0.6	0.0759494	0.6	0.0759494	1
1894	0	2	180	180	1.3	0.164557	1.3	0.164557	1.3	0.164557	1
1894	0	1	177	177	0.3	0.0379747	0.3	0.0379747	0.3	0.0379747	1
1894	1	1	180	180	0.3	0.0379747	0.3	0.0379747	0.3	0.0379747	1
1893	0	1	165	168	7.325	0.927215	29.3	3.70886	12.5	1.58228	4
1893	0	2	218	229	6.425	0.813291	77.1	9.75949	11.5	1.4557	12
1893	1	1	165	167	8.56667	1.08439	25.7	3.25316	11.5	1.4557	3
1893	1	2	219	229	5.97273	0.756041	65.7	8.31646	10.5	1.32911	11
1893	2	1	165	167	7.56667	0.957806	22.7	2.87342	10.5	1.32911	3
1893	2	2	219	228	5.53	0.7	55.3	7	9.5	1.20253	10
1893	3	1	165	167	6.56667	0.831224	19.7	2.49367	9.5	1.20253	3
1893	3	2	219	228	4.53	0.573418	45.3	5.73418	8.5	1.07595	10
1892	0	1	233	233	0.6	0.0759494	0.6	0.0759494	0.6	0.0759494	1
1891	0	1	168	172	6.76	0.855696	33.8	4.27848	11.2	1.41772	5
1891	1	1	168	172	5.76	0.729114	28.8	3.64557	10.2	1.29114	5
1891	2	1	168	172	4.76	0.602532	23.8	3.01266	9.2	1.16456	5
1891	3	1	168	170	6.4	0.810127	19.2	2.43038	8.2	1.03797	3
1891	0	2	252	253	0.5	0.0632911	1	0.126582	0.7	0.0886076	2
1888	0	1	176	176	0.5	0.0632911	0.5	0.0632911	0.5	0.0632911	1
1887	0	1	164	169	6.3	0.797468	37.8	4.78481	14.7	1.86076	6
1887	1	1	165	168	8.325	1.0538	33.3	4.21519	13.7	1.73418	4
1887	2	1	165	168	7.325	0.927215	29.3	3.70886	12.7	1.60759	4
1887	0	2	172	175	7.15	0.905063	28.6	3.62025	12.7	1.60759	4
1887	3	1	166	168	8.7	1.10127	26.1	3.3038	11.7	1.48101	3
1887	1	2	172	175	6.15	0.778481	24.6	3.11392	11.7	1.48101	4
1887	2	2	172	175	5.15	0.651899	20.6	2.60759	10.7	1.35443	4
1887	3	2	173	175	5.6	0.708861	16.8	2.12658	9.7	1.22785	3
1887	0	3	179	182	0.875	0.110759	3.5	0.443038	1	0.126582	4
1887	0	4	187	188	0.65	0.0822785	1.3	0.164557	0.7	0.0886076	2
1887	0	6	200	200	0.5	0.0632911	0.5	0.0632911	0.5	0.0632911	1
1887	0	5	191	192	0.2	0.0253165	0.4	0.0506329	0.3	0.0379747	2
1887	0	7	217	217	0.1	0.0126582	0.1	0.0126582	0.1	0.0126582	1
1886	0	1	180	183	4.025	0.509494	16.1	2.03797	5.3	0.670886	4
1886	1	1	180	183	3.025	0.382911	12.1	1.53165	4.3	0.544304	4
1886	2	1	180	183	2.025	0.256329	8.1	1.02532	3.3	0.417722	4
1886	3	1	181	183	1.6	0.202532	4.8	0.607595	2.3	0.291139	3
1885	0	1	202	206	9.08	1.14937	45.4	5.74684	16.3	2.06329	5
1885	1	1	202	205	10.2	1.29114	40.8	5.16456	15.3	1.93671	4
1885	2	1	202	205	9.2	1.16456	36.8	4.65823	14.3	1.81013	4
1885	3	1	202	205	8.2	1.03797	32.8	4.1519	13.3	1.68354	4
1884	0	3	219	223	1.42	0.179747	7.1	0.898734	3.1	0.392405	5
1884	1	1	222	223	1.6	0.202532	3.2	0.405063	2.1	0.265823	2
1884	2	1	222	223	0.6	0.0759494	1.2	0.151899	1.1	0.139241	2
1884	0	4	229	229	0.8	0.101266	0.8	0.101266	0.8	0.101266	1
1884	0	2	186	186	0.6	0.0759494	0.6	0.0759494	0.6	0.0759494	1
1884	0	1	177	177	0.3	0.0379747	0.3	0.0379747	0.3	0.0379747	1
1884	3	1	222	222	0.1	0.0126582	0.1	0.0126582	0.1	0.0126582	1
1882	0	1	219	220	1.6	0.202532	3.2	0.405063	2.4	0.303797	2
1882	1	1	219	219	1.4	0.177215	1.4	0.177215	1.4	0.177215	1
1882	2	1	219	219	0.4	0.0506329	0.4	0.0506329	0.4	0.0506329	1
1880	0	1	223	227	4.36	0.551899	21.8	2.75949	7	0.886076	5
1880	1	1	223	227	3.36	0.425316	16.8	2.12658	6	0.759494	5
1880	2	1	223	226	3.1	0.392405	12.4	1.56962	5	0.632911	4
1880	3	1	224	226	3.1	0.392405	9.3	1.17722	4	0.506329	3
1880	0	3	245	246	0.75	0.0949367	1.5	0.189873	1.4	0.177215	2
1880	0	2	239	240	0.5	0.0632911	1	0.126582	0.8	0.101266	2
1880	1	2	245	245	0.4	0.0506329	0.4	0.0506329	0.4	0.0506329	1
1879	0	1	223	223	0.7	0.0886076	0.7	0.0886076	0.7	0.0886076	1
1878	0	1	174	179	5.95	0.753165	35.7	4.51899	13.1	1.65823	6
1878	1	1	175	179	5.96	0.75443	29.8	3.77215	12.1	1.53165	5
1878	2	1	175	179	4.96	0.627848	24.8	3.13924	11.1	1.40506	5
1878	3	1	176	179	4.975	0.629747	19.9	2.51899	10.1	1.27848	4
1878	0	3	195	202	5.2625	0.666139	42.1	5.32911	9.6	1.21519	8
1878	1	2	196	201	5.8	0.734177	34.8	4.40506	8.6	1.08861	6
1878	2	2	196	201	4.8	0.607595	28.8	3.64557	7.6	0.962025	6
1878	3	2	196	201	3.8	0.481013	22.8	2.88608	6.6	0.835443	6
1878	0	4	215	219	0.88	0.111392	4.4	0.556962	1.7	0.21519	5
1878	1	3	217	218	0.45	0.056962	0.9	0.113924	0.7	0.0886076	2
1878	0	2	185	186	0.25	0.0316456	0.5	0.0632911	0.4	0.0506329	2
1878	0	6	245	246	0.3	0.0379747	0.6	0.0759494	0.3	0.0379747	2
1878	0	5	237	237	0.1	0.0126582	0.1	0.0126582	0.1	0.0126582	1
1877	0	1	167	170	9.925	1.25633	39.7	5.02532	16.7	2.11392	4
1877	1	1	167	170	8.925	1.12975	35.7	4.51899	15.7	1.98734	4
1877	2	1	167	170	7.925	1.00316	31.7	4.01266	14.7	1.86076	4
1877	3	1	168	170	9.23333	1.16878	27.7	3.50633	13.7	1.73418	3
1877	0	2	209	209	1.3	0.164557	1.3	0.164557	1.3	0.164557	1
1877	0	4	228	229	0.75	0.0949367	1.5	0.189873	0.9	0.113924	2
1877	0	3	226	226	0.4	0.0506329	0.4	0.0506329	0.4	0.0506329	1
1877	1	2	209	209	0.3	0.0379747	0.3	0.0379747	0.3	0.0379747	1
1876	0	2	193	197	7.14	0.903797	35.7	4.51899	17.5	2.21519	5
1876	1	2	193	197	6.14	0.777215	30.7	3.88608	16.5	2.08861	5
1876	2	1	194	196	8.83333	1.11814	26.5	3.35443	15.5	1.96203	3
1876	3	1	194	196	7.83333	0.991561	23.5	2.97468	14.5	1.83544	3
1876	0	5	223	231	2.78889	0.353024	25.1	3.17722	6.6	0.835443	9
1876	1	4	224	230	2.44286	0.309222	17.1	2.16456	5.6	0.708861	7
1876	2	2	224	228	2.14	0.270886	10.7	1.35443	4.6	0.582278	5
1876	3	2	225	228	1.575	0.199367	6.3	0.797468	3.6	0.455696	4
1876	0	3	200	202	1.23333	0.156118	3.7	0.468354	1.4	0.177215	3
1876	0	1	171	171	1.3	0.164557	1.3	0.164557	1.3	0.164557	1
1876	1	3	200	202	0.233333	0.0295359	0.7	0.0886076	0.4	0.0506329	3
1876	1	1	171	171	0.3	0.0379747	0.3	0.0379747	0.3	0.0379747	1
1876	0	4	219	219	0.2	0.0253165	0.2	0.0253165	0.2	0.0253165	1
1875	0	2	221	228	1.8125	0.22943	14.5	1.83544	3.8	0.481013	8
1875	1	1	222	227	1.21667	0.154008	7.3	0.924051	2.8	0.35443	6
1875	2	2	226	227	1.25	0.158228	2.5	0.316456	1.8	0.227848	2
1875	0	1	200	201	0.9	0.113924	1.8	0.227848	1	0.126582	2
1875	0	3	233	235	0.466667	0.0590717	1.4	0.177215	0.8	0.101266	3
1875	3	1	226	226	0.8	0.101266	0.8	0.101266	0.8	0.101266	1
1875	2	1	224	224	0.1	0.0126582	0.1	0.0126582	0.1	0.0126582	1
1874	0	2	194	200	4.37143	0.553345	30.6	3.87342	9.8	1.24051	7
1874	1	2	194	198	4.88	0.617722	24.4	3.08861	8.8	1.11392	5
1874	2	1	194	198	3.88	0.491139	19.4	2.4557	7.8	0.987342	5
1874	3	1	194	198	2.88	0.364557	14.4	1.82278	6.8	0.860759	5
1874	0	3	229	233	2.92	0.36962	14.6	1.8481	4.5	0.56962	5
1874	1	3	230	233	2.525	0.31962	10.1	1.27848	3.5	0.443038	4
1874	2	2	230	233	1.525	0.193038	6.1	0.772152	2.5	0.316456	4
1874	0	1	187	189	0.7	0.0886076	2.1	0.265823	1.7	0.21519	3
1874	3	2	230	232	0.833333	0.105485	2.5	0.316456	1.5	0.189873	3
1874	1	1	188	188	0.7	0.0886076	0.7	0.0886076	0.7	0.0886076	1
1873	0	2	199	204	5.96667	0.755274	35.8	4.53165	15	1.89873	6
1873	1	2	199	202	7.7	0.974684	30.8	3.89873	14	1.77215	4
1873	2	1	200	202	9.1	1.1519	27.3	3.4557	13	1.64557	3
1873	3	1	200	202	8.1	1.02532	24.3	3.07595	12	1.51899	3
1873	0	1	169	170	1.25	0.158228	2.5	0.316456	1.3	0.164557	2
1873	1	1	169	170	0.25	0.0316456	0.5	0.0632911	0.3	0.0379747	2
1872	0	1	166	169	4.575	0.579114	18.3	2.31646	7.3	0.924051	4
1872	1	1	167	169	5.03333	0.637131	15.1	1.91139	6.3	0.797468	3
1872	0	4	201	203	5.16667	0.654008	15.5	1.96203	6.2	0.78481	3
1872	2	1	167	169	4.03333	0.510549	12.1	1.53165	5.3	0.670886	3
1872	1	3	201	203	4.16667	0.527426	12.5	1.58228	5.2	0.658228	3
1872	3	1	167	169	3.03333	0.383966	9.1	1.1519	4.3	0.544304	3
1872	2	3	201	203	3.16667	0.400844	9.5	1.20253	4.2	0.531646	3
1872	0	2	184	185	2.5	0.316456	5	0.632911	3.4	0.43038	2
1872	3	3	201	203	2.16667	0.274262	6.5	0.822785	3.2	0.405063	3
1872	0	5	207	209	1.83333	0.232068	5.5	0.696203	2.9	0.367089	3
1872	0	6	229	235	1.45714	0.184448	10.2	1.29114	2.8	0.35443	7
1872	1	2	184	185	1.5	0.189873	3	0.379747	2.4	0.303797	2
1872	1	4	207	208	1.25	0.158228	2.5	0.316456	1.9	0.240506	2
1872	0	7	254	256	0.933333	0.118143	2.8	0.35443	1.8	0.227848	3
1872	1	6	233	234	1.05	0.132911	2.1	0.265823	1.8	0.227848	2
1872	1	5	229	230	1	0.126582	2	0.253165	1.6	0.202532	2
1872	2	2	185	185	1.4	0.177215	1.4	0.177215	1.4	0.177215	1
1872	2	4	208	208	0.9	0.113924	0.9	0.113924	0.9	0.113924	1
1872	1	7	255	255	0.8	0.101266	0.8	0.101266	0.8	0.101266	1
1872	2	6	234	234	0.8	0.101266	0.8	0.101266	0.8	0.101266	1
1872	0	3	193	195	0.333333	0.0421941	1	0.126582	0.6	0.0759494	3
1872	2	5	230	230	0.6	0.0759494	0.6	0.0759494	0.6	0.0759494	1
1872	3	2	185	185	0.4	0.0506329	0.4	0.0506329	0.4	0.0506329	1
1871	0	1	217	223	5.61429	0.710669	39.3	4.97468	8.5	1.07595	7
1871	1	1	217	223	4.61429	0.584087	32.3	4.08861	7.5	0.949367	7
1871	2	1	218	222	5.12	0.648101	25.6	3.24051	6.5	0.822785	5
1871	3	1	218	222	4.12	0.521519	20.6	2.60759	5.5	0.696203	5
1870	0	4	198	205	6.1875	0.783228	49.5	6.26582	15.6	1.97468	8
1870	1	4	200	205	6.98333	0.883966	41.9	5.3038	14.6	1.8481	6
1870	2	3	200	204	7.3	0.924051	36.5	4.62025	13.6	1.72152	5
1870	3	1	200	204	6.3	0.797468	31.5	3.98734	12.6	1.59494	5
1870	0	5	210	223	2.62857	0.332731	36.8	4.65823	8.2	1.03797	14
1870	1	5	211	214	3.15	0.398734	12.6	1.59494	7.2	0.911392	4
1870	2	4	211	213	3.16667	0.400844	9.5	1.20253	6.2	0.78481	3
1870	3	2	211	213	2.16667	0.274262	6.5	0.822785	5.2	0.658228	3
1870	1	6	219	222	3.45	0.436709	13.8	1.74684	5	0.632911	4
1870	2	5	219	222	2.45	0.310127	9.8	1.24051	4	0.506329	4
1870	3	3	219	222	1.45	0.183544	5.8	0.734177	3	0.379747	4
1870	0	2	169	170	1.8	0.227848	3.6	0.455696	2.9	0.367089	2
1870	0	3	188	190	1.1	0.139241	3.3	0.417722	2.6	0.329114	3
1870	1	2	170	170	1.9	0.240506	1.9	0.240506	1.9	0.240506	1
1870	0	1	155	155	1.7	0.21519	1.7	0.21519	1.7	0.21519	1
1870	1	3	189	189	1.6	0.202532	1.6	0.202532	1.6	0.202532	1
1870	2	1	170	170	0.9	0.113924	0.9	0.113924	0.9	0.113924	1
1870	1	1	155	155	0.7	0.0886076	0.7	0.0886076	0.7	0.0886076	1
1870	2	2	189	189	0.6	0.0759494	0.6	0.0759494	0.6	0.0759494	1
1869	0	3	194	202	4.43333	0.561181	39.9	5.05063	12.9	1.63291	9
1869	1	3	194	202	3.43333	0.434599	30.9	3.91139	11.9	1.50633	9
1869	2	3	194	197	5.5	0.696203	22	2.78481	10.9	1.37975	4
1869	3	2	195	197	6.26667	0.793249	18.8	2.37975	9.9	1.25316	3
1869	0	4	231	238	2.825	0.357595	22.6	2.86076	6	0.759494	8
1869	1	4	233	237	3.42	0.432911	17.1	2.16456	5	0.632911	5
1869	0	2	182	187	2.8	0.35443	16.8	2.12658	4.5	0.56962	6
1869	2	5	234	237	3.15	0.398734	12.6	1.59494	4	0.506329	4
1869	1	2	182	187	1.8	0.227848	10.8	1.36709	3.5	0.443038	6
1869	3	3	234	237	2.15	0.272152	8.6	1.08861	3	0.379747	4
1869	2	2	185	187	1.53333	0.194093	4.6	0.582278	2.5	0.316456	3
1869	0	1	174	174	1.7	0.21519	1.7	0.21519	1.7	0.21519	1
1869	3	1	185	186	0.85	0.107595	1.7	0.21519	1.5	0.189873	2
1869	2	4	200	201	0.65	0.0822785	1.3	0.164557	1	0.126582	2
1869	2	1	183	183	0.8	0.101266	0.8	0.101266	0.8	0.101266	1
1869	1	1	174	174	0.7	0.0886076	0.7	0.0886076	0.7	0.0886076	1
1868	0	4	211	217	6.2	0.78481	43.4	5.49367	12.6	1.59494	7
1868	1	4	211	216	6.18333	0.7827	37.1	4.6962	11.6	1.46835	6
1868	2	4	212	216	6.36	0.805063	31.8	4.02532	10.6	1.34177	5
1868	3	4	212	216	5.36	0.678481	26.8	3.39241	9.6	1.21519	5
1868	0	1	180	183	3.975	0.503165	15.9	2.01266	7.4	0.936709	4
1868	0	2	190	196	4.02857	0.509946	28.2	3.56962	7.2	0.911392	7
1868	1	1	180	183	2.975	0.376582	11.9	1.50633	6.4	0.810127	4
1868	1	2	191	196	3.68333	0.466245	22.1	2.79747	6.2	0.78481	6
1868	2	1	181	182	4.4	0.556962	8.8	1.11392	5.4	0.683544	2
1868	2	2	192	196	3.36	0.425316	16.8	2.12658	5.2	0.658228	5
1868	0	3	200	202	3.23333	0.409283	9.7	1.22785	4.9	0.620253	3
1868	0	5	246	248	3.16667	0.400844	9.5	1.20253	4.6	0.582278	3
1868	3	1	181	182	3.4	0.43038	6.8	0.860759	4.4	0.556962	2
1868	3	2	192	196	2.36	0.298734	11.8	1.49367	4.2	0.531646	5
1868	1	3	200	202	2.23333	0.2827	6.7	0.848101	3.9	0.493671	3
1868	1	5	247	248	3.6	0.455696	7.2	0.911392	3.6	0.455696	2
1868	2	3	201	202	2.2	0.278481	4.4	0.556962	2.9	0.367089	2
1868	2	5	247	248	2.6	0.329114	5.2	0.658228	2.6	0.329114	2
1868	3	3	201	202	1.2	0.151899	2.4	0.303797	1.9	0.240506	2
1868	3	5	247	248	1.6	0.202532	3.2	0.405063	1.6	0.202532	2
1867	0	1	188	192	3.78	0.478481	18.9	2.39241	7	0.886076	5
1867	0	2	221	225	3.82	0.483544	19.1	2.41772	6.3	0.797468	5
1867	1	1	189	192	3.55	0.449367	14.2	1.79747	6	0.759494	4
1867	1	2	221	225	2.82	0.356962	14.1	1.78481	5.3	0.670886	5
1867	2	1	189	192	2.55	0.322785	10.2	1.29114	5	0.632911	4
1867	2	2	222	224	3.56667	0.451477	10.7	1.35443	4.3	0.544304	3
1867	3	1	189	191	2.1	0.265823	6.3	0.797468	4	0.506329	3
1867	3	2	222	224	2.56667	0.324895	7.7	0.974684	3.3	0.417722	3
1866	0	2	189	194	5.95	0.753165	35.7	4.51899	11.1	1.40506	6
1866	1	2	189	193	5.94	0.751899	29.7	3.75949	10.1	1.27848	5
1866	2	2	189	193	4.94	0.625316	24.7	3.12658	9.1	1.1519	5
1866	3	2	189	192	5.075	0.642405	20.3	2.56962	8.1	1.02532	4
1866	0	1	173	178	3.35	0.424051	20.1	2.5443	8	1.01266	6
1866	1	1	173	178	2.35	0.297468	14.1	1.78481	7	0.886076	6
1866	2	1	174	177	2.325	0.294304	9.3	1.17722	6	0.759494	4
1866	3	1	174	175	2.95	0.373418	5.9	0.746835	5	0.632911	2
1866	0	3	235	235	1.1	0.139241	1.1	0.139241	1.1	0.139241	1
1866	1	3	235	235	0.1	0.0126582	0.1	0.0126582	0.1	0.0126582	1
1865	0	1	156	158	4.46667	0.565401	13.4	1.6962	6.1	0.772152	3
1865	1	1	156	158	3.46667	0.438819	10.4	1.31646	5.1	0.64557	3
1865	0	2	169	171	3.8	0.481013	11.4	1.44304	4.6	0.582278	3
1865	2	1	156	158	2.46667	0.312236	7.4	0.936709	4.1	0.518987	3
1865	0	6	243	257	1.33333	0.168776	20	2.53165	3.7	0.468354	15
1865	1	2	169	171	2.8	0.35443	8.4	1.06329	3.6	0.455696	3
1865	3	1	156	157	2.65	0.335443	5.3	0.670886	3.1	0.392405	2
1865	0	5	203	206	1.9	0.240506	7.6	0.962025	3	0.379747	4
1865	1	5	244	249	1.33333	0.168776	8	1.01266	2.7	0.341772	6
1865	2	2	169	171	1.8	0.227848	5.4	0.683544	2.6	0.329114	3
1865	1	4	203	205	1.36667	0.172996	4.1	0.518987	2	0.253165	3
1865	2	4	244	245	1.3	0.164557	2.6	0.329114	1.7	0.21519	2
1865	3	2	170	171	1.25	0.158228	2.5	0.316456	1.6	0.202532	2
1865	0	4	183	186	0.95	0.120253	3.8	0.481013	1.4	0.177215	4
1865	2	3	203	204	0.6	0.0759494	1.2	0.151899	1	0.126582	2
1865	3	3	245	245	0.7	0.0886076	0.7	0.0886076	0.7	0.0886076	1
1865	0	3	177	177	0.6	0.0759494	0.6	0.0759494	0.6	0.0759494	1
1865	1	6	255	256	0.4	0.0506329	0.8	0.101266	0.4	0.0506329	2
1865	1	3	184	185	0.35	0.0443038	0.7	0.0886076	0.4	0.0506329	2
1865	2	5	247	248	0.2	0.0253165	0.4	0.0506329	0.2	0.0253165	2
1864	0	1	137	139	5.43333	0.687764	16.3	2.06329	9.4	1.18987	3
1864	1	1	137	139	4.43333	0.561181	13.3	1.68354	8.4	1.06329	3
1864	2	1	137	139	3.43333	0.434599	10.3	1.3038	7.4	0.936709	3
1864	3	1	137	138	3.95	0.5	7.9	1	6.4	0.810127	2
1863	0	1	190	190	1.4	0.177215	1.4	0.177215	1.4	0.177215	1
1863	0	2	219	219	0.6	0.0759494	0.6	0.0759494	0.6	0.0759494	1
1863	1	1	190	190	0.4	0.0506329	0.4	0.0506329	0.4	0.0506329	1
1861	0	2	169	173	3.1	0.392405	15.5	1.96203	4.9	0.620253	5
1861	0	1	163	166	2.6	0.329114	10.4	1.31646	4	0.506329	4
1861	1	2	169	172	2.7	0.341772	10.8	1.36709	3.9	0.493671	4
1861	1	1	163	165	2.4	0.303797	7.2	0.911392	3	0.379747	3
1861	2	2	170	172	2.4	0.303797	7.2	0.911392	2.9	0.367089	3
1861	2	1	163	165	1.4	0.177215	4.2	0.531646	2	0.253165	3
1861	3	2	170	172	1.4	0.177215	4.2	0.531646	1.9	0.240506	3
1861	3	1	164	165	0.7	0.0886076	1.4	0.177215	1	0.126582	2
1861	0	3	238	239	0.2	0.0253165	0.4	0.0506329	0.3	0.0379747	2
1859	0	1	184	196	3.80769	0.481986	49.5	6.26582	12.2	1.5443	13
1859	1	2	190	196	4.94286	0.625678	34.6	4.37975	11.2	1.41772	7
1859	2	2	190	193	6.25	0.791139	25	3.16456	10.2	1.29114	4
1859	3	1	190	193	5.25	0.664557	21	2.65823	9.2	1.16456	4
1859	2	3	195	196	1.45	0.183544	2.9	0.367089	2.3	0.291139	2
1859	1	1	185	186	1.55	0.196203	3.1	0.392405	1.7	0.21519	2
1859	3	2	196	196	1.3	0.164557	1.3	0.164557	1.3	0.164557	1
1859	0	2	200	202	0.533333	0.0675105	1.6	0.202532	0.8	0.101266	3
1859	2	1	185	186	0.55	0.0696203	1.1	0.139241	0.7	0.0886076	2
1859	0	4	232	234	0.4	0.0506329	1.2	0.151899	0.5	0.0632911	3
1859	0	3	205	206	0.3	0.0379747	0.6	0.0759494	0.4	0.0506329	2
1858	0	2	221	223	2.3	0.291139	6.9	0.873418	3.9	0.493671	3
1858	1	2	222	223	2.05	0.259494	4.1	0.518987	2.9	0.367089	2
1858	2	1	222	223	1.05	0.132911	2.1	0.265823	1.9	0.240506	2
1858	0	1	171	172	1.1	0.139241	2.2	0.278481	1.2	0.151899	2
1858	3	1	222	222	0.9	0.113924	0.9	0.113924	0.9	0.113924	1
1858	1	1	171	171	0.2	0.0253165	0.2	0.0253165	0.2	0.0253165	1
1857	0	1	171	179	14.3667	1.81857	129.3	16.3671	28.9	3.65823	9
1857	1	1	172	178	17.2714	2.18626	120.9	15.3038	27.9	3.53165	7
1857	2	1	172	178	16.2714	2.05967	113.9	14.4177	26.9	3.40506	7
1857	3	1	172	178	15.2714	1.93309	106.9	13.5316	25.9	3.27848	7
1857	0	8	230	236	6.32857	0.801085	44.3	5.60759	11.1	1.40506	7
1857	1	3	230	236	5.32857	0.674503	37.3	4.72152	10.1	1.27848	7
1857	2	3	230	236	4.32857	0.54792	30.3	3.83544	9.1	1.1519	7
1857	3	2	230	235	4.03333	0.510549	24.2	3.06329	8.1	1.02532	6
1857	0	9	256	258	2.16667	0.274262	6.5	0.822785	3.2	0.405063	3
1857	1	4	257	258	2.15	0.272152	4.3	0.544304	2.2	0.278481	2
1857	0	7	222	223	1.65	0.208861	3.3	0.417722	2.2	0.278481	2
1857	2	4	257	258	1.15	0.14557	2.3	0.291139	1.2	0.151899	2
1857	1	2	222	223	0.65	0.0822785	1.3	0.164557	1.2	0.151899	2
1857	0	6	213	213	1	0.126582	1	0.126582	1	0.126582	1
1857	0	4	208	209	0.55	0.0696203	1.1	0.139241	0.8	0.101266	2
1857	0	3	199	199	0.5	0.0632911	0.5	0.0632911	0.5	0.0632911	1
1857	3	3	257	258	0.15	0.0189873	0.3	0.0379747	0.2	0.0253165	2
1857	0	2	194	194	0.2	0.0253165	0.2	0.0253165	0.2	0.0253165	1
1857	2	2	223	223	0.2	0.0253165	0.2	0.0253165	0.2	0.0253165	1
1857	0	5	211	211	0.1	0.0126582	0.1	0.0126582	0.1	0.0126582	1
1856	0	3	210	220	17.6909	2.23936	194.6	24.6329	32.3	4.08861	11
1856	1	3	211	220	18.42	2.33165	184.2	23.3165	31.3	3.96203	10
1856	2	2	211	219	19.3667	2.45148	174.3	22.0633	30.3	3.83544	9
1856	3	1	211	219	18.3667	2.32489	165.3	20.9241	29.3	3.70886	9
1856	0	2	202	203	1.9	0.240506	3.8	0.481013	2.5	0.316456	2
1856	0	1	176	177	1.3	0.164557	2.6	0.329114	1.5	0.189873	2
1856	1	2	202	203	0.9	0.113924	1.8	0.227848	1.5	0.189873	2
1856	0	4	223	224	0.9	0.113924	1.8	0.227848	1.1	0.139241	2
1856	1	1	176	177	0.3	0.0379747	0.6	0.0759494	0.5	0.0632911	2
1856	2	1	203	203	0.5	0.0632911	0.5	0.0632911	0.5	0.0632911	1
1856	1	4	224	224	0.1	0.0126582	0.1	0.0126582	0.1	0.0126582	1
1855	0	1	178	180	7.2	0.911392	21.6	2.73418	7.9	1	3
1855	1	1	178	180	6.2	0.78481	18.6	2.35443	6.9	0.873418	3
1855	0	3	201	204	3.925	0.496835	15.7	1.98734	6	0.759494	4
1855	2	1	178	180	5.2	0.658228	15.6	1.97468	5.9	0.746835	3
1855	1	4	201	204	2.925	0.370253	11.7	1.48101	5	0.632911	4
1855	3	1	178	180	4.2	0.531646	12.6	1.59494	4.9	0.620253	3
1855	0	2	184	194	2.30909	0.29229	25.4	3.21519	4.6	0.582278	11
1855	2	4	202	204	2.6	0.329114	7.8	0.987342	4	0.506329	3
1855	1	2	184	188	2.36	0.298734	11.8	1.49367	3.6	0.455696	5
1855	3	4	202	203	2.85	0.360759	5.7	0.721519	3	0.379747	2
1855	2	2	185	188	1.775	0.224684	7.1	0.898734	2.6	0.329114	4
1855	1	3	191	193	1.5	0.189873	4.5	0.56962	2.2	0.278481	3
1855	0	5	225	229	1.06	0.134177	5.3	0.670886	1.9	0.240506	5
1855	3	2	185	188	0.775	0.0981013	3.1	0.392405	1.6	0.202532	4
1855	2	3	192	193	1.2	0.151899	2.4	0.303797	1.2	0.151899	2
1855	1	5	226	228	0.566667	0.07173	1.7	0.21519	0.9	0.113924	3
1855	0	4	221	222	0.3	0.0379747	0.6	0.0759494	0.5	0.0632911	2
1855	3	3	192	193	0.2	0.0253165	0.4	0.0506329	0.2	0.0253165	2
1854	0	1	237	239	5.23333	0.662447	15.7	1.98734	7.4	0.936709	3
1854	1	1	237	239	4.23333	0.535865	12.7	1.60759	6.4	0.810127	3
1854	2	1	238	239	5.1	0.64557	10.2	1.29114	5.4	0.683544	2
1854	3	1	238	239	4.1	0.518987	8.2	1.03797	4.4	0.556962	2
1854	0	2	245	246	3.45	0.436709	6.9	0.873418	3.8	0.481013	2
1854	1	2	245	246	2.45	0.310127	4.9	0.620253	2.8	0.35443	2
1854	2	2	245	246	1.45	0.183544	2.9	0.367089	1.8	0.227848	2
1854	3	2	245	246	0.45	0.056962	0.9	0.113924	0.8	0.101266	2
1853	0	1	172	173	5.9	0.746835	11.8	1.49367	8.3	1.05063	2
1853	1	1	172	173	4.9	0.620253	9.8	1.24051	7.3	0.924051	2
1853	2	1	172	173	3.9	0.493671	7.8	0.987342	6.3	0.797468	2
1853	3	1	172	173	2.9	0.367089	5.8	0.734177	5.3	0.670886	2
1853	0	2	220	221	1.1	0.139241	2.2	0.278481	1.9	0.240506	2
1853	1	2	221	221	0.9	0.113924	0.9	0.113924	0.9	0.113924	1
1852	0	2	192	201	3.78	0.478481	37.8	4.78481	10.9	1.37975	10
1852	1	2	192	197	4.68333	0.592827	28.1	3.55696	9.9	1.25316	6
1852	2	2	192	196	4.58	0.579747	22.9	2.89873	8.9	1.12658	5
1852	3	2	193	196	4.7	0.594937	18.8	2.37975	7.9	1	4
1852	0	1	185	189	2.8	0.35443	14	1.77215	4.6	0.582278	5
1852	0	4	208	212	2.42	0.306329	12.1	1.53165	4	0.506329	5
1852	1	1	185	188	2.325	0.294304	9.3	1.17722	3.6	0.455696	4
1852	1	4	209	212	1.95	0.246835	7.8	0.987342	3	0.379747	4
1852	2	1	185	187	1.93333	0.244726	5.8	0.734177	2.6	0.329114	3
1852	2	3	209	211	1.56667	0.198312	4.7	0.594937	2	0.253165	3
1852	3	1	185	186	1.55	0.196203	3.1	0.392405	1.6	0.202532	2
1852	3	3	210	211	1	0.126582	2	0.253165	1	0.126582	2
1852	0	6	239	239	0.9	0.113924	0.9	0.113924	0.9	0.113924	1
1852	0	5	233	234	0.45	0.056962	0.9	0.113924	0.7	0.0886076	2
1852	1	3	199	200	0.45	0.056962	0.9	0.113924	0.5	0.0632911	2
1852	0	3	204	205	0.2	0.0253165	0.4	0.0506329	0.3	0.0379747	2
1851	0	1	175	180	15.5833	1.97257	93.5	11.8354	30.3	3.83544	6
1851	1	1	176	180	17.68	2.23797	88.4	11.1899	29.3	3.70886	5
1851	2	1	176	180	16.68	2.11139	83.4	10.557	28.3	3.58228	5
1851	3	1	176	180	15.68	1.98481	78.4	9.92405	27.3	3.4557	5
1851	0	2	221	224	2.6	0.329114	10.4	1.31646	3.9	0.493671	4
1851	0	4	242	244	2.43333	0.308017	7.3	0.924051	3.4	0.43038	3
1851	1	2	221	224	1.6	0.202532	6.4	0.810127	2.9	0.367089	4
1851	1	4	242	244	1.43333	0.181435	4.3	0.544304	2.4	0.303797	3
1851	0	3	229	231	1.5	0.189873	4.5	0.56962	2.2	0.278481	3
1851	2	2	222	223	1.55	0.196203	3.1	0.392405	1.9	0.240506	2
1851	2	4	243	244	0.8	0.101266	1.6	0.202532	1.4	0.177215	2
1851	1	3	229	231	0.5	0.0632911	1.5	0.189873	1.2	0.151899	3
1851	3	2	222	223	0.55	0.0696203	1.1	0.139241	0.9	0.113924	2
1851	3	3	243	243	0.4	0.0506329	0.4	0.0506329	0.4	0.0506329	1
1851	2	3	230	230	0.2	0.0253165	0.2	0.0253165	0.2	0.0253165	1
1850	0	3	192	197	2.45	0.310127	14.7	1.86076	4.6	0.582278	6
1850	0	1	151	153	2.06667	0.261603	6.2	0.78481	3.9	0.493671	3
1850	1	3	193	197	1.76	0.222785	8.8	1.11392	3.6	0.455696	5
1850	0	5	224	226	2.23333	0.2827	6.7	0.848101	3.3	0.417722	3
1850	0	4	208	212	1.48	0.187342	7.4	0.936709	3.1	0.392405	5
1850	1	1	152	153	1.75	0.221519	3.5	0.443038	2.9	0.367089	2
1850	2	3	194	196	1.6	0.202532	4.8	0.607595	2.6	0.329114	3
1850	0	2	173	173	2.5	0.316456	2.5	0.316456	2.5	0.316456	1
1850	1	5	224	226	1.23333	0.156118	3.7	0.468354	2.3	0.291139	3
1850	1	4	208	210	1.4	0.177215	4.2	0.531646	2.1	0.265823	3
1850	2	1	152	152	1.9	0.240506	1.9	0.240506	1.9	0.240506	1
1850	3	2	195	196	1.05	0.132911	2.1	0.265823	1.6	0.202532	2
1850	1	2	173	173	1.5	0.189873	1.5	0.189873	1.5	0.189873	1
1850	2	5	225	226	0.7	0.0886076	1.4	0.177215	1.3	0.164557	2
1850	2	4	209	210	0.8	0.101266	1.6	0.202532	1.1	0.139241	2
1850	3	1	152	152	0.9	0.113924	0.9	0.113924	0.9	0.113924	1
1850	2	2	173	173	0.5	0.0632911	0.5	0.0632911	0.5	0.0632911	1
1850	3	4	225	225	0.3	0.0379747	0.3	0.0379747	0.3	0.0379747	1
1850	3	3	209	209	0.1	0.0126582	0.1	0.0126582	0.1	0.0126582	1
1849	0	1	190	195	2.58333	0.327004	15.5	1.96203	5.2	0.658228	6
1849	1	1	191	195	1.96	0.248101	9.8	1.24051	4.2	0.531646	5
1849	0	2	218	222	2.18	0.275949	10.9	1.37975	3.3	0.417722	5
1849	2	1	191	193	1.73333	0.219409	5.2	0.658228	3.2	0.405063	3
1849	1	2	219	222	1.575	0.199367	6.3	0.797468	2.3	0.291139	4
1849	3	1	191	192	1.4	0.177215	2.8	0.35443	2.2	0.278481	2
1849	2	3	219	221	0.933333	0.118143	2.8	0.35443	1.3	0.164557	3
1849	3	2	220	221	0.25	0.0316456	0.5	0.0632911	0.3	0.0379747	2
1849	2	2	195	195	0.3	0.0379747	0.3	0.0379747	0.3	0.0379747	1
1848	0	3	191	195	5.46	0.691139	27.3	3.4557	9.8	1.24051	5
1848	1	2	191	194	5.675	0.718354	22.7	2.87342	8.8	1.11392	4
1848	2	2	191	194	4.675	0.591772	18.7	2.36709	7.8	0.987342	4
1848	3	2	191	194	3.675	0.46519	14.7	1.86076	6.8	0.860759	4
1848	0	1	143	145	1.7	0.21519	5.1	0.64557	3.4	0.43038	3
1848	1	1	144	145	1.4	0.177215	2.8	0.35443	2.4	0.303797	2
1848	2	1	144	144	1.4	0.177215	1.4	0.177215	1.4	0.177215	1
1848	0	2	171	171	0.5	0.0632911	0.5	0.0632911	0.5	0.0632911	1
1848	3	1	144	144	0.4	0.0506329	0.4	0.0506329	0.4	0.0506329	1
1847	0	3	189	194	11.15	1.41139	66.9	8.46835	18.9	2.39241	6
1847	1	4	189	194	10.15	1.28481	60.9	7.70886	17.9	2.26582	6
1847	2	4	190	194	11.14	1.41013	55.7	7.05063	16.9	2.13924	5
1847	3	4	190	194	10.14	1.28354	50.7	6.41772	15.9	2.01266	5
1847	0	2	178	186	3.63333	0.459916	32.7	4.13924	9.7	1.22785	9
1847	1	2	178	182	4.08	0.516456	20.4	2.58228	8.7	1.10127	5
1847	2	2	178	181	4	0.506329	16	2.02532	7.7	0.974684	4
1847	3	2	178	181	3	0.379747	12	1.51899	6.7	0.848101	4
1847	0	1	151	153	3.43333	0.434599	10.3	1.3038	5.3	0.670886	3
1847	0	4	198	201	2.05	0.259494	8.2	1.03797	4.3	0.544304	4
1847	1	1	151	152	3.7	0.468354	7.4	0.936709	4.3	0.544304	2
1847	1	5	199	200	2.95	0.373418	5.9	0.746835	3.3	0.417722	2
1847	2	1	151	152	2.7	0.341772	5.4	0.683544	3.3	0.417722	2
1847	1	3	184	185	2.1	0.265823	4.2	0.531646	2.5	0.316456	2
1847	2	5	199	200	1.95	0.246835	3.9	0.493671	2.3	0.291139	2
1847	3	1	151	152	1.7	0.21519	3.4	0.43038	2.3	0.291139	2
1847	2	3	184	185	1.1	0.139241	2.2	0.278481	1.5	0.189873	2
1847	3	5	199	200	0.95	0.120253	1.9	0.240506	1.3	0.164557	2
1847	3	3	185	185	0.5	0.0632911	0.5	0.0632911	0.5	0.0632911	1
1846	0	1	151	158	14.725	1.86392	117.8	14.9114	27.6	3.49367	8
1846	1	1	151	158	13.725	1.73734	109.8	13.8987	26.6	3.36709	8
1846	2	1	152	157	17.2	2.17722	103.2	13.0633	25.6	3.24051	6
1846	3	1	152	157	16.2	2.05063	97.2	12.3038	24.6	3.11392	6
1846	0	2	161	170	12.72	1.61013	127.2	16.1013	23.9	3.02532	10
1846	1	2	161	170	11.72	1.48354	117.2	14.8354	22.9	2.89873	10
1846	2	2	161	169	11.9444	1.51195	107.5	13.6076	21.9	2.77215	9
1846	3	2	161	169	10.9444	1.38537	98.5	12.4684	20.9	2.64557	9
1846	0	5	210	218	6.06667	0.767932	54.6	6.91139	11.7	1.48101	9
1846	1	4	210	217	5.775	0.731013	46.2	5.8481	10.7	1.35443	8
1846	2	3	210	217	4.775	0.60443	38.2	4.83544	9.7	1.22785	8
1846	3	3	210	217	3.775	0.477848	30.2	3.82278	8.7	1.10127	8
1846	0	3	181	183	0.433333	0.0548523	1.3	0.164557	1.1	0.139241	3
1846	0	4	192	194	0.566667	0.07173	1.7	0.21519	0.9	0.113924	3
1846	0	7	253	254	0.45	0.056962	0.9	0.113924	0.6	0.0759494	2
1846	0	6	244	245	0.3	0.0379747	0.6	0.0759494	0.4	0.0506329	2
1846	1	3	182	182	0.1	0.0126582	0.1	0.0126582	0.1	0.0126582	1
1845	0	2	239	240	4.35	0.550633	8.7	1.10127	6.7	0.848101	2
1845	0	1	162	164	2.83333	0.35865	8.5	1.07595	5.8	0.734177	3
1845	1	2	239	240	3.35	0.424051	6.7	0.848101	5.7	0.721519	2
1845	1	1	162	163	3.2	0.405063	6.4	0.810127	4.8	0.607595	2
1845	2	2	240	240	4.7	0.594937	4.7	0.594937	4.7	0.594937	1
1845	2	1	162	163	2.2	0.278481	4.4	0.556962	3.8	0.481013	2
1845	3	2	240	240	3.7	0.468354	3.7	0.468354	3.7	0.468354	1
1845	3	1	163	163	2.8	0.35443	2.8	0.35443	2.8	0.35443	1
1844	0	1	170	173	2.675	0.338608	10.7	1.35443	5.6	0.708861	4
1844	1	1	171	172	3.95	0.5	7.9	1	4.6	0.582278	2
1844	0	2	211	213	2.33333	0.295359	7	0.886076	3.7	0.468354	3
1844	2	1	171	172	2.95	0.373418	5.9	0.746835	3.6	0.455696	2
1844	1	2	212	213	2.2	0.278481	4.4	0.556962	2.7	0.341772	2
1844	3	1	171	172	1.95	0.246835	3.9	0.493671	2.6	0.329114	2
1844	2	2	212	213	1.2	0.151899	2.4	0.303797	1.7	0.21519	2
1844	0	3	216	216	0.9	0.113924	0.9	0.113924	0.9	0.113924	1
1844	3	2	212	212	0.7	0.0886076	0.7	0.0886076	0.7	0.0886076	1

## Sheet: Eskdalemuir
year	EHF_sev	HWID	HWStart	HWEnd	mean	meanz	load	loadz	peak	peakz	length
2018	0	2	174	187	15.7571	1.50068	220.6	21.0095	44.3	4.21905	14
2018	1	3	175	187	15.8923	1.51355	206.6	19.6762	43.3	4.12381	13
2018	2	3	175	187	14.8923	1.41832	193.6	18.4381	42.3	4.02857	13
2018	3	3	175	187	13.8923	1.32308	180.6	17.2	41.3	3.93333	13
2018	0	1	144	161	7.98333	0.760317	143.7	13.6857	22.9	2.18095	18
2018	1	1	144	154	10.8364	1.03203	119.2	11.3524	21.9	2.08571	11
2018	2	1	144	153	10.86	1.03429	108.6	10.3429	20.9	1.99048	10
2018	3	1	144	153	9.86	0.939048	98.6	9.39048	19.9	1.89524	10
2018	1	2	157	161	1.56	0.148571	7.8	0.742857	2.8	0.266667	5
2018	2	2	158	160	1.16667	0.111111	3.5	0.333333	1.8	0.171429	3
2018	3	2	159	159	0.8	0.0761905	0.8	0.0761905	0.8	0.0761905	1
2017	0	1	139	146	19.6875	1.875	157.5	15	43.2	4.11429	8
2017	1	1	139	145	21.4286	2.04082	150	14.2857	42.2	4.01905	7
2017	2	1	140	145	23.9667	2.28254	143.8	13.6952	41.2	3.92381	6
2017	3	1	140	145	22.9667	2.1873	137.8	13.1238	40.2	3.82857	6
2017	0	2	162	171	5.46	0.52	54.6	5.2	12.2	1.1619	10
2017	1	2	164	170	6.57143	0.62585	46	4.38095	11.2	1.06667	7
2017	2	2	165	170	6.53333	0.622222	39.2	3.73333	10.2	0.971429	6
2017	3	2	165	170	5.53333	0.526984	33.2	3.1619	9.2	0.87619	6
2017	0	4	192	204	2.49231	0.237363	32.4	3.08571	8.1	0.771429	13
2017	0	7	230	236	2.62857	0.25034	18.4	1.75238	7.6	0.72381	7
2017	1	4	194	198	3.16	0.300952	15.8	1.50476	7.1	0.67619	5
2017	1	8	230	233	2.975	0.283333	11.9	1.13333	6.6	0.628571	4
2017	2	3	194	197	2.9	0.27619	11.6	1.10476	6.1	0.580952	4
2017	2	5	231	233	2.93333	0.279365	8.8	0.838095	5.6	0.533333	3
2017	3	3	195	197	2.73333	0.260317	8.2	0.780952	5.1	0.485714	3
2017	3	5	231	232	3.1	0.295238	6.2	0.590476	4.6	0.438095	2
2017	1	5	201	203	1.83333	0.174603	5.5	0.52381	2.2	0.209524	3
2017	0	8	264	267	1.1	0.104762	4.4	0.419048	1.8	0.171429	4
2017	0	6	224	227	0.65	0.0619048	2.6	0.247619	1.3	0.12381	4
2017	2	4	201	203	0.833333	0.0793651	2.5	0.238095	1.2	0.114286	3
2017	0	5	207	213	0.528571	0.0503401	3.7	0.352381	1.1	0.104762	7
2017	0	3	184	185	0.8	0.0761905	1.6	0.152381	1.1	0.104762	2
2017	1	9	265	266	0.5	0.047619	1	0.0952381	0.8	0.0761905	2
2017	0	9	284	284	0.5	0.047619	0.5	0.047619	0.5	0.047619	1
2017	1	7	225	225	0.3	0.0285714	0.3	0.0285714	0.3	0.0285714	1
2017	3	4	201	201	0.2	0.0190476	0.2	0.0190476	0.2	0.0190476	1
2017	1	3	184	184	0.1	0.00952381	0.1	0.00952381	0.1	0.00952381	1
2017	1	6	212	212	0.1	0.00952381	0.1	0.00952381	0.1	0.00952381	1
2016	0	6	196	207	8.59167	0.818254	103.1	9.81905	33.8	3.21905	12
2016	1	5	197	205	10.2667	0.977778	92.4	8.8	32.8	3.12381	9
2016	2	3	198	204	12.0571	1.1483	84.4	8.0381	31.8	3.02857	7
2016	3	3	198	204	11.0571	1.05306	77.4	7.37143	30.8	2.93333	7
2016	0	2	155	162	10.4875	0.99881	83.9	7.99048	21.7	2.06667	8
2016	1	2	155	161	10.8857	1.03673	76.2	7.25714	20.7	1.97143	7
2016	2	2	155	161	9.88571	0.941497	69.2	6.59048	19.7	1.87619	7
2016	3	2	155	160	10.4167	0.992063	62.5	5.95238	18.7	1.78095	6
2016	0	1	129	131	5.96667	0.568254	17.9	1.70476	10.6	1.00952	3
2016	1	1	129	130	7.85	0.747619	15.7	1.49524	9.6	0.914286	2
2016	2	1	129	130	6.85	0.652381	13.7	1.30476	8.6	0.819048	2
2016	3	1	129	130	5.85	0.557143	11.7	1.11429	7.6	0.72381	2
2016	0	9	223	252	1.65	0.157143	49.5	4.71429	6.9	0.657143	30
2016	1	10	248	251	3.975	0.378571	15.9	1.51429	5.9	0.561905	4
2016	2	4	248	251	2.975	0.283333	11.9	1.13333	4.9	0.466667	4
2016	0	10	255	259	2.46	0.234286	12.3	1.17143	4.7	0.447619	5
2016	3	4	248	251	1.975	0.188095	7.9	0.752381	3.9	0.371429	4
2016	1	11	255	258	1.95	0.185714	7.8	0.742857	3.7	0.352381	4
2016	2	5	256	257	2.2	0.209524	4.4	0.419048	2.7	0.257143	2
2016	0	4	172	175	0.825	0.0785714	3.3	0.314286	1.7	0.161905	4
2016	3	5	256	257	1.2	0.114286	2.4	0.228571	1.7	0.161905	2
2016	0	8	214	219	0.866667	0.0825397	5.2	0.495238	1.5	0.142857	6
2016	0	5	189	191	1.36667	0.130159	4.1	0.390476	1.5	0.142857	3
2016	1	8	227	230	0.375	0.0357143	1.5	0.142857	0.8	0.0761905	4
2016	1	3	174	174	0.7	0.0666667	0.7	0.0666667	0.7	0.0666667	1
2016	1	9	232	243	0.341667	0.0325397	4.1	0.390476	0.6	0.0571429	12
2016	0	7	209	211	0.366667	0.0349206	1.1	0.104762	0.6	0.0571429	3
2016	1	7	224	224	0.6	0.0571429	0.6	0.0571429	0.6	0.0571429	1
2016	1	4	189	191	0.366667	0.0349206	1.1	0.104762	0.5	0.047619	3
2016	1	6	215	216	0.3	0.0285714	0.6	0.0571429	0.5	0.047619	2
2016	0	3	164	164	0.1	0.00952381	0.1	0.00952381	0.1	0.00952381	1
2015	0	2	176	187	8.30833	0.79127	99.7	9.49524	28.2	2.68571	12
2015	1	2	176	184	9.85556	0.938624	88.7	8.44762	27.2	2.59048	9
2015	2	2	179	184	13.4333	1.27937	80.6	7.67619	26.2	2.49524	6
2015	3	2	179	184	12.4333	1.18413	74.6	7.10476	25.2	2.4	6
2015	0	6	230	236	5.61429	0.534694	39.3	3.74286	11.9	1.13333	7
2015	1	4	230	235	5.48333	0.522222	32.9	3.13333	10.9	1.0381	6
2015	2	3	231	235	5.56	0.529524	27.8	2.64762	9.9	0.942857	5
2015	3	3	231	235	4.56	0.434286	22.8	2.17143	8.9	0.847619	5
2015	0	1	161	162	3.35	0.319048	6.7	0.638095	4.3	0.409524	2
2015	1	1	161	162	2.35	0.22381	4.7	0.447619	3.3	0.314286	2
2015	2	1	161	162	1.35	0.128571	2.7	0.257143	2.3	0.219048	2
2015	0	8	249	254	0.583333	0.0555556	3.5	0.333333	1.3	0.12381	6
2015	3	1	161	161	1.3	0.12381	1.3	0.12381	1.3	0.12381	1
2015	0	4	214	216	0.766667	0.0730159	2.3	0.219048	1.1	0.104762	3
2015	0	3	191	193	0.4	0.0380952	1.2	0.114286	0.6	0.0571429	3
2015	0	5	220	221	0.55	0.052381	1.1	0.104762	0.6	0.0571429	2
2015	1	5	253	253	0.3	0.0285714	0.3	0.0285714	0.3	0.0285714	1
2015	0	7	240	240	0.2	0.0190476	0.2	0.0190476	0.2	0.0190476	1
2015	1	3	215	215	0.1	0.00952381	0.1	0.00952381	0.1	0.00952381	1
2014	0	5	196	219	6.64167	0.63254	159.4	15.181	28.8	2.74286	24
2014	1	5	197	212	8.45625	0.805357	135.3	12.8857	27.8	2.64762	16
2014	2	5	198	207	12.26	1.16762	122.6	11.6762	26.8	2.55238	10
2014	3	2	198	207	11.26	1.07238	112.6	10.7238	25.8	2.45714	10
2014	0	2	157	174	5.54444	0.528042	99.8	9.50476	21	2	18
2014	1	3	161	173	6.40769	0.610256	83.3	7.93333	20	1.90476	13
2014	2	3	162	172	6.50909	0.619913	71.6	6.81905	19	1.80952	11
2014	3	1	162	172	5.50909	0.524675	60.6	5.77143	18	1.71429	11
2014	0	8	257	261	2.26	0.215238	11.3	1.07619	3.9	0.371429	5
2014	0	7	240	247	1.2625	0.120238	10.1	0.961905	3.6	0.342857	8
2014	1	8	258	261	1.75	0.166667	7	0.666667	2.9	0.27619	4
2014	0	4	189	194	1.43333	0.136508	8.6	0.819048	2.7	0.257143	6
2014	1	7	245	247	1.26667	0.120635	3.8	0.361905	2.6	0.247619	3
2014	0	1	138	139	1.2	0.114286	2.4	0.228571	2.1	0.2	2
2014	2	7	259	260	1.75	0.166667	3.5	0.333333	1.9	0.180952	2
2014	1	4	190	192	1.13333	0.107937	3.4	0.32381	1.7	0.161905	3
2014	2	6	246	246	1.6	0.152381	1.6	0.152381	1.6	0.152381	1
2014	1	1	138	138	1.1	0.104762	1.1	0.104762	1.1	0.104762	1
2014	1	2	157	157	1.1	0.104762	1.1	0.104762	1.1	0.104762	1
2014	0	3	180	184	0.46	0.0438095	2.3	0.219048	0.9	0.0857143	5
2014	1	6	216	218	0.633333	0.0603175	1.9	0.180952	0.9	0.0857143	3
2014	3	4	259	260	0.75	0.0714286	1.5	0.142857	0.9	0.0857143	2
2014	2	4	190	190	0.7	0.0666667	0.7	0.0666667	0.7	0.0666667	1
2014	3	3	246	246	0.6	0.0571429	0.6	0.0571429	0.6	0.0571429	1
2014	0	9	271	271	0.5	0.047619	0.5	0.047619	0.5	0.047619	1
2014	0	6	225	225	0.4	0.0380952	0.4	0.0380952	0.4	0.0380952	1
2014	2	1	138	138	0.1	0.00952381	0.1	0.00952381	0.1	0.00952381	1
2014	2	2	157	157	0.1	0.00952381	0.1	0.00952381	0.1	0.00952381	1
2013	0	3	184	216	11.7667	1.12063	388.3	36.981	40.2	3.82857	33
2013	1	4	186	215	11.89	1.13238	356.7	33.9714	39.2	3.73333	30
2013	2	3	186	208	14.1565	1.34824	325.6	31.0095	38.2	3.6381	23
2013	3	2	186	206	14.4333	1.3746	303.1	28.8667	37.2	3.54286	21
2013	0	6	231	240	2.15	0.204762	21.5	2.04762	4.7	0.447619	10
2013	0	2	167	171	2.16	0.205714	10.8	1.02857	3.8	0.361905	5
2013	1	6	232	239	1.5375	0.146429	12.3	1.17143	3.7	0.352381	8
2013	0	9	274	279	1.55	0.147619	9.3	0.885714	3.7	0.352381	6
2013	0	7	244	246	1.96667	0.187302	5.9	0.561905	3.1	0.295238	3
2013	1	3	167	170	1.6	0.152381	6.4	0.609524	2.8	0.266667	4
2013	2	5	233	237	1.02	0.0971429	5.1	0.485714	2.7	0.257143	5
2013	1	9	275	276	2.3	0.219048	4.6	0.438095	2.7	0.257143	2
2013	0	1	155	159	1.32	0.125714	6.6	0.628571	2.4	0.228571	5
2013	1	7	244	245	1.45	0.138095	2.9	0.27619	2.1	0.2	2
2013	0	5	225	228	1.2	0.114286	4.8	0.457143	1.8	0.171429	4
2013	0	8	264	265	1.15	0.109524	2.3	0.219048	1.8	0.171429	2
2013	2	2	168	170	0.9	0.0857143	2.7	0.257143	1.8	0.171429	3
2013	2	7	275	276	1.3	0.12381	2.6	0.247619	1.7	0.161905	2
2013	3	4	236	237	1	0.0952381	2	0.190476	1.7	0.161905	2
2013	1	1	155	155	1.4	0.133333	1.4	0.133333	1.4	0.133333	1
2013	2	4	212	214	0.833333	0.0793651	2.5	0.238095	1.2	0.114286	3
2013	2	6	245	245	1.1	0.104762	1.1	0.104762	1.1	0.104762	1
2013	1	2	157	158	0.65	0.0619048	1.3	0.12381	0.9	0.0857143	2
2013	1	5	225	227	0.533333	0.0507937	1.6	0.152381	0.8	0.0761905	3
2013	1	8	265	265	0.8	0.0761905	0.8	0.0761905	0.8	0.0761905	1
2013	3	1	169	169	0.8	0.0761905	0.8	0.0761905	0.8	0.0761905	1
2013	3	6	275	275	0.7	0.0666667	0.7	0.0666667	0.7	0.0666667	1
2013	0	4	219	221	0.3	0.0285714	0.9	0.0857143	0.5	0.047619	3
2013	2	1	155	155	0.4	0.0380952	0.4	0.0380952	0.4	0.0380952	1
2013	3	3	213	213	0.2	0.0190476	0.2	0.0190476	0.2	0.0190476	1
2013	3	5	245	245	0.1	0.00952381	0.1	0.00952381	0.1	0.00952381	1
2012	0	1	142	150	32.9222	3.13545	296.3	28.219	63.2	6.01905	9
2012	1	1	142	150	31.9222	3.04021	287.3	27.3619	62.2	5.92381	9
2012	2	1	142	149	34.8125	3.31548	278.5	26.5238	61.2	5.82857	8
2012	3	1	142	149	33.8125	3.22024	270.5	25.7619	60.2	5.73333	8
2012	0	3	183	188	8.11667	0.773016	48.7	4.6381	16.4	1.5619	6
2012	1	3	184	188	8.68	0.826667	43.4	4.13333	15.4	1.46667	5
2012	2	3	184	188	7.68	0.731429	38.4	3.65714	14.4	1.37143	5
2012	3	2	184	187	8.55	0.814286	34.2	3.25714	13.4	1.27619	4
2012	0	5	213	236	2.975	0.283333	71.4	6.8	9.7	0.92381	24
2012	1	7	221	233	3.96923	0.378022	51.6	4.91429	8.7	0.828571	13
2012	2	5	223	231	4.51111	0.42963	40.6	3.86667	7.7	0.733333	9
2012	3	4	223	231	3.51111	0.334392	31.6	3.00952	6.7	0.638095	9
2012	0	4	203	207	2.54	0.241905	12.7	1.20952	5.5	0.52381	5
2012	1	4	204	206	3.03333	0.288889	9.1	0.866667	4.5	0.428571	3
2012	2	4	204	206	2.03333	0.193651	6.1	0.580952	3.5	0.333333	3
2012	3	3	205	206	1.55	0.147619	3.1	0.295238	2.5	0.238095	2
2012	0	2	178	180	1.6	0.152381	4.8	0.457143	2.4	0.228571	3
2012	0	7	250	252	1.03333	0.0984127	3.1	0.295238	1.7	0.161905	3
2012	1	2	178	179	1.05	0.1	2.1	0.2	1.4	0.133333	2
2012	0	6	245	247	0.866667	0.0825397	2.6	0.247619	1.2	0.114286	3
2012	1	9	251	251	0.7	0.0666667	0.7	0.0666667	0.7	0.0666667	1
2012	2	2	179	179	0.4	0.0380952	0.4	0.0380952	0.4	0.0380952	1
2012	1	8	245	246	0.15	0.0142857	0.3	0.0285714	0.2	0.0190476	2
2012	1	6	217	217	0.2	0.0190476	0.2	0.0190476	0.2	0.0190476	1
2012	1	5	214	214	0.1	0.00952381	0.1	0.00952381	0.1	0.00952381	1
2011	0	1	152	153	8.3	0.790476	16.6	1.58095	10.1	0.961905	2
2011	1	1	152	153	7.3	0.695238	14.6	1.39048	9.1	0.866667	2
2011	2	1	152	153	6.3	0.6	12.6	1.2	8.1	0.771429	2
2011	3	1	152	153	5.3	0.504762	10.6	1.00952	7.1	0.67619	2
2011	0	11	269	274	3.98333	0.379365	23.9	2.27619	6.6	0.628571	6
2011	0	3	183	186	3.5	0.333333	14	1.33333	5.9	0.561905	4
2011	1	6	270	274	3.76	0.358095	18.8	1.79048	5.6	0.533333	5
2011	0	6	205	216	1.70833	0.162698	20.5	1.95238	5.5	0.52381	12
2011	1	3	183	185	3.33333	0.31746	10	0.952381	4.9	0.466667	3
2011	2	5	270	274	2.76	0.262857	13.8	1.31429	4.6	0.438095	5
2011	1	5	211	215	2.56	0.24381	12.8	1.21905	4.5	0.428571	5
2011	2	3	184	185	3.6	0.342857	7.2	0.685714	3.9	0.371429	2
2011	0	2	176	177	3.45	0.328571	6.9	0.657143	3.8	0.361905	2
2011	3	5	271	273	3.03333	0.288889	9.1	0.866667	3.6	0.342857	3
2011	2	4	212	215	1.975	0.188095	7.9	0.752381	3.5	0.333333	4
2011	3	3	184	185	2.6	0.247619	5.2	0.495238	2.9	0.27619	2
2011	1	2	176	177	2.45	0.233333	4.9	0.466667	2.8	0.266667	2
2011	3	4	212	214	1.33333	0.126984	4	0.380952	2.5	0.238095	3
2011	2	2	176	177	1.45	0.138095	2.9	0.27619	1.8	0.171429	2
2011	0	5	194	199	0.633333	0.0603175	3.8	0.361905	1.3	0.12381	6
2011	0	4	189	190	0.6	0.0571429	1.2	0.114286	0.9	0.0857143	2
2011	0	10	251	253	0.633333	0.0603175	1.9	0.180952	0.8	0.0761905	3
2011	0	9	244	245	0.55	0.052381	1.1	0.104762	0.8	0.0761905	2
2011	3	2	176	177	0.45	0.0428571	0.9	0.0857143	0.8	0.0761905	2
2011	0	7	222	224	0.4	0.0380952	1.2	0.114286	0.7	0.0666667	3
2011	1	4	197	198	0.2	0.0190476	0.4	0.0380952	0.3	0.0285714	2
2011	0	8	232	232	0.1	0.00952381	0.1	0.00952381	0.1	0.00952381	1
2010	0	1	139	143	17.8	1.69524	89	8.47619	36.6	3.48571	5
2010	1	1	139	142	21.2	2.01905	84.8	8.07619	35.6	3.39048	4
2010	2	1	139	142	20.2	1.92381	80.8	7.69524	34.6	3.29524	4
2010	3	1	139	142	19.2	1.82857	76.8	7.31429	33.6	3.2	4
2010	0	2	153	156	9.275	0.883333	37.1	3.53333	14.8	1.40952	4
2010	1	2	153	156	8.275	0.788095	33.1	3.15238	13.8	1.31429	4
2010	0	3	165	168	6.95	0.661905	27.8	2.64762	13.5	1.28571	4
2010	2	2	153	156	7.275	0.692857	29.1	2.77143	12.8	1.21905	4
2010	1	3	166	168	8.23333	0.784127	24.7	2.35238	12.5	1.19048	3
2010	3	2	153	156	6.275	0.597619	25.1	2.39048	11.8	1.12381	4
2010	2	3	166	168	7.23333	0.688889	21.7	2.06667	11.5	1.09524	3
2010	3	3	166	168	6.23333	0.593651	18.7	1.78095	10.5	1	3
2010	0	4	171	184	4.27857	0.407483	59.9	5.70476	9.3	0.885714	14
2010	1	4	173	183	4.29091	0.408658	47.2	4.49524	8.3	0.790476	11
2010	2	4	173	182	3.69	0.351429	36.9	3.51429	7.3	0.695238	10
2010	3	4	174	181	3.5125	0.334524	28.1	2.67619	6.3	0.6	8
2010	0	6	197	201	1.46	0.139048	7.3	0.695238	2.8	0.266667	5
2010	0	7	205	215	0.790909	0.0753247	8.7	0.828571	2	0.190476	11
2010	1	5	199	200	1.65	0.157143	3.3	0.314286	1.8	0.171429	2
2010	0	8	217	220	0.975	0.0928571	3.9	0.371429	1.7	0.161905	4
2010	0	11	245	249	0.92	0.087619	4.6	0.438095	1.6	0.152381	5
2010	0	9	223	227	0.82	0.0780952	4.1	0.390476	1.3	0.12381	5
2010	0	10	231	232	1.15	0.109524	2.3	0.219048	1.2	0.114286	2
2010	0	5	186	195	0.5	0.047619	5	0.47619	1	0.0952381	10
2010	1	6	206	208	0.633333	0.0603175	1.9	0.180952	1	0.0952381	3
2010	2	5	199	200	0.65	0.0619048	1.3	0.12381	0.8	0.0761905	2
2010	0	12	251	254	0.6	0.0571429	2.4	0.228571	0.7	0.0666667	4
2010	1	7	218	219	0.45	0.0428571	0.9	0.0857143	0.7	0.0666667	2
2010	1	10	247	248	0.5	0.047619	1	0.0952381	0.6	0.0571429	2
2010	1	8	227	227	0.3	0.0285714	0.3	0.0285714	0.3	0.0285714	1
2010	0	13	263	264	0.15	0.0142857	0.3	0.0285714	0.2	0.0190476	2
2010	1	9	231	232	0.15	0.0142857	0.3	0.0285714	0.2	0.0190476	2
2009	0	2	171	187	19.3647	1.84426	329.2	31.3524	60.1	5.72381	17
2009	1	2	171	186	19.5375	1.86071	312.6	29.7714	59.1	5.62857	16
2009	2	2	171	186	18.5375	1.76548	296.6	28.2476	58.1	5.53333	16
2009	3	2	172	185	20.1643	1.92041	282.3	26.8857	57.1	5.4381	14
2009	0	1	147	152	15.7167	1.49683	94.3	8.98095	23.1	2.2	6
2009	1	1	147	152	14.7167	1.40159	88.3	8.40952	22.1	2.10476	6
2009	2	1	147	152	13.7167	1.30635	82.3	7.8381	21.1	2.00952	6
2009	3	1	148	152	15.32	1.45905	76.6	7.29524	20.1	1.91429	5
2009	0	4	208	236	1.38621	0.13202	40.2	3.82857	4.3	0.409524	29
2009	1	5	214	227	0.814286	0.077551	11.4	1.08571	3.3	0.314286	14
2009	2	3	215	216	1.6	0.152381	3.2	0.304762	2.3	0.219048	2
2009	0	7	268	271	1.275	0.121429	5.1	0.485714	1.9	0.180952	4
2009	0	3	191	204	0.65	0.0619048	9.1	0.866667	1.4	0.133333	14
2009	3	3	216	216	1.3	0.12381	1.3	0.12381	1.3	0.12381	1
2009	1	4	208	210	0.8	0.0761905	2.4	0.228571	1	0.0952381	3
2009	1	6	229	231	0.633333	0.0603175	1.9	0.180952	0.9	0.0857143	3
2009	1	7	269	271	0.6	0.0571429	1.8	0.171429	0.9	0.0857143	3
2009	1	3	195	195	0.4	0.0380952	0.4	0.0380952	0.4	0.0380952	1
2009	0	5	241	243	0.266667	0.0253968	0.8	0.0761905	0.3	0.0285714	3
2009	0	6	249	249	0.2	0.0190476	0.2	0.0190476	0.2	0.0190476	1
2009	2	4	220	220	0.1	0.00952381	0.1	0.00952381	0.1	0.00952381	1
2008	0	1	125	131	14.6714	1.39728	102.7	9.78095	26.1	2.48571	7
2008	1	1	125	131	13.6714	1.30204	95.7	9.11429	25.1	2.39048	7
2008	2	1	125	131	12.6714	1.2068	88.7	8.44762	24.1	2.29524	7
2008	3	1	125	131	11.6714	1.11156	81.7	7.78095	23.1	2.2	7
2008	0	6	202	219	9.09444	0.866138	163.7	15.5905	22.4	2.13333	18
2008	1	6	202	214	11.2846	1.07473	146.7	13.9714	21.4	2.0381	13
2008	2	6	203	213	12.2091	1.16277	134.3	12.7905	20.4	1.94286	11
2008	3	5	203	213	11.2091	1.06753	123.3	11.7429	19.4	1.84762	11
2008	0	9	236	243	3.3375	0.317857	26.7	2.54286	9.7	0.92381	8
2008	1	9	239	243	4.06	0.386667	20.3	1.93333	8.7	0.828571	5
2008	2	7	240	242	5.4	0.514286	16.2	1.54286	7.7	0.733333	3
2008	3	6	240	242	4.4	0.419048	13.2	1.25714	6.7	0.638095	3
2008	0	5	194	198	2.18	0.207619	10.9	1.0381	4	0.380952	5
2008	0	2	149	151	1.43333	0.136508	4.3	0.409524	3.9	0.371429	3
2008	0	4	180	186	1.35714	0.129252	9.5	0.904762	3.1	0.295238	7
2008	1	5	194	197	1.7	0.161905	6.8	0.647619	3	0.285714	4
2008	1	2	150	150	2.9	0.27619	2.9	0.27619	2.9	0.27619	1
2008	0	3	157	160	1.925	0.183333	7.7	0.733333	2.8	0.266667	4
2008	1	4	181	183	1.7	0.161905	5.1	0.485714	2.1	0.2	3
2008	2	5	195	196	1.95	0.185714	3.9	0.371429	2	0.190476	2
2008	2	2	150	150	1.9	0.180952	1.9	0.180952	1.9	0.180952	1
2008	1	3	157	159	1.36667	0.130159	4.1	0.390476	1.8	0.171429	3
2008	0	8	227	233	0.585714	0.0557823	4.1	0.390476	1.2	0.114286	7
2008	2	4	182	183	1.05	0.1	2.1	0.2	1.1	0.104762	2
2008	3	4	195	196	0.95	0.0904762	1.9	0.180952	1	0.0952381	2
2008	3	2	150	150	0.9	0.0857143	0.9	0.0857143	0.9	0.0857143	1
2008	2	3	157	158	0.6	0.0571429	1.2	0.114286	0.8	0.0761905	2
2008	0	10	254	256	0.4	0.0380952	1.2	0.114286	0.6	0.0571429	3
2008	0	7	222	225	0.3	0.0285714	1.2	0.114286	0.5	0.047619	4
2008	1	8	232	232	0.2	0.0190476	0.2	0.0190476	0.2	0.0190476	1
2008	1	7	217	217	0.1	0.00952381	0.1	0.00952381	0.1	0.00952381	1
2008	3	3	182	182	0.1	0.00952381	0.1	0.00952381	0.1	0.00952381	1
2007	0	2	158	162	9.52	0.906667	47.6	4.53333	17.8	1.69524	5
2007	1	2	158	162	8.52	0.811429	42.6	4.05714	16.8	1.6	5
2007	2	2	158	162	7.52	0.71619	37.6	3.58095	15.8	1.50476	5
2007	3	2	158	161	8.225	0.783333	32.9	3.13333	14.8	1.40952	4
2007	0	1	151	154	8.3	0.790476	33.2	3.1619	13.7	1.30476	4
2007	1	1	151	154	7.3	0.695238	29.2	2.78095	12.7	1.20952	4
2007	2	1	151	154	6.3	0.6	25.2	2.4	11.7	1.11429	4
2007	3	1	151	154	5.3	0.504762	21.2	2.01905	10.7	1.01905	4
2007	0	3	168	173	2.48333	0.236508	14.9	1.41905	4.6	0.438095	6
2007	0	7	214	217	2.025	0.192857	8.1	0.771429	3.8	0.361905	4
2007	1	3	168	172	1.96	0.186667	9.8	0.933333	3.6	0.342857	5
2007	0	9	233	237	1.9	0.180952	9.5	0.904762	3.5	0.333333	5
2007	0	5	193	199	1.5	0.142857	10.5	1	3.4	0.32381	7
2007	1	6	215	216	2.75	0.261905	5.5	0.52381	2.8	0.266667	2
2007	2	3	168	171	1.3	0.12381	5.2	0.495238	2.6	0.247619	4
2007	1	7	234	236	1.7	0.161905	5.1	0.485714	2.5	0.238095	3
2007	1	5	195	198	1.375	0.130952	5.5	0.52381	2.4	0.228571	4
2007	0	12	284	285	1.2	0.114286	2.4	0.228571	2.2	0.209524	2
2007	0	10	240	243	1.1	0.104762	4.4	0.419048	2.1	0.2	4
2007	0	11	247	249	0.8	0.0761905	2.4	0.228571	1.8	0.171429	3
2007	2	5	215	216	1.75	0.166667	3.5	0.333333	1.8	0.171429	2
2007	3	3	169	170	1.05	0.1	2.1	0.2	1.6	0.152381	2
2007	2	6	234	235	1.35	0.128571	2.7	0.257143	1.5	0.142857	2
2007	2	4	195	196	1.2	0.114286	2.4	0.228571	1.4	0.133333	2
2007	1	10	284	284	1.2	0.114286	1.2	0.114286	1.2	0.114286	1
2007	0	4	181	186	0.533333	0.0507937	3.2	0.304762	1.1	0.104762	6
2007	1	8	242	242	1.1	0.104762	1.1	0.104762	1.1	0.104762	1
2007	1	9	248	248	0.8	0.0761905	0.8	0.0761905	0.8	0.0761905	1
2007	3	5	215	216	0.75	0.0714286	1.5	0.142857	0.8	0.0761905	2
2007	0	6	205	206	0.35	0.0333333	0.7	0.0666667	0.5	0.047619	2
2007	3	6	234	235	0.35	0.0333333	0.7	0.0666667	0.5	0.047619	2
2007	3	4	196	196	0.4	0.0380952	0.4	0.0380952	0.4	0.0380952	1
2007	0	8	222	222	0.2	0.0190476	0.2	0.0190476	0.2	0.0190476	1
2007	2	8	284	284	0.2	0.0190476	0.2	0.0190476	0.2	0.0190476	1
2007	1	4	182	182	0.1	0.00952381	0.1	0.00952381	0.1	0.00952381	1
2007	2	7	242	242	0.1	0.00952381	0.1	0.00952381	0.1	0.00952381	1
2006	0	5	193	218	11.7423	1.11832	305.3	29.0762	48	4.57143	26
2006	1	4	194	211	15.2667	1.45397	274.8	26.1714	47	4.47619	18
2006	2	4	195	210	16.1625	1.53929	258.6	24.6286	46	4.38095	16
2006	3	4	195	209	16.18	1.54095	242.7	23.1143	45	4.28571	15
2006	0	2	152	168	10.6059	1.01008	180.3	17.1714	37.1	3.53333	17
2006	1	1	152	162	13.6455	1.29957	150.1	14.2952	36.1	3.4381	11
2006	2	1	154	162	15.6111	1.48677	140.5	13.381	35.1	3.34286	9
2006	3	1	154	162	14.6111	1.39153	131.5	12.5238	34.1	3.24762	9
2006	0	3	179	188	8.71	0.829524	87.1	8.29524	15.6	1.48571	10
2006	1	3	180	187	9.775	0.930952	78.2	7.44762	14.6	1.39048	8
2006	2	3	180	186	10.0857	0.960544	70.6	6.72381	13.6	1.29524	7
2006	3	3	180	186	9.08571	0.865306	63.6	6.05714	12.6	1.2	7
2006	0	8	253	270	2.02222	0.192593	36.4	3.46667	9.5	0.904762	18
2006	1	10	262	266	3.92	0.373333	19.6	1.86667	8.5	0.809524	5
2006	2	7	262	264	5.36667	0.511111	16.1	1.53333	7.5	0.714286	3
2006	3	7	262	264	4.36667	0.415873	13.1	1.24762	6.5	0.619048	3
2006	1	2	165	168	3.45	0.328571	13.8	1.31429	5.9	0.561905	4
2006	2	2	165	168	2.45	0.233333	9.8	0.933333	4.9	0.466667	4
2006	3	2	166	167	3.4	0.32381	6.8	0.647619	3.9	0.371429	2
2006	1	9	254	255	2	0.190476	4	0.380952	2.6	0.247619	2
2006	1	5	214	217	1.65	0.157143	6.6	0.628571	2.4	0.228571	4
2006	0	6	223	233	1.04545	0.0995671	11.5	1.09524	2	0.190476	11
2006	2	6	254	255	1	0.0952381	2	0.190476	1.6	0.152381	2
2006	0	7	241	248	0.7875	0.075	6.3	0.6	1.4	0.133333	8
2006	2	5	215	217	0.933333	0.0888889	2.8	0.266667	1.4	0.133333	3
2006	1	6	228	231	0.75	0.0714286	3	0.285714	1	0.0952381	4
2006	3	6	254	254	0.6	0.0571429	0.6	0.0571429	0.6	0.0571429	1
2006	0	1	128	129	0.4	0.0380952	0.8	0.0761905	0.4	0.0380952	2
2006	0	4	190	191	0.3	0.0285714	0.6	0.0571429	0.4	0.0380952	2
2006	1	8	247	247	0.4	0.0380952	0.4	0.0380952	0.4	0.0380952	1
2006	3	5	216	216	0.4	0.0380952	0.4	0.0380952	0.4	0.0380952	1
2006	1	7	242	243	0.2	0.0190476	0.4	0.0380952	0.2	0.0190476	2
2005	0	2	187	203	11.5765	1.10252	196.8	18.7429	54.6	5.2	17
2005	1	3	188	198	16.3636	1.55844	180	17.1429	53.6	5.10476	11
2005	2	3	188	194	24.3143	2.31565	170.2	16.2095	52.6	5.00952	7
2005	3	3	188	193	27.35	2.60476	164.1	15.6286	51.6	4.91429	6
2005	0	1	166	182	6.68824	0.636975	113.7	10.8286	26	2.47619	17
2005	1	1	166	179	6.95	0.661905	97.3	9.26667	25	2.38095	14
2005	2	1	166	173	9.1625	0.872619	73.3	6.98095	24	2.28571	8
2005	3	1	167	173	9.37143	0.892517	65.6	6.24762	23	2.19048	7
2005	0	5	245	250	5.35	0.509524	32.1	3.05714	13.1	1.24762	6
2005	1	9	246	249	6.75	0.642857	27	2.57143	12.1	1.15238	4
2005	2	8	246	249	5.75	0.547619	23	2.19048	11.1	1.05714	4
2005	3	5	246	249	4.75	0.452381	19	1.80952	10.1	0.961905	4
2005	2	2	175	179	2	0.190476	10	0.952381	5.8	0.552381	5
2005	3	2	177	179	2.1	0.2	6.3	0.6	4.8	0.457143	3
2005	0	3	219	234	1.4625	0.139286	23.4	2.22857	4.7	0.447619	16
2005	1	6	226	228	2.5	0.238095	7.5	0.714286	3.7	0.352381	3
2005	2	6	226	228	1.5	0.142857	4.5	0.428571	2.7	0.257143	3
2005	0	4	239	243	1.28	0.121905	6.4	0.609524	2.2	0.209524	5
2005	1	5	220	222	1.16667	0.111111	3.5	0.333333	1.9	0.180952	3
2005	3	4	227	228	0.95	0.0904762	1.9	0.180952	1.7	0.161905	2
2005	1	8	241	243	0.8	0.0761905	2.4	0.228571	1.2	0.114286	3
2005	0	7	299	300	0.8	0.0761905	1.6	0.152381	0.9	0.0857143	2
2005	2	5	221	221	0.9	0.0857143	0.9	0.0857143	0.9	0.0857143	1
2005	1	4	201	202	0.7	0.0666667	1.4	0.133333	0.8	0.0761905	2
2005	0	6	254	255	0.5	0.047619	1	0.0952381	0.6	0.0571429	2
2005	1	2	181	181	0.3	0.0285714	0.3	0.0285714	0.3	0.0285714	1
2005	2	7	241	242	0.15	0.0142857	0.3	0.0285714	0.2	0.0190476	2
2005	1	7	232	232	0.2	0.0190476	0.2	0.0190476	0.2	0.0190476	1
2005	2	4	197	197	0.1	0.00952381	0.1	0.00952381	0.1	0.00952381	1
2004	0	5	207	231	10.144	0.966095	253.6	24.1524	19.9	1.89524	25
2004	1	5	207	231	9.144	0.870857	228.6	21.7714	18.9	1.8	25
2004	2	4	208	229	9.31364	0.887013	204.9	19.5143	17.9	1.70476	22
2004	3	4	208	224	10.9412	1.04202	186	17.7143	16.9	1.60952	17
2004	0	2	155	167	3.60769	0.34359	46.9	4.46667	8	0.761905	13
2004	1	1	156	162	3.48571	0.331973	24.4	2.32381	7	0.666667	7
2004	2	1	156	160	3.7	0.352381	18.5	1.7619	6	0.571429	5
2004	3	1	157	160	3.575	0.340476	14.3	1.3619	5	0.47619	4
2004	0	4	200	203	2.55	0.242857	10.2	0.971429	3.8	0.361905	4
2004	1	2	164	167	2.475	0.235714	9.9	0.942857	3.3	0.314286	4
2004	0	7	246	254	1.11111	0.10582	10	0.952381	2.8	0.266667	9
2004	1	4	201	203	2.06667	0.196825	6.2	0.590476	2.8	0.266667	3
2004	2	2	164	166	2.2	0.209524	6.6	0.628571	2.3	0.219048	3
2004	1	6	246	249	1.025	0.097619	4.1	0.390476	1.8	0.171429	4
2004	2	3	201	203	1.06667	0.101587	3.2	0.304762	1.8	0.171429	3
2004	0	3	196	196	1.5	0.142857	1.5	0.142857	1.5	0.142857	1
2004	3	2	164	166	1.2	0.114286	3.6	0.342857	1.3	0.12381	3
2004	2	5	247	248	0.55	0.052381	1.1	0.104762	0.8	0.0761905	2
2004	3	3	201	202	0.5	0.047619	1	0.0952381	0.8	0.0761905	2
2004	0	6	236	236	0.7	0.0666667	0.7	0.0666667	0.7	0.0666667	1
2004	1	3	196	196	0.5	0.047619	0.5	0.047619	0.5	0.047619	1
2004	0	1	134	135	0.3	0.0285714	0.6	0.0571429	0.4	0.0380952	2
2003	0	5	208	236	7.35517	0.700493	213.3	20.3143	33.9	3.22857	29
2003	0	4	172	206	4.66571	0.444354	163.3	15.5524	33.9	3.22857	35
2003	1	7	209	231	7.92174	0.754451	182.2	17.3524	32.9	3.13333	23
2003	1	6	193	204	8.75	0.833333	105	10	32.9	3.13333	12
2003	2	8	215	223	18.5222	1.76402	166.7	15.8762	31.9	3.0381	9
2003	2	7	193	200	11.9125	1.13452	95.3	9.07619	31.9	3.0381	8
2003	3	6	215	222	19.7625	1.88214	158.1	15.0571	30.9	2.94286	8
2003	3	5	193	198	14.75	1.40476	88.5	8.42857	30.9	2.94286	6
2003	0	2	147	152	9.96667	0.949206	59.8	5.69524	21.4	2.0381	6
2003	1	2	147	151	10.88	1.03619	54.4	5.18095	20.4	1.94286	5
2003	2	2	147	151	9.88	0.940952	49.4	4.70476	19.4	1.84762	5
2003	3	2	148	151	11.325	1.07857	45.3	4.31429	18.4	1.75238	4
2003	0	1	104	106	6.7	0.638095	20.1	1.91429	11.2	1.06667	3
2003	1	1	104	106	5.7	0.542857	17.1	1.62857	10.2	0.971429	3
2003	2	1	104	106	4.7	0.447619	14.1	1.34286	9.2	0.87619	3
2003	3	1	104	105	5.85	0.557143	11.7	1.11429	8.2	0.780952	2
2003	1	4	174	179	1.93333	0.184127	11.6	1.10476	4.9	0.466667	6
2003	1	5	182	190	1.64444	0.156614	14.8	1.40952	4.6	0.438095	9
2003	2	4	175	177	2.56667	0.244444	7.7	0.733333	3.9	0.371429	3
2003	2	6	188	189	3.45	0.328571	6.9	0.657143	3.6	0.342857	2
2003	0	7	255	261	1.88571	0.179592	13.2	1.25714	3.2	0.304762	7
2003	3	3	175	176	2.5	0.238095	5	0.47619	2.9	0.27619	2
2003	0	3	163	167	1.4	0.133333	7	0.666667	2.7	0.257143	5
2003	3	4	188	189	2.45	0.233333	4.9	0.466667	2.6	0.247619	2
2003	1	9	256	260	1.4	0.133333	7	0.666667	2.2	0.209524	5
2003	1	3	165	166	1.55	0.147619	3.1	0.295238	1.7	0.161905	2
2003	1	8	233	235	0.9	0.0857143	2.7	0.257143	1.2	0.114286	3
2003	2	10	256	257	1.1	0.104762	2.2	0.209524	1.2	0.114286	2
2003	2	5	183	184	0.95	0.0904762	1.9	0.180952	1	0.0952381	2
2003	2	3	165	166	0.55	0.052381	1.1	0.104762	0.7	0.0666667	2
2003	0	6	244	246	0.366667	0.0349206	1.1	0.104762	0.5	0.047619	3
2003	2	11	259	260	0.15	0.0142857	0.3	0.0285714	0.2	0.0190476	2
2003	2	9	234	234	0.2	0.0190476	0.2	0.0190476	0.2	0.0190476	1
2003	3	7	257	257	0.2	0.0190476	0.2	0.0190476	0.2	0.0190476	1
2002	0	4	202	219	7.72778	0.735979	139.1	13.2476	20.4	1.94286	18
2002	1	3	206	218	9.51538	0.906227	123.7	11.781	19.4	1.84762	13
2002	2	3	207	217	10.1273	0.964502	111.4	10.6095	18.4	1.75238	11
2002	3	2	208	217	10.06	0.958095	100.6	9.58095	17.4	1.65714	10
2002	0	1	156	157	2.8	0.266667	5.6	0.533333	5	0.47619	2
2002	1	1	157	157	4	0.380952	4	0.380952	4	0.380952	1
2002	2	1	157	157	3	0.285714	3	0.285714	3	0.285714	1
2002	0	5	222	241	1.36	0.129524	27.2	2.59048	2.5	0.238095	20
2002	0	3	194	198	1.6	0.152381	8	0.761905	2.4	0.228571	5
2002	3	1	157	157	2	0.190476	2	0.190476	2	0.190476	1
2002	1	4	223	230	1.0625	0.10119	8.5	0.809524	1.5	0.142857	8
2002	1	2	195	197	1	0.0952381	3	0.285714	1.4	0.133333	3
2002	0	7	253	258	0.616667	0.0587302	3.7	0.352381	1.2	0.114286	6
2002	0	2	166	167	0.5	0.047619	1	0.0952381	0.6	0.0571429	2
2002	2	5	227	229	0.466667	0.0444444	1.4	0.133333	0.5	0.047619	3
2002	0	6	245	246	0.3	0.0285714	0.6	0.0571429	0.5	0.047619	2
2002	1	6	239	240	0.4	0.0380952	0.8	0.0761905	0.4	0.0380952	2
2002	2	2	196	196	0.4	0.0380952	0.4	0.0380952	0.4	0.0380952	1
2002	1	5	234	236	0.233333	0.0222222	0.7	0.0666667	0.3	0.0285714	3
2002	2	4	224	225	0.2	0.0190476	0.4	0.0380952	0.2	0.0190476	2
2002	1	7	255	255	0.2	0.0190476	0.2	0.0190476	0.2	0.0190476	1
2001	0	3	173	189	12.4765	1.18824	212.1	20.2	42.5	4.04762	17
2001	1	3	173	188	12.225	1.16429	195.6	18.6286	41.5	3.95238	16
2001	2	4	180	188	17.2444	1.64233	155.2	14.781	40.5	3.85714	9
2001	3	4	180	188	16.2444	1.54709	146.2	13.9238	39.5	3.7619	9
2001	0	1	130	132	12.6667	1.20635	38	3.61905	20.1	1.91429	3
2001	1	1	130	132	11.6667	1.11111	35	3.33333	19.1	1.81905	3
2001	2	1	130	132	10.6667	1.01587	32	3.04762	18.1	1.72381	3
2001	3	1	130	132	9.66667	0.920635	29	2.7619	17.1	1.62857	3
2001	0	2	142	147	5.7	0.542857	34.2	3.25714	10.7	1.01905	6
2001	1	2	142	146	5.8	0.552381	29	2.7619	9.7	0.92381	5
2001	2	3	174	178	5.12	0.487619	25.6	2.4381	9.6	0.914286	5
2001	0	6	222	236	2.3	0.219048	34.5	3.28571	9.5	0.904762	15
2001	2	2	142	145	6.125	0.583333	24.5	2.33333	8.7	0.828571	4
2001	3	3	174	177	5.35	0.509524	21.4	2.0381	8.6	0.819048	4
2001	1	6	223	227	4.3	0.409524	21.5	2.04762	8.5	0.809524	5
2001	3	2	142	145	5.125	0.488095	20.5	1.95238	7.7	0.733333	4
2001	2	6	223	226	4.175	0.397619	16.7	1.59048	7.5	0.714286	4
2001	0	4	201	210	2.41	0.229524	24.1	2.29524	7.4	0.704762	10
2001	3	6	223	226	3.175	0.302381	12.7	1.20952	6.5	0.619048	4
2001	1	5	205	209	2.96	0.281905	14.8	1.40952	6.4	0.609524	5
2001	2	5	206	208	3.53333	0.336508	10.6	1.00952	5.4	0.514286	3
2001	3	5	207	208	4	0.380952	8	0.761905	4.4	0.419048	2
2001	0	8	284	286	0.666667	0.0634921	2	0.190476	1.4	0.133333	3
2001	0	5	212	214	0.566667	0.0539683	1.7	0.161905	0.8	0.0761905	3
2001	0	7	271	271	0.4	0.0380952	0.4	0.0380952	0.4	0.0380952	1
2001	1	7	229	230	0.3	0.0285714	0.6	0.0571429	0.4	0.0380952	2
2001	1	8	285	285	0.4	0.0380952	0.4	0.0380952	0.4	0.0380952	1
2001	1	4	202	203	0.2	0.0190476	0.4	0.0380952	0.3	0.0285714	2
2000	0	3	167	172	13.8333	1.31746	83	7.90476	29.4	2.8	6
2000	1	3	167	171	15.56	1.4819	77.8	7.40952	28.4	2.70476	5
2000	2	3	167	171	14.56	1.38667	72.8	6.93333	27.4	2.60952	5
2000	3	3	167	171	13.56	1.29143	67.8	6.45714	26.4	2.51429	5
2000	0	5	197	227	3.24839	0.30937	100.7	9.59048	11.4	1.08571	31
2000	1	4	198	204	5.58571	0.531973	39.1	3.72381	10.4	0.990476	7
2000	2	4	198	203	5.46667	0.520635	32.8	3.12381	9.4	0.895238	6
2000	3	4	199	203	5.48	0.521905	27.4	2.60952	8.4	0.8	5
2000	0	2	133	134	4.6	0.438095	9.2	0.87619	4.9	0.466667	2
2000	0	1	128	128	4.9	0.466667	4.9	0.466667	4.9	0.466667	1
2000	1	6	217	226	1.29	0.122857	12.9	1.22857	4.4	0.419048	10
2000	1	5	207	214	2.5625	0.244048	20.5	1.95238	3.9	0.371429	8
2000	1	2	133	134	3.6	0.342857	7.2	0.685714	3.9	0.371429	2
2000	1	1	128	128	3.9	0.371429	3.9	0.371429	3.9	0.371429	1
2000	2	6	219	221	1.66667	0.15873	5	0.47619	3.4	0.32381	3
2000	2	5	207	212	2.13333	0.203175	12.8	1.21905	2.9	0.27619	6
2000	2	2	133	134	2.6	0.247619	5.2	0.495238	2.9	0.27619	2
2000	2	1	128	128	2.9	0.27619	2.9	0.27619	2.9	0.27619	1
2000	0	6	236	239	1.6	0.152381	6.4	0.609524	2.5	0.238095	4
2000	3	6	219	219	2.4	0.228571	2.4	0.228571	2.4	0.228571	1
2000	3	5	208	212	1.38	0.131429	6.9	0.657143	1.9	0.180952	5
2000	3	2	133	134	1.6	0.152381	3.2	0.304762	1.9	0.180952	2
2000	3	1	128	128	1.9	0.180952	1.9	0.180952	1.9	0.180952	1
2000	0	9	266	267	1.15	0.109524	2.3	0.219048	1.8	0.171429	2
2000	1	7	237	238	1.45	0.138095	2.9	0.27619	1.5	0.142857	2
2000	1	8	266	266	0.8	0.0761905	0.8	0.0761905	0.8	0.0761905	1
2000	0	8	254	255	0.5	0.047619	1	0.0952381	0.6	0.0571429	2
2000	2	7	225	226	0.35	0.0333333	0.7	0.0666667	0.6	0.0571429	2
2000	2	8	237	238	0.45	0.0428571	0.9	0.0857143	0.5	0.047619	2
2000	0	7	249	249	0.2	0.0190476	0.2	0.0190476	0.2	0.0190476	1
2000	0	4	183	183	0.1	0.00952381	0.1	0.00952381	0.1	0.00952381	1
2000	3	7	221	221	0.1	0.00952381	0.1	0.00952381	0.1	0.00952381	1
1999	0	3	181	193	12.2846	1.16996	159.7	15.2095	35.3	3.3619	13
1999	1	2	182	193	12.2667	1.16825	147.2	14.019	34.3	3.26667	12
1999	2	2	182	192	12.3727	1.17835	136.1	12.9619	33.3	3.17143	11
1999	3	2	182	192	11.3727	1.08312	125.1	11.9143	32.3	3.07619	11
1999	0	4	196	218	6.67826	0.636025	153.6	14.6286	29.9	2.84762	23
1999	1	5	209	218	13.59	1.29429	135.9	12.9429	28.9	2.75238	10
1999	2	3	210	217	15.8375	1.50833	126.7	12.0667	27.9	2.65714	8
1999	3	3	210	216	16.9571	1.61497	118.7	11.3048	26.9	2.5619	7
1999	0	6	242	249	7.5375	0.717857	60.3	5.74286	16.7	1.59048	8
1999	1	7	243	248	8.81667	0.839683	52.9	5.0381	15.7	1.49524	6
1999	2	4	243	248	7.81667	0.744444	46.9	4.46667	14.7	1.4	6
1999	3	4	243	248	6.81667	0.649206	40.9	3.89524	13.7	1.30476	6
1999	0	2	174	177	4.85	0.461905	19.4	1.84762	9.2	0.87619	4
1999	1	1	174	176	5.3	0.504762	15.9	1.51429	8.2	0.780952	3
1999	2	1	174	176	4.3	0.409524	12.9	1.22857	7.2	0.685714	3
1999	3	1	174	176	3.3	0.314286	9.9	0.942857	6.2	0.590476	3
1999	0	8	261	265	1.3	0.12381	6.5	0.619048	2.6	0.247619	5
1999	0	5	236	238	1.2	0.114286	3.6	0.342857	1.6	0.152381	3
1999	1	8	261	262	1.3	0.12381	2.6	0.247619	1.6	0.152381	2
1999	1	6	237	238	0.45	0.0428571	0.9	0.0857143	0.6	0.0571429	2
1999	2	5	262	262	0.6	0.0571429	0.6	0.0571429	0.6	0.0571429	1
1999	0	1	167	167	0.4	0.0380952	0.4	0.0380952	0.4	0.0380952	1
1999	1	4	203	203	0.4	0.0380952	0.4	0.0380952	0.4	0.0380952	1
1999	0	7	252	252	0.1	0.00952381	0.1	0.00952381	0.1	0.00952381	1
1999	1	3	199	199	0.1	0.00952381	0.1	0.00952381	0.1	0.00952381	1
1998	0	1	132	138	13.4143	1.27755	93.9	8.94286	26.9	2.5619	7
1998	1	1	132	138	12.4143	1.18231	86.9	8.27619	25.9	2.46667	7
1998	2	1	132	138	11.4143	1.08707	79.9	7.60952	24.9	2.37143	7
1998	3	1	132	138	10.4143	0.991837	72.9	6.94286	23.9	2.27619	7
1998	0	6	207	227	2.89524	0.275737	60.8	5.79048	15.4	1.46667	21
1998	1	5	217	223	6.35714	0.605442	44.5	4.2381	14.4	1.37143	7
1998	2	4	218	222	7.7	0.733333	38.5	3.66667	13.4	1.27619	5
1998	3	4	218	222	6.7	0.638095	33.5	3.19048	12.4	1.18095	5
1998	0	2	169	174	5.08333	0.484127	30.5	2.90476	12.2	1.1619	6
1998	1	2	169	172	6	0.571429	24	2.28571	11.2	1.06667	4
1998	2	2	169	172	5	0.47619	20	1.90476	10.2	0.971429	4
1998	3	2	170	172	5.36667	0.511111	16.1	1.53333	9.2	0.87619	3
1998	0	3	182	185	2.675	0.254762	10.7	1.01905	5	0.47619	4
1998	0	8	261	263	3.03333	0.288889	9.1	0.866667	4.1	0.390476	3
1998	1	4	183	185	2.5	0.238095	7.5	0.714286	4	0.380952	3
1998	0	7	240	251	1.58333	0.150794	19	1.80952	3.8	0.361905	12
1998	1	9	261	263	2.03333	0.193651	6.1	0.580952	3.1	0.295238	3
1998	2	3	183	184	2.55	0.242857	5.1	0.485714	3	0.285714	2
1998	1	8	248	251	1.95	0.185714	7.8	0.742857	2.8	0.266667	4
1998	2	6	261	262	1.85	0.17619	3.7	0.352381	2.1	0.2	2
1998	3	3	183	184	1.55	0.147619	3.1	0.295238	2	0.190476	2
1998	2	5	248	250	1.46667	0.139683	4.4	0.419048	1.8	0.171429	3
1998	3	6	261	262	0.85	0.0809524	1.7	0.161905	1.1	0.104762	2
1998	3	5	248	250	0.466667	0.0444444	1.4	0.133333	0.8	0.0761905	3
1998	0	5	200	202	0.366667	0.0349206	1.1	0.104762	0.7	0.0666667	3
1998	1	7	243	245	0.333333	0.031746	1	0.0952381	0.7	0.0666667	3
1998	1	3	174	174	0.7	0.0666667	0.7	0.0666667	0.7	0.0666667	1
1998	1	6	226	226	0.4	0.0380952	0.4	0.0380952	0.4	0.0380952	1
1998	0	4	189	190	0.25	0.0238095	0.5	0.047619	0.3	0.0285714	2
1997	0	4	185	238	7.7537	0.738448	418.7	39.8762	29.1	2.77143	54
1997	1	6	215	233	9.65263	0.919298	183.4	17.4667	28.1	2.67619	19
1997	2	6	217	232	10.35	0.985714	165.6	15.7714	27.1	2.58095	16
1997	3	5	217	232	9.35	0.890476	149.6	14.2476	26.1	2.48571	16
1997	1	3	185	194	11.24	1.07048	112.4	10.7048	24.8	2.3619	10
1997	2	3	186	193	12.95	1.23333	103.6	9.86667	23.8	2.26667	8
1997	3	3	186	193	11.95	1.1381	95.6	9.10476	22.8	2.17143	8
1997	1	4	196	211	4.4875	0.427381	71.8	6.8381	19.2	1.82857	16
1997	2	4	197	204	7.4875	0.713095	59.9	5.70476	18.2	1.73333	8
1997	3	4	198	204	7.51429	0.715646	52.6	5.00952	17.2	1.6381	7
1997	0	1	147	150	7.1	0.67619	28.4	2.70476	11.9	1.13333	4
1997	1	1	148	150	8.13333	0.774603	24.4	2.32381	10.9	1.0381	3
1997	2	1	148	150	7.13333	0.679365	21.4	2.0381	9.9	0.942857	3
1997	0	2	155	158	5.275	0.502381	21.1	2.00952	9.4	0.895238	4
1997	3	1	148	150	6.13333	0.584127	18.4	1.75238	8.9	0.847619	3
1997	1	2	155	157	5.93333	0.565079	17.8	1.69524	8.4	0.8	3
1997	2	2	155	157	4.93333	0.469841	14.8	1.40952	7.4	0.704762	3
1997	3	2	155	157	3.93333	0.374603	11.8	1.12381	6.4	0.609524	3
1997	0	9	289	289	0.9	0.0857143	0.9	0.0857143	0.9	0.0857143	1
1997	0	8	276	277	0.35	0.0333333	0.7	0.0666667	0.5	0.047619	2
1997	2	5	208	208	0.5	0.047619	0.5	0.047619	0.5	0.047619	1
1997	0	6	244	246	0.2	0.0190476	0.6	0.0571429	0.4	0.0380952	3
1997	0	7	250	250	0.3	0.0285714	0.3	0.0285714	0.3	0.0285714	1
1997	1	5	213	213	0.2	0.0190476	0.2	0.0190476	0.2	0.0190476	1
1997	0	3	161	161	0.1	0.00952381	0.1	0.00952381	0.1	0.00952381	1
1997	0	5	242	242	0.1	0.00952381	0.1	0.00952381	0.1	0.00952381	1
1996	0	2	166	168	8.8	0.838095	26.4	2.51429	12.5	1.19048	3
1996	1	2	166	168	7.8	0.742857	23.4	2.22857	11.5	1.09524	3
1996	2	2	166	168	6.8	0.647619	20.4	1.94286	10.5	1	3
1996	0	6	216	236	2.98571	0.284354	62.7	5.97143	9.8	0.933333	21
1996	0	5	197	210	2.9	0.27619	40.6	3.86667	9.5	0.904762	14
1996	3	1	166	168	5.8	0.552381	17.4	1.65714	9.5	0.904762	3
1996	1	6	216	234	2.24211	0.213534	42.6	4.05714	8.8	0.838095	19
1996	1	5	198	205	3.7125	0.353571	29.7	2.82857	8.5	0.809524	8
1996	2	7	225	233	2.28889	0.217989	20.6	1.9619	7.8	0.742857	9
1996	2	5	198	204	3.22857	0.307483	22.6	2.15238	7.5	0.714286	7
1996	0	7	244	248	2.32	0.220952	11.6	1.10476	7.4	0.704762	5
1996	0	4	190	195	3.31667	0.315873	19.9	1.89524	6.9	0.657143	6
1996	3	6	229	232	3.225	0.307143	12.9	1.22857	6.8	0.647619	4
1996	3	3	198	204	2.22857	0.212245	15.6	1.48571	6.5	0.619048	7
1996	1	7	245	247	2.73333	0.260317	8.2	0.780952	6.4	0.609524	3
1996	1	4	191	194	3.775	0.359524	15.1	1.4381	5.9	0.561905	4
1996	2	8	245	246	2.8	0.266667	5.6	0.533333	5.4	0.514286	2
1996	2	4	191	193	3.76667	0.35873	11.3	1.07619	4.9	0.466667	3
1996	3	7	246	246	4.4	0.419048	4.4	0.419048	4.4	0.419048	1
1996	3	2	191	193	2.76667	0.263492	8.3	0.790476	3.9	0.371429	3
1996	2	6	216	218	2.1	0.2	6.3	0.6	3.5	0.333333	3
1996	0	3	175	178	1.4	0.133333	5.6	0.533333	2.8	0.266667	4
1996	0	1	157	158	1.85	0.17619	3.7	0.352381	2.6	0.247619	2
1996	3	4	217	218	1.7	0.161905	3.4	0.32381	2.5	0.238095	2
1996	1	3	176	177	1	0.0952381	2	0.190476	1.8	0.171429	2
1996	1	1	157	158	0.85	0.0809524	1.7	0.161905	1.6	0.152381	2
1996	2	3	176	176	0.8	0.0761905	0.8	0.0761905	0.8	0.0761905	1
1996	2	1	158	158	0.6	0.0571429	0.6	0.0571429	0.6	0.0571429	1
1996	3	5	226	227	0.2	0.0190476	0.4	0.0380952	0.3	0.0285714	2
1995	0	4	204	237	9.91765	0.944538	337.2	32.1143	43.8	4.17143	34
1995	1	5	204	234	9.81935	0.935177	304.4	28.9905	42.8	4.07619	31
1995	2	4	205	216	15.8	1.50476	189.6	18.0571	41.8	3.98095	12
1995	3	4	205	214	17.9	1.70476	179	17.0476	40.8	3.88571	10
1995	0	2	171	180	15.82	1.50667	158.2	15.0667	33.7	3.20952	10
1995	1	2	171	180	14.82	1.41143	148.2	14.1143	32.7	3.11429	10
1995	2	1	172	180	15.3556	1.46243	138.2	13.1619	31.7	3.01905	9
1995	3	1	172	180	14.3556	1.3672	129.2	12.3048	30.7	2.92381	9
1995	2	5	220	233	6.11429	0.582313	85.6	8.15238	19.2	1.82857	14
1995	3	6	226	233	8.4625	0.805952	67.7	6.44762	18.2	1.73333	8
1995	0	3	185	202	2.40556	0.229101	43.3	4.12381	8.8	0.838095	18
1995	1	3	189	195	2.85714	0.272109	20	1.90476	7.8	0.742857	7
1995	2	2	190	193	3.825	0.364286	15.3	1.45714	6.8	0.647619	4
1995	3	2	190	192	4.06667	0.387302	12.2	1.1619	5.8	0.552381	3
1995	3	5	221	223	1.96667	0.187302	5.9	0.561905	4.2	0.4	3
1995	1	4	197	201	1.48	0.140952	7.4	0.704762	3.9	0.371429	5
1995	2	3	198	200	1.13333	0.107937	3.4	0.32381	2.9	0.27619	3
1995	0	9	284	287	1.35	0.128571	5.4	0.514286	2.5	0.238095	4
1995	3	3	199	199	1.9	0.180952	1.9	0.180952	1.9	0.180952	1
1995	1	7	285	287	0.766667	0.0730159	2.3	0.219048	1.5	0.142857	3
1995	0	5	241	242	0.9	0.0857143	1.8	0.171429	1.1	0.104762	2
1995	0	1	122	122	1.1	0.104762	1.1	0.104762	1.1	0.104762	1
1995	0	8	279	280	0.65	0.0619048	1.3	0.12381	0.9	0.0857143	2
1995	2	6	285	285	0.5	0.047619	0.5	0.047619	0.5	0.047619	1
1995	0	6	249	250	0.3	0.0285714	0.6	0.0571429	0.3	0.0285714	2
1995	0	7	260	260	0.1	0.00952381	0.1	0.00952381	0.1	0.00952381	1
1995	1	1	122	122	0.1	0.00952381	0.1	0.00952381	0.1	0.00952381	1
1995	1	6	242	242	0.1	0.00952381	0.1	0.00952381	0.1	0.00952381	1
1994	0	3	209	217	4.81111	0.458201	43.3	4.12381	11.9	1.13333	9
1994	1	6	210	216	5.1	0.485714	35.7	3.4	10.9	1.0381	7
1994	2	7	210	215	4.85	0.461905	29.1	2.77143	9.9	0.942857	6
1994	0	2	178	207	2.51	0.239048	75.3	7.17143	9.5	0.904762	30
1994	3	5	211	215	4.62	0.44	23.1	2.2	8.9	0.847619	5
1994	1	2	178	189	2.58333	0.246032	31	2.95238	8.5	0.809524	12
1994	2	2	181	185	4.58	0.43619	22.9	2.18095	7.5	0.714286	5
1994	3	1	182	185	4.475	0.42619	17.9	1.70476	6.5	0.619048	4
1994	1	4	199	201	1.96667	0.187302	5.9	0.561905	2.9	0.27619	3
1994	1	5	203	207	1.4	0.133333	7	0.666667	2.6	0.247619	5
1994	1	3	191	193	1.53333	0.146032	4.6	0.438095	2.4	0.228571	3
1994	0	1	174	175	2.05	0.195238	4.1	0.390476	2.2	0.209524	2
1994	2	5	199	200	1.7	0.161905	3.4	0.32381	1.9	0.180952	2
1994	2	6	204	206	1.1	0.104762	3.3	0.314286	1.6	0.152381	3
1994	2	4	191	192	0.95	0.0904762	1.9	0.180952	1.4	0.133333	2
1994	1	1	174	175	1.05	0.1	2.1	0.2	1.2	0.114286	2
1994	3	3	199	200	0.7	0.0666667	1.4	0.133333	0.9	0.0857143	2
1994	3	4	204	205	0.6	0.0571429	1.2	0.114286	0.6	0.0571429	2
1994	3	2	192	192	0.4	0.0380952	0.4	0.0380952	0.4	0.0380952	1
1994	0	4	219	219	0.2	0.0190476	0.2	0.0190476	0.2	0.0190476	1
1994	2	1	174	174	0.2	0.0190476	0.2	0.0190476	0.2	0.0190476	1
1994	2	3	187	187	0.2	0.0190476	0.2	0.0190476	0.2	0.0190476	1
1994	0	5	233	233	0.1	0.00952381	0.1	0.00952381	0.1	0.00952381	1
1993	0	2	177	184	9.275	0.883333	74.2	7.06667	20.7	1.97143	8
1993	1	2	177	183	9.54286	0.908844	66.8	6.3619	19.7	1.87619	7
1993	2	2	177	182	10.1	0.961905	60.6	5.77143	18.7	1.78095	6
1993	3	2	177	182	9.1	0.866667	54.6	5.2	17.7	1.68571	6
1993	0	1	157	160	10.825	1.03095	43.3	4.12381	15	1.42857	4
1993	1	1	157	160	9.825	0.935714	39.3	3.74286	14	1.33333	4
1993	2	1	158	160	11.9333	1.13651	35.8	3.40952	13	1.2381	3
1993	3	1	158	160	10.9333	1.04127	32.8	3.12381	12	1.14286	3
1993	0	3	195	197	1.7	0.161905	5.1	0.485714	2.8	0.266667	3
1993	1	3	195	196	1.25	0.119048	2.5	0.238095	1.8	0.171429	2
1993	2	3	196	196	0.8	0.0761905	0.8	0.0761905	0.8	0.0761905	1
1993	0	4	202	202	0.3	0.0285714	0.3	0.0285714	0.3	0.0285714	1
1993	0	5	219	219	0.2	0.0190476	0.2	0.0190476	0.2	0.0190476	1
1993	0	6	243	243	0.1	0.00952381	0.1	0.00952381	0.1	0.00952381	1
1993	0	7	251	251	0.1	0.00952381	0.1	0.00952381	0.1	0.00952381	1
1992	0	2	145	153	6.35556	0.605291	57.2	5.44762	14.2	1.35238	9
1992	0	6	186	190	6.02	0.573333	30.1	2.86667	14.1	1.34286	5
1992	1	2	145	153	5.35556	0.510053	48.2	4.59048	13.2	1.25714	9
1992	1	6	187	190	6.475	0.616667	25.9	2.46667	13.1	1.24762	4
1992	2	2	145	152	4.9875	0.475	39.9	3.8	12.2	1.1619	8
1992	2	5	187	189	7.6	0.72381	22.8	2.17143	12.1	1.15238	3
1992	3	2	145	152	3.9875	0.379762	31.9	3.0381	11.2	1.06667	8
1992	3	5	187	189	6.6	0.628571	19.8	1.88571	11.1	1.05714	3
1992	0	5	176	181	3.41667	0.325397	20.5	1.95238	7	0.666667	6
1992	0	12	270	272	2.7	0.257143	8.1	0.771429	6.5	0.619048	3
1992	1	5	177	180	3.65	0.347619	14.6	1.39048	6	0.571429	4
1992	0	3	159	166	3.7375	0.355952	29.9	2.84762	5.9	0.561905	8
1992	1	8	271	271	5.5	0.52381	5.5	0.52381	5.5	0.52381	1
1992	2	4	178	180	3.76667	0.35873	11.3	1.07619	5	0.47619	3
1992	1	3	159	165	3.12857	0.297959	21.9	2.08571	4.9	0.466667	7
1992	2	7	271	271	4.5	0.428571	4.5	0.428571	4.5	0.428571	1
1992	3	4	178	180	2.76667	0.263492	8.3	0.790476	4	0.380952	3
1992	2	3	160	165	2.53333	0.24127	15.2	1.44762	3.9	0.371429	6
1992	3	6	271	271	3.5	0.333333	3.5	0.333333	3.5	0.333333	1
1992	0	1	139	139	3.1	0.295238	3.1	0.295238	3.1	0.295238	1
1992	0	7	196	206	1.36364	0.12987	15	1.42857	3	0.285714	11
1992	3	3	160	165	1.53333	0.146032	9.2	0.87619	2.9	0.27619	6
1992	1	1	139	139	2.1	0.2	2.1	0.2	2.1	0.2	1
1992	1	7	198	202	1.26	0.12	6.3	0.6	2	0.190476	5
1992	0	4	171	173	0.766667	0.0730159	2.3	0.219048	1.1	0.104762	3
1992	2	1	139	139	1.1	0.104762	1.1	0.104762	1.1	0.104762	1
1992	2	6	198	201	0.55	0.052381	2.2	0.209524	1	0.0952381	4
1992	0	8	213	217	0.34	0.032381	1.7	0.161905	0.5	0.047619	5
1992	0	10	232	233	0.3	0.0285714	0.6	0.0571429	0.4	0.0380952	2
1992	0	11	261	261	0.3	0.0285714	0.3	0.0285714	0.3	0.0285714	1
1992	0	9	221	222	0.2	0.0190476	0.4	0.0380952	0.2	0.0190476	2
1992	1	4	172	172	0.1	0.00952381	0.1	0.00952381	0.1	0.00952381	1
1992	3	1	139	139	0.1	0.00952381	0.1	0.00952381	0.1	0.00952381	1
1991	0	1	181	192	13.85	1.31905	166.2	15.8286	37.4	3.5619	12
1991	1	1	181	191	14.0182	1.33506	154.2	14.6857	36.4	3.46667	11
1991	2	1	181	191	13.0182	1.23983	143.2	13.6381	35.4	3.37143	11
1991	3	1	183	191	14.8444	1.41376	133.6	12.7238	34.4	3.27619	9
1991	0	3	198	227	2.84	0.270476	85.2	8.11429	17.9	1.70476	30
1991	1	3	202	216	3.72	0.354286	55.8	5.31429	16.9	1.60952	15
1991	2	3	208	212	8.88	0.845714	44.4	4.22857	15.9	1.51429	5
1991	3	2	208	212	7.88	0.750476	39.4	3.75238	14.9	1.41905	5
1991	0	4	231	247	2.14118	0.203922	36.4	3.46667	5.2	0.495238	17
1991	1	6	236	246	1.63636	0.155844	18	1.71429	4.2	0.4	11
1991	2	5	240	245	1.55	0.147619	9.3	0.885714	3.2	0.304762	6
1991	3	3	240	242	1.56667	0.149206	4.7	0.447619	2.2	0.209524	3
1991	1	4	219	222	0.775	0.0738095	3.1	0.295238	1.4	0.133333	4
1991	1	5	232	234	0.766667	0.0730159	2.3	0.219048	1	0.0952381	3
1991	0	2	194	196	0.366667	0.0349206	1.1	0.104762	0.5	0.047619	3
1991	2	4	220	221	0.25	0.0238095	0.5	0.047619	0.4	0.0380952	2
1991	2	2	204	204	0.4	0.0380952	0.4	0.0380952	0.4	0.0380952	1
1991	0	5	256	257	0.25	0.0238095	0.5	0.047619	0.3	0.0285714	2
1991	0	6	259	259	0.1	0.00952381	0.1	0.00952381	0.1	0.00952381	1
1991	1	2	200	200	0.1	0.00952381	0.1	0.00952381	0.1	0.00952381	1
1990	0	1	120	123	23.45	2.23333	93.8	8.93333	32.5	3.09524	4
1990	1	1	120	123	22.45	2.1381	89.8	8.55238	31.5	3	4
1990	2	1	120	123	21.45	2.04286	85.8	8.17143	30.5	2.90476	4
1990	3	1	120	123	20.45	1.94762	81.8	7.79048	29.5	2.80952	4
1990	0	2	191	215	6.656	0.633905	166.4	15.8476	16.1	1.53333	25
1990	1	3	204	215	6.58333	0.626984	79	7.52381	15.1	1.4381	12
1990	2	3	204	215	5.58333	0.531746	67	6.38095	14.1	1.34286	12
1990	3	3	204	214	5.05455	0.481385	55.6	5.29524	13.1	1.24762	11
1990	1	2	193	202	6.4	0.609524	64	6.09524	12	1.14286	10
1990	2	2	194	202	6.06667	0.577778	54.6	5.2	11	1.04762	9
1990	0	4	232	240	5.45556	0.519577	49.1	4.67619	10.1	0.961905	9
1990	3	2	194	201	5.7625	0.54881	46.1	4.39048	10	0.952381	8
1990	1	5	233	239	5.72857	0.545578	40.1	3.81905	9.1	0.866667	7
1990	2	5	233	239	4.72857	0.45034	33.1	3.15238	8.1	0.771429	7
1990	3	4	234	239	4.48333	0.426984	26.9	2.5619	7.1	0.67619	6
1990	0	3	219	225	1.5	0.142857	10.5	1	2.2	0.209524	7
1990	1	4	220	224	0.84	0.08	4.2	0.4	1.2	0.114286	5
1990	0	5	243	244	0.95	0.0904762	1.9	0.180952	1.1	0.104762	2
1990	2	4	220	220	0.2	0.0190476	0.2	0.0190476	0.2	0.0190476	1
1990	1	6	244	244	0.1	0.00952381	0.1	0.00952381	0.1	0.00952381	1
1989	0	2	161	172	17.4083	1.65794	208.9	19.8952	41.3	3.93333	12
1989	0	4	191	209	13.3	1.26667	252.7	24.0667	40.8	3.88571	19
1989	1	2	161	171	17.9273	1.70736	197.2	18.781	40.3	3.8381	11
1989	1	4	192	209	12.9833	1.23651	233.7	22.2571	39.8	3.79048	18
1989	2	2	161	171	16.9273	1.61212	186.2	17.7333	39.3	3.74286	11
1989	2	4	194	206	16.6923	1.58974	217	20.6667	38.8	3.69524	13
1989	3	2	161	171	15.9273	1.51688	175.2	16.6857	38.3	3.64762	11
1989	3	4	195	205	18.6182	1.77316	204.8	19.5048	37.8	3.6	11
1989	0	3	183	188	16.4	1.5619	98.4	9.37143	32.3	3.07619	6
1989	1	3	183	188	15.4	1.46667	92.4	8.8	31.3	2.98095	6
1989	2	3	183	188	14.4	1.37143	86.4	8.22857	30.3	2.88571	6
1989	3	3	183	188	13.4	1.27619	80.4	7.65714	29.3	2.79048	6
1989	0	1	139	142	9.95	0.947619	39.8	3.79048	16.1	1.53333	4
1989	1	1	139	142	8.95	0.852381	35.8	3.40952	15.1	1.4381	4
1989	2	1	139	142	7.95	0.757143	31.8	3.02857	14.1	1.34286	4
1989	3	1	139	142	6.95	0.661905	27.8	2.64762	13.1	1.24762	4
1989	0	10	261	265	1.42	0.135238	7.1	0.67619	3.3	0.314286	5
1989	0	5	213	221	1.71111	0.162963	15.4	1.46667	2.9	0.27619	9
1989	1	7	262	263	1.55	0.147619	3.1	0.295238	2.3	0.219048	2
1989	1	5	215	221	1.07143	0.102041	7.5	0.714286	1.9	0.180952	7
1989	0	8	229	232	1.025	0.097619	4.1	0.390476	1.5	0.142857	4
1989	2	6	263	263	1.3	0.12381	1.3	0.12381	1.3	0.12381	1
1989	2	5	217	219	0.766667	0.0730159	2.3	0.219048	0.9	0.0857143	3
1989	1	6	230	232	0.3	0.0285714	0.9	0.0857143	0.5	0.047619	3
1989	3	5	263	263	0.3	0.0285714	0.3	0.0285714	0.3	0.0285714	1
1989	0	7	225	227	0.166667	0.015873	0.5	0.047619	0.2	0.0190476	3
1989	0	6	223	223	0.1	0.00952381	0.1	0.00952381	0.1	0.00952381	1
1989	0	9	234	234	0.1	0.00952381	0.1	0.00952381	0.1	0.00952381	1
1988	0	4	216	222	6.52857	0.621769	45.7	4.35238	15.8	1.50476	7
1988	1	4	217	221	8.1	0.771429	40.5	3.85714	14.8	1.40952	5
1988	0	1	163	182	4.235	0.403333	84.7	8.06667	14.3	1.3619	20
1988	2	3	217	221	7.1	0.67619	35.5	3.38095	13.8	1.31429	5
1988	1	1	164	171	6.1	0.580952	48.8	4.64762	13.3	1.26667	8
1988	3	3	218	221	7.7	0.733333	30.8	2.93333	12.8	1.21905	4
1988	2	1	164	171	5.1	0.485714	40.8	3.88571	12.3	1.17143	8
1988	3	1	164	171	4.1	0.390476	32.8	3.12381	11.3	1.07619	8
1988	1	2	174	177	4.525	0.430952	18.1	1.72381	9.5	0.904762	4
1988	2	2	174	176	4.83333	0.460317	14.5	1.38095	8.5	0.809524	3
1988	3	2	174	176	3.83333	0.365079	11.5	1.09524	7.5	0.714286	3
1988	0	6	249	251	2.3	0.219048	6.9	0.657143	3.6	0.342857	3
1988	1	5	249	251	1.3	0.12381	3.9	0.371429	2.6	0.247619	3
1988	2	4	250	250	1.6	0.152381	1.6	0.152381	1.6	0.152381	1
1988	1	3	180	181	0.45	0.0428571	0.9	0.0857143	0.6	0.0571429	2
1988	3	4	250	250	0.6	0.0571429	0.6	0.0571429	0.6	0.0571429	1
1988	0	3	203	205	0.333333	0.031746	1	0.0952381	0.5	0.047619	3
1988	0	5	225	226	0.2	0.0190476	0.4	0.0380952	0.3	0.0285714	2
1988	0	2	195	195	0.2	0.0190476	0.2	0.0190476	0.2	0.0190476	1
1987	0	2	183	187	6.58	0.626667	32.9	3.13333	12	1.14286	5
1987	1	2	184	187	7.125	0.678571	28.5	2.71429	11	1.04762	4
1987	2	1	184	187	6.125	0.583333	24.5	2.33333	10	0.952381	4
1987	0	3	190	196	5.28571	0.503401	37	3.52381	9.3	0.885714	7
1987	3	1	184	186	7.1	0.67619	21.3	2.02857	9	0.857143	3
1987	0	6	223	233	3.3	0.314286	36.3	3.45714	8.8	0.838095	11
1987	1	3	190	195	5.15	0.490476	30.9	2.94286	8.3	0.790476	6
1987	1	6	226	232	3.68571	0.35102	25.8	2.45714	7.8	0.742857	7
1987	2	2	191	195	5.08	0.48381	25.4	2.41905	7.3	0.695238	5
1987	2	3	227	232	3.28333	0.312698	19.7	1.87619	6.8	0.647619	6
1987	3	2	191	195	4.08	0.388571	20.4	1.94286	6.3	0.6	5
1987	3	3	227	232	2.28333	0.21746	13.7	1.30476	5.8	0.552381	6
1987	0	7	239	242	2.45	0.233333	9.8	0.933333	4.3	0.409524	4
1987	1	7	239	241	2	0.190476	6	0.571429	3.3	0.314286	3
1987	2	4	240	241	1.75	0.166667	3.5	0.333333	2.3	0.219048	2
1987	0	1	178	179	0.95	0.0904762	1.9	0.180952	1.6	0.152381	2
1987	0	5	208	211	1	0.0952381	4	0.380952	1.3	0.12381	4
1987	3	4	240	241	0.75	0.0714286	1.5	0.142857	1.3	0.12381	2
1987	0	4	200	204	0.56	0.0533333	2.8	0.266667	1	0.0952381	5
1987	1	1	179	179	0.6	0.0571429	0.6	0.0571429	0.6	0.0571429	1
1987	1	5	224	224	0.5	0.047619	0.5	0.047619	0.5	0.047619	1
1987	1	4	208	210	0.266667	0.0253968	0.8	0.0761905	0.3	0.0285714	3
1987	0	8	244	246	0.2	0.0190476	0.6	0.0571429	0.2	0.0190476	3
1986	0	2	175	184	23.72	2.25905	237.2	22.5905	57	5.42857	10
1986	1	2	175	182	28.5125	2.71548	228.1	21.7238	56	5.33333	8
1986	2	2	175	182	27.5125	2.62024	220.1	20.9619	55	5.2381	8
1986	3	2	175	182	26.5125	2.525	212.1	20.2	54	5.14286	8
1986	0	1	164	167	15.4	1.46667	61.6	5.86667	25.6	2.4381	4
1986	1	1	164	167	14.4	1.37143	57.6	5.48571	24.6	2.34286	4
1986	2	1	164	167	13.4	1.27619	53.6	5.10476	23.6	2.24762	4
1986	3	1	164	167	12.4	1.18095	49.6	4.72381	22.6	2.15238	4
1986	0	3	192	196	4.66	0.44381	23.3	2.21905	9	0.857143	5
1986	1	3	193	196	4.75	0.452381	19	1.80952	8	0.761905	4
1986	2	3	193	195	5.2	0.495238	15.6	1.48571	7	0.666667	3
1986	3	3	193	195	4.2	0.4	12.6	1.2	6	0.571429	3
1986	0	4	207	208	0.6	0.0571429	1.2	0.114286	0.7	0.0666667	2
1986	0	5	271	271	0.7	0.0666667	0.7	0.0666667	0.7	0.0666667	1
1985	0	2	182	186	11.52	1.09714	57.6	5.48571	24.3	2.31429	5
1985	1	2	182	186	10.52	1.0019	52.6	5.00952	23.3	2.21905	5
1985	2	2	183	185	16.2	1.54286	48.6	4.62857	22.3	2.12381	3
1985	3	1	183	185	15.2	1.44762	45.6	4.34286	21.3	2.02857	3
1985	0	3	203	207	5.44	0.518095	27.2	2.59048	12.9	1.22857	5
1985	1	3	204	206	7.96667	0.75873	23.9	2.27619	11.9	1.13333	3
1985	2	3	204	206	6.96667	0.663492	20.9	1.99048	10.9	1.0381	3
1985	3	2	204	206	5.96667	0.568254	17.9	1.70476	9.9	0.942857	3
1985	0	6	268	274	3.47143	0.330612	24.3	2.31429	7.8	0.742857	7
1985	1	5	268	274	2.47143	0.235374	17.3	1.64762	6.8	0.647619	7
1985	2	5	272	274	3.16667	0.301587	9.5	0.904762	5.8	0.552381	3
1985	3	4	272	274	2.16667	0.206349	6.5	0.619048	4.8	0.457143	3
1985	0	1	152	153	2.3	0.219048	4.6	0.438095	2.7	0.257143	2
1985	2	4	269	269	2.6	0.247619	2.6	0.247619	2.6	0.247619	1
1985	1	1	152	153	1.3	0.12381	2.6	0.247619	1.7	0.161905	2
1985	3	3	269	269	1.6	0.152381	1.6	0.152381	1.6	0.152381	1
1985	0	4	209	211	0.766667	0.0730159	2.3	0.219048	1.2	0.114286	3
1985	0	5	229	231	0.333333	0.031746	1	0.0952381	0.7	0.0666667	3
1985	2	1	153	153	0.7	0.0666667	0.7	0.0666667	0.7	0.0666667	1
1985	1	4	210	210	0.2	0.0190476	0.2	0.0190476	0.2	0.0190476	1
1984	0	6	220	246	4.81481	0.458554	130	12.381	24.4	2.32381	27
1984	1	8	228	240	7.83077	0.745788	101.8	9.69524	23.4	2.22857	13
1984	2	5	229	239	8.16364	0.777489	89.8	8.55238	22.4	2.13333	11
1984	3	6	230	236	11.6	1.10476	81.2	7.73333	21.4	2.0381	7
1984	0	5	185	214	5.07333	0.483175	152.2	14.4952	17.1	1.62857	30
1984	1	6	197	212	5.6375	0.536905	90.2	8.59048	16.1	1.53333	16
1984	2	4	198	210	5.84615	0.556777	76	7.2381	15.1	1.4381	13
1984	3	4	198	208	5.7	0.542857	62.7	5.97143	14.1	1.34286	11
1984	0	3	166	171	8.83333	0.84127	53	5.04762	13.5	1.28571	6
1984	1	3	166	171	7.83333	0.746032	47	4.47619	12.5	1.19048	6
1984	1	5	187	193	5	0.47619	35	3.33333	11.8	1.12381	7
1984	2	2	166	171	6.83333	0.650794	41	3.90476	11.5	1.09524	6
1984	2	3	188	193	4.76667	0.453968	28.6	2.72381	10.8	1.02857	6
1984	3	2	166	170	7.18	0.68381	35.9	3.41905	10.5	1	5
1984	3	3	188	192	4.66	0.44381	23.3	2.21905	9.8	0.933333	5
1984	0	2	157	159	5	0.47619	15	1.42857	8.9	0.847619	3
1984	1	2	157	159	4	0.380952	12	1.14286	7.9	0.752381	3
1984	2	1	158	159	4.55	0.433333	9.1	0.866667	6.9	0.657143	2
1984	3	1	158	159	3.55	0.338095	7.1	0.67619	5.9	0.561905	2
1984	0	1	143	143	1.8	0.171429	1.8	0.171429	1.8	0.171429	1
1984	0	4	177	177	1.4	0.133333	1.4	0.133333	1.4	0.133333	1
1984	1	9	242	245	0.65	0.0619048	2.6	0.247619	1.1	0.104762	4
1984	3	5	210	210	1	0.0952381	1	0.0952381	1	0.0952381	1
1984	1	1	143	143	0.8	0.0761905	0.8	0.0761905	0.8	0.0761905	1
1984	0	7	256	257	0.6	0.0571429	1.2	0.114286	0.7	0.0666667	2
1984	1	7	223	224	0.35	0.0333333	0.7	0.0666667	0.4	0.0380952	2
1984	1	4	177	177	0.4	0.0380952	0.4	0.0380952	0.4	0.0380952	1
1984	0	8	287	287	0.1	0.00952381	0.1	0.00952381	0.1	0.00952381	1
1984	2	6	245	245	0.1	0.00952381	0.1	0.00952381	0.1	0.00952381	1
1983	0	3	183	210	14.3893	1.37041	402.9	38.3714	55.4	5.27619	28
1983	1	3	184	210	13.8926	1.3231	375.1	35.7238	54.4	5.18095	27
1983	2	2	184	198	20.9733	1.99746	314.6	29.9619	53.4	5.08571	15
1983	3	2	184	196	23.1385	2.20366	300.8	28.6476	52.4	4.99048	13
1983	0	1	168	171	13.625	1.29762	54.5	5.19048	20.6	1.9619	4
1983	1	1	168	171	12.625	1.20238	50.5	4.80952	19.6	1.86667	4
1983	2	1	168	171	11.625	1.10714	46.5	4.42857	18.6	1.77143	4
1983	3	1	168	171	10.625	1.0119	42.5	4.04762	17.6	1.67619	4
1983	0	4	216	238	3.60435	0.343271	82.9	7.89524	11.8	1.12381	23
1983	1	4	216	237	2.73182	0.260173	60.1	5.72381	10.8	1.02857	22
1983	2	3	200	209	3.49	0.332381	34.9	3.32381	10.3	0.980952	10
1983	2	5	229	237	3.91111	0.372487	35.2	3.35238	9.8	0.933333	9
1983	3	3	201	206	4.46667	0.425397	26.8	2.55238	9.3	0.885714	6
1983	3	4	230	236	3.81429	0.363265	26.7	2.54286	8.8	0.838095	7
1983	0	7	274	276	1.13333	0.107937	3.4	0.32381	2.1	0.2	3
1983	0	6	269	269	1.6	0.152381	1.6	0.152381	1.6	0.152381	1
1983	0	2	175	176	0.9	0.0857143	1.8	0.171429	1.2	0.114286	2
1983	1	6	274	275	0.65	0.0619048	1.3	0.12381	1.1	0.104762	2
1983	2	4	217	226	0.5	0.047619	5	0.47619	0.8	0.0761905	10
1983	0	5	242	244	0.433333	0.0412698	1.3	0.12381	0.7	0.0666667	3
1983	1	5	269	269	0.6	0.0571429	0.6	0.0571429	0.6	0.0571429	1
1983	1	2	175	175	0.2	0.0190476	0.2	0.0190476	0.2	0.0190476	1
1983	2	6	275	275	0.1	0.00952381	0.1	0.00952381	0.1	0.00952381	1
1982	0	2	149	158	19.53	1.86	195.3	18.6	37.3	3.55238	10
1982	1	2	150	158	20.5889	1.96085	185.3	17.6476	36.3	3.45714	9
1982	2	2	150	158	19.5889	1.86561	176.3	16.7905	35.3	3.3619	9
1982	3	2	150	158	18.5889	1.77037	167.3	15.9333	34.3	3.26667	9
1982	0	4	198	222	6.956	0.662476	173.9	16.5619	29.2	2.78095	25
1982	1	4	199	219	7.20476	0.686168	151.3	14.4095	28.2	2.68571	21
1982	2	7	211	218	12.1375	1.15595	97.1	9.24762	27.2	2.59048	8
1982	3	7	212	217	14.9833	1.42698	89.9	8.5619	26.2	2.49524	6
1982	0	3	186	195	7.36	0.700952	73.6	7.00952	16.5	1.57143	10
1982	1	3	186	195	6.36	0.605714	63.6	6.05714	15.5	1.47619	10
1982	2	3	187	190	9.775	0.930952	39.1	3.72381	14.5	1.38095	4
1982	3	3	187	190	8.775	0.835714	35.1	3.34286	13.5	1.28571	4
1982	2	5	199	203	6.16	0.586667	30.8	2.93333	11.6	1.10476	5
1982	3	5	199	203	5.16	0.491429	25.8	2.45714	10.6	1.00952	5
1982	2	4	192	195	4.025	0.383333	16.1	1.53333	9.1	0.866667	4
1982	3	4	192	194	4.23333	0.403175	12.7	1.20952	8.1	0.771429	3
1982	0	1	133	134	4.2	0.4	8.4	0.8	7.4	0.704762	2
1982	1	1	133	133	6.4	0.609524	6.4	0.609524	6.4	0.609524	1
1982	2	1	133	133	5.4	0.514286	5.4	0.514286	5.4	0.514286	1
1982	0	5	257	260	2.975	0.283333	11.9	1.13333	4.7	0.447619	4
1982	3	1	133	133	4.4	0.419048	4.4	0.419048	4.4	0.419048	1
1982	1	5	257	260	1.975	0.188095	7.9	0.752381	3.7	0.352381	4
1982	2	8	258	259	2.5	0.238095	5	0.47619	2.7	0.257143	2
1982	2	6	205	207	1.53333	0.146032	4.6	0.438095	2.2	0.209524	3
1982	3	8	258	259	1.5	0.142857	3	0.285714	1.7	0.161905	2
1982	3	6	205	207	0.533333	0.0507937	1.6	0.152381	1.2	0.114286	3
1981	0	8	206	209	4.8	0.457143	19.2	1.82857	8.4	0.8	4
1981	1	4	206	209	3.8	0.361905	15.2	1.44762	7.4	0.704762	4
1981	0	9	213	219	3.11429	0.296599	21.8	2.07619	6.9	0.657143	7
1981	2	4	206	208	4	0.380952	12	1.14286	6.4	0.609524	3
1981	0	6	187	195	2.93333	0.279365	26.4	2.51429	6.2	0.590476	9
1981	1	5	214	218	3.14	0.299048	15.7	1.49524	5.9	0.561905	5
1981	3	3	206	208	3	0.285714	9	0.857143	5.4	0.514286	3
1981	0	1	131	131	5.3	0.504762	5.3	0.504762	5.3	0.504762	1
1981	1	3	187	193	2.62857	0.25034	18.4	1.75238	5.2	0.495238	7
1981	2	5	214	217	2.8	0.266667	11.2	1.06667	4.9	0.466667	4
1981	0	10	222	225	2.5	0.238095	10	0.952381	4.3	0.409524	4
1981	1	1	131	131	4.3	0.409524	4.3	0.409524	4.3	0.409524	1
1981	2	3	188	192	2.54	0.241905	12.7	1.20952	4.2	0.4	5
1981	3	4	215	217	2.6	0.247619	7.8	0.742857	3.9	0.371429	3
1981	1	6	223	224	3.1	0.295238	6.2	0.590476	3.3	0.314286	2
1981	2	1	131	131	3.3	0.314286	3.3	0.314286	3.3	0.314286	1
1981	3	2	188	192	1.54	0.146667	7.7	0.733333	3.2	0.304762	5
1981	0	12	234	241	1.9	0.180952	15.2	1.44762	3	0.285714	8
1981	0	2	150	150	2.4	0.228571	2.4	0.228571	2.4	0.228571	1
1981	2	6	223	224	2.1	0.2	4.2	0.4	2.3	0.219048	2
1981	3	1	131	131	2.3	0.219048	2.3	0.219048	2.3	0.219048	1
1981	1	7	235	241	1.11429	0.106122	7.8	0.742857	2	0.190476	7
1981	1	2	150	150	1.4	0.133333	1.4	0.133333	1.4	0.133333	1
1981	3	5	223	224	1.1	0.104762	2.2	0.209524	1.3	0.12381	2
1981	0	14	251	253	0.666667	0.0634921	2	0.190476	1	0.0952381	3
1981	2	8	239	240	0.85	0.0809524	1.7	0.161905	1	0.0952381	2
1981	0	13	246	247	0.6	0.0571429	1.2	0.114286	0.8	0.0761905	2
1981	2	7	236	237	0.45	0.0428571	0.9	0.0857143	0.7	0.0666667	2
1981	0	3	164	164	0.6	0.0571429	0.6	0.0571429	0.6	0.0571429	1
1981	0	4	171	171	0.4	0.0380952	0.4	0.0380952	0.4	0.0380952	1
1981	2	2	150	150	0.4	0.0380952	0.4	0.0380952	0.4	0.0380952	1
1981	0	5	185	185	0.2	0.0190476	0.2	0.0190476	0.2	0.0190476	1
1981	0	7	199	199	0.2	0.0190476	0.2	0.0190476	0.2	0.0190476	1
1981	0	11	230	230	0.1	0.00952381	0.1	0.00952381	0.1	0.00952381	1
1980	0	4	204	212	14.2556	1.35767	128.3	12.219	29.7	2.82857	9
1980	1	4	205	211	17.1	1.62857	119.7	11.4	28.7	2.73333	7
1980	2	3	205	211	16.1	1.53333	112.7	10.7333	27.7	2.6381	7
1980	3	3	205	211	15.1	1.4381	105.7	10.0667	26.7	2.54286	7
1980	0	3	154	157	9.025	0.859524	36.1	3.4381	15.1	1.4381	4
1980	1	3	154	157	8.025	0.764286	32.1	3.05714	14.1	1.34286	4
1980	2	2	154	157	7.025	0.669048	28.1	2.67619	13.1	1.24762	4
1980	3	2	154	156	8.33333	0.793651	25	2.38095	12.1	1.15238	3
1980	0	1	132	134	6.03333	0.574603	18.1	1.72381	7.7	0.733333	3
1980	1	1	132	134	5.03333	0.479365	15.1	1.4381	6.7	0.638095	3
1980	2	1	132	134	4.03333	0.384127	12.1	1.15238	5.7	0.542857	3
1980	0	6	222	231	1.68	0.16	16.8	1.6	5.1	0.485714	10
1980	3	1	132	134	3.03333	0.288889	9.1	0.866667	4.7	0.447619	3
1980	1	6	225	228	2.375	0.22619	9.5	0.904762	4.1	0.390476	4
1980	2	5	226	227	3.05	0.290476	6.1	0.580952	3.1	0.295238	2
1980	0	5	214	218	1.62	0.154286	8.1	0.771429	2.9	0.27619	5
1980	3	4	226	227	2.05	0.195238	4.1	0.390476	2.1	0.2	2
1980	1	5	215	217	1.4	0.133333	4.2	0.4	1.9	0.180952	3
1980	0	2	137	138	1.7	0.161905	3.4	0.32381	1.7	0.161905	2
1980	0	7	239	241	0.766667	0.0730159	2.3	0.219048	1	0.0952381	3
1980	0	8	244	246	0.466667	0.0444444	1.4	0.133333	1	0.0952381	3
1980	2	4	215	217	0.4	0.0380952	1.2	0.114286	0.9	0.0857143	3
1980	1	2	137	138	0.7	0.0666667	1.4	0.133333	0.7	0.0666667	2
1980	0	9	249	250	0.2	0.0190476	0.4	0.0380952	0.3	0.0285714	2
1980	0	11	265	265	0.2	0.0190476	0.2	0.0190476	0.2	0.0190476	1
1980	0	10	263	263	0.1	0.00952381	0.1	0.00952381	0.1	0.00952381	1
1979	0	3	168	170	7.83333	0.746032	23.5	2.2381	12.9	1.22857	3
1979	0	1	153	155	7.16667	0.68254	21.5	2.04762	12.9	1.22857	3
1979	1	3	168	170	6.83333	0.650794	20.5	1.95238	11.9	1.13333	3
1979	1	1	153	154	9.6	0.914286	19.2	1.82857	11.9	1.13333	2
1979	2	3	168	170	5.83333	0.555556	17.5	1.66667	10.9	1.0381	3
1979	2	1	153	154	8.6	0.819048	17.2	1.6381	10.9	1.0381	2
1979	3	1	153	154	7.6	0.72381	15.2	1.44762	9.9	0.942857	2
1979	3	3	168	170	4.83333	0.460317	14.5	1.38095	9.9	0.942857	3
1979	0	7	204	210	3.77143	0.359184	26.4	2.51429	6.5	0.619048	7
1979	1	6	205	209	3.94	0.375238	19.7	1.87619	5.5	0.52381	5
1979	0	13	280	281	5.3	0.504762	10.6	1.00952	5.5	0.52381	2
1979	0	2	161	162	4.65	0.442857	9.3	0.885714	5.5	0.52381	2
1979	2	5	205	209	2.94	0.28	14.7	1.4	4.5	0.428571	5
1979	1	10	280	281	4.3	0.409524	8.6	0.819048	4.5	0.428571	2
1979	1	2	161	162	3.65	0.347619	7.3	0.695238	4.5	0.428571	2
1979	3	4	205	208	2.525	0.240476	10.1	0.961905	3.5	0.333333	4
1979	2	8	280	281	3.3	0.314286	6.6	0.628571	3.5	0.333333	2
1979	2	2	161	162	2.65	0.252381	5.3	0.504762	3.5	0.333333	2
1979	0	9	222	225	1.475	0.140476	5.9	0.561905	3.4	0.32381	4
1979	3	6	280	281	2.3	0.219048	4.6	0.438095	2.5	0.238095	2
1979	3	2	161	162	1.65	0.157143	3.3	0.314286	2.5	0.238095	2
1979	1	7	223	224	1.7	0.161905	3.4	0.32381	2.4	0.228571	2
1979	0	4	183	187	1.06	0.100952	5.3	0.504762	2.1	0.2	5
1979	0	11	242	244	1.33333	0.126984	4	0.380952	2.1	0.2	3
1979	0	10	228	230	1.26667	0.120635	3.8	0.361905	1.9	0.180952	3
1979	2	6	223	223	1.4	0.133333	1.4	0.133333	1.4	0.133333	1
1979	0	6	196	197	1.15	0.109524	2.3	0.219048	1.3	0.12381	2
1979	1	4	185	186	0.9	0.0857143	1.8	0.171429	1.1	0.104762	2
1979	1	9	243	243	1.1	0.104762	1.1	0.104762	1.1	0.104762	1
1979	1	8	229	230	0.75	0.0714286	1.5	0.142857	0.9	0.0857143	2
1979	0	12	246	248	0.5	0.047619	1.5	0.142857	0.6	0.0571429	3
1979	0	8	217	218	0.4	0.0380952	0.8	0.0761905	0.5	0.047619	2
1979	3	5	223	223	0.4	0.0380952	0.4	0.0380952	0.4	0.0380952	1
1979	0	5	191	192	0.25	0.0238095	0.5	0.047619	0.3	0.0285714	2
1979	1	5	196	196	0.3	0.0285714	0.3	0.0285714	0.3	0.0285714	1
1979	2	4	185	185	0.1	0.00952381	0.1	0.00952381	0.1	0.00952381	1
1979	2	7	243	243	0.1	0.00952381	0.1	0.00952381	0.1	0.00952381	1
1978	0	1	145	155	18.1182	1.72554	199.3	18.981	32.5	3.09524	11
1978	1	1	145	155	17.1182	1.6303	188.3	17.9333	31.5	3	11
1978	2	1	145	155	16.1182	1.53506	177.3	16.8857	30.5	2.90476	11
1978	3	1	145	155	15.1182	1.43983	166.3	15.8381	29.5	2.80952	11
1978	0	6	229	236	1.9375	0.184524	15.5	1.47619	5.5	0.52381	8
1978	1	5	229	232	2.475	0.235714	9.9	0.942857	4.5	0.428571	4
1978	2	4	230	232	2.23333	0.212698	6.7	0.638095	3.5	0.333333	3
1978	0	2	190	194	2.08	0.198095	10.4	0.990476	3.3	0.314286	5
1978	3	3	230	231	2.05	0.195238	4.1	0.390476	2.5	0.238095	2
1978	0	4	206	217	0.966667	0.0920635	11.6	1.10476	2.3	0.219048	12
1978	1	2	190	194	1.08	0.102857	5.4	0.514286	2.3	0.219048	5
1978	0	8	264	265	0.95	0.0904762	1.9	0.180952	1.4	0.133333	2
1978	1	3	207	208	1.2	0.114286	2.4	0.228571	1.3	0.12381	2
1978	2	2	192	193	1.05	0.1	2.1	0.2	1.3	0.12381	2
1978	0	7	251	253	0.566667	0.0539683	1.7	0.161905	1	0.0952381	3
1978	1	4	214	215	0.45	0.0428571	0.9	0.0857143	0.5	0.047619	2
1978	0	9	284	284	0.5	0.047619	0.5	0.047619	0.5	0.047619	1
1978	1	6	264	264	0.4	0.0380952	0.4	0.0380952	0.4	0.0380952	1
1978	0	5	225	226	0.2	0.0190476	0.4	0.0380952	0.3	0.0285714	2
1978	2	3	207	208	0.2	0.0190476	0.4	0.0380952	0.3	0.0285714	2
1978	3	2	192	192	0.3	0.0285714	0.3	0.0285714	0.3	0.0285714	1
1978	0	3	202	202	0.1	0.00952381	0.1	0.00952381	0.1	0.00952381	1
1977	0	4	181	191	19.6727	1.87359	216.4	20.6095	49.6	4.72381	11
1977	1	4	182	191	20.6	1.9619	206	19.619	48.6	4.62857	10
1977	2	3	183	190	24.6125	2.34405	196.9	18.7524	47.6	4.53333	8
1977	3	3	183	190	23.6125	2.24881	188.9	17.9905	46.6	4.4381	8
1977	0	3	172	175	4.825	0.459524	19.3	1.8381	8.3	0.790476	4
1977	1	3	172	174	5.36667	0.511111	16.1	1.53333	7.3	0.695238	3
1977	0	2	152	153	6.5	0.619048	13	1.2381	7	0.666667	2
1977	0	6	209	214	2.43333	0.231746	14.6	1.39048	6.7	0.638095	6
1977	2	2	172	174	4.36667	0.415873	13.1	1.24762	6.3	0.6	3
1977	1	2	152	153	5.5	0.52381	11	1.04762	6	0.571429	2
1977	1	5	211	213	3.46667	0.330159	10.4	0.990476	5.7	0.542857	3
1977	0	7	221	228	2.7875	0.265476	22.3	2.12381	5.5	0.52381	8
1977	3	2	172	174	3.36667	0.320635	10.1	0.961905	5.3	0.504762	3
1977	2	1	152	153	4.5	0.428571	9	0.857143	5	0.47619	2
1977	2	4	211	213	2.46667	0.234921	7.4	0.704762	4.7	0.447619	3
1977	1	6	222	227	2.6	0.247619	15.6	1.48571	4.5	0.428571	6
1977	3	1	152	153	3.5	0.333333	7	0.666667	4	0.380952	2
1977	3	4	211	212	2.2	0.209524	4.4	0.419048	3.7	0.352381	2
1977	2	5	223	227	2.1	0.2	10.5	1	3.5	0.333333	5
1977	0	10	292	293	2.25	0.214286	4.5	0.428571	3.2	0.304762	2
1977	3	5	224	226	1.86667	0.177778	5.6	0.533333	2.5	0.238095	3
1977	1	8	292	293	1.25	0.119048	2.5	0.238095	2.2	0.209524	2
1977	0	9	268	269	1.35	0.128571	2.7	0.257143	1.5	0.142857	2
1977	0	1	146	146	1.3	0.12381	1.3	0.12381	1.3	0.12381	1
1977	2	6	292	292	1.2	0.114286	1.2	0.114286	1.2	0.114286	1
1977	0	5	202	204	0.733333	0.0698413	2.2	0.209524	1	0.0952381	3
1977	0	8	231	233	0.5	0.047619	1.5	0.142857	0.8	0.0761905	3
1977	1	7	268	269	0.35	0.0333333	0.7	0.0666667	0.5	0.047619	2
1977	1	1	146	146	0.3	0.0285714	0.3	0.0285714	0.3	0.0285714	1
1977	3	6	292	292	0.2	0.0190476	0.2	0.0190476	0.2	0.0190476	1
1976	0	2	173	201	17.8621	1.70115	518	49.3333	66.1	6.29524	29
1976	1	2	174	195	22.3182	2.12554	491	46.7619	65.1	6.2	22
1976	2	2	174	194	22.3619	2.12971	469.6	44.7238	64.1	6.10476	21
1976	3	2	174	193	22.44	2.13714	448.8	42.7429	63.1	6.00952	20
1976	0	1	157	160	8.9	0.847619	35.6	3.39048	16.1	1.53333	4
1976	1	1	158	160	10.5333	1.00317	31.6	3.00952	15.1	1.4381	3
1976	2	1	158	160	9.53333	0.907937	28.6	2.72381	14.1	1.34286	3
1976	3	1	158	160	8.53333	0.812698	25.6	2.4381	13.1	1.24762	3
1976	0	4	217	243	3.22593	0.307231	87.1	8.29524	8.4	0.8	27
1976	1	4	219	223	2.64	0.251429	13.2	1.25714	7.4	0.704762	5
1976	1	5	226	239	3.47143	0.330612	48.6	4.62857	7.3	0.695238	14
1976	2	3	221	223	3.23333	0.307937	9.7	0.92381	6.4	0.609524	3
1976	2	6	231	238	4.2125	0.40119	33.7	3.20952	6.3	0.6	8
1976	3	3	221	222	3.65	0.347619	7.3	0.695238	5.4	0.514286	2
1976	3	5	231	237	3.68571	0.35102	25.8	2.45714	5.3	0.504762	7
1976	2	4	227	227	2.1	0.2	2.1	0.2	2.1	0.2	1
1976	0	3	205	208	1.425	0.135714	5.7	0.542857	1.7	0.161905	4
1976	0	7	272	272	1.1	0.104762	1.1	0.104762	1.1	0.104762	1
1976	3	4	227	227	1.1	0.104762	1.1	0.104762	1.1	0.104762	1
1976	1	3	206	208	0.6	0.0571429	1.8	0.171429	0.7	0.0666667	3
1976	0	5	264	264	0.7	0.0666667	0.7	0.0666667	0.7	0.0666667	1
1976	2	5	229	229	0.7	0.0666667	0.7	0.0666667	0.7	0.0666667	1
1976	0	6	270	270	0.4	0.0380952	0.4	0.0380952	0.4	0.0380952	1
1976	1	6	241	242	0.2	0.0190476	0.4	0.0380952	0.3	0.0285714	2
1976	1	7	272	272	0.1	0.00952381	0.1	0.00952381	0.1	0.00952381	1
1975	0	5	206	232	21.2037	2.0194	572.5	54.5238	64.3	6.12381	27
1975	1	6	206	231	21.0115	2.0011	546.3	52.0286	63.3	6.02857	26
1975	2	7	207	226	26.035	2.47952	520.7	49.5905	62.3	5.93333	20
1975	3	7	211	225	33.3067	3.17206	499.6	47.581	61.3	5.8381	15
1975	0	2	156	162	30.7429	2.92789	215.2	20.4952	55.4	5.27619	7
1975	1	2	156	162	29.7429	2.83265	208.2	19.8286	54.4	5.18095	7
1975	2	2	156	162	28.7429	2.73741	201.2	19.1619	53.4	5.08571	7
1975	3	2	156	162	27.7429	2.64218	194.2	18.4952	52.4	4.99048	7
1975	0	4	180	201	5.81818	0.554113	128	12.1905	33.1	3.15238	22
1975	1	4	180	188	10.1444	0.966138	91.3	8.69524	32.1	3.05714	9
1975	2	4	180	188	9.14444	0.870899	82.3	7.8381	31.1	2.9619	9
1975	3	4	180	187	9.275	0.883333	74.2	7.06667	30.1	2.86667	8
1975	0	3	170	176	7.62857	0.726531	53.4	5.08571	16.2	1.54286	7
1975	1	3	170	175	7.81667	0.744444	46.9	4.46667	15.2	1.44762	6
1975	2	3	171	175	8.34	0.794286	41.7	3.97143	14.2	1.35238	5
1975	3	3	171	175	7.34	0.699048	36.7	3.49524	13.2	1.25714	5
1975	0	6	236	240	2.8	0.266667	14	1.33333	4.7	0.447619	5
1975	0	1	114	114	3.8	0.361905	3.8	0.361905	3.8	0.361905	1
1975	1	7	237	240	2.25	0.214286	9	0.857143	3.7	0.352381	4
1975	1	5	190	200	1.36364	0.12987	15	1.42857	3.2	0.304762	11
1975	1	1	114	114	2.8	0.266667	2.8	0.266667	2.8	0.266667	1
1975	2	9	237	239	1.86667	0.177778	5.6	0.533333	2.7	0.257143	3
1975	2	5	193	195	1.4	0.133333	4.2	0.4	2.2	0.209524	3
1975	2	1	114	114	1.8	0.171429	1.8	0.171429	1.8	0.171429	1
1975	3	8	238	239	1.35	0.128571	2.7	0.257143	1.7	0.161905	2
1975	3	5	193	194	0.65	0.0619048	1.3	0.12381	1.2	0.114286	2
1975	3	6	207	208	1.05	0.1	2.1	0.2	1.1	0.104762	2
1975	2	6	197	199	0.666667	0.0634921	2	0.190476	1	0.0952381	3
1975	3	1	114	114	0.8	0.0761905	0.8	0.0761905	0.8	0.0761905	1
1975	0	8	249	249	0.4	0.0380952	0.4	0.0380952	0.4	0.0380952	1
1975	2	8	229	230	0.35	0.0333333	0.7	0.0666667	0.4	0.0380952	2
1975	0	7	243	244	0.2	0.0190476	0.4	0.0380952	0.3	0.0285714	2
1974	0	1	162	164	4.4	0.419048	13.2	1.25714	7.9	0.752381	3
1974	0	2	170	172	4.8	0.457143	14.4	1.37143	7.4	0.704762	3
1974	1	1	162	164	3.4	0.32381	10.2	0.971429	6.9	0.657143	3
1974	1	2	170	172	3.8	0.361905	11.4	1.08571	6.4	0.609524	3
1974	2	1	162	164	2.4	0.228571	7.2	0.685714	5.9	0.561905	3
1974	2	2	170	171	4.5	0.428571	9	0.857143	5.4	0.514286	2
1974	3	1	163	163	4.9	0.466667	4.9	0.466667	4.9	0.466667	1
1974	3	2	170	171	3.5	0.333333	7	0.666667	4.4	0.419048	2
1974	0	4	198	201	1.45	0.138095	5.8	0.552381	2.6	0.247619	4
1974	0	8	233	236	1.075	0.102381	4.3	0.409524	2.3	0.219048	4
1974	1	4	199	201	0.9	0.0857143	2.7	0.257143	1.6	0.152381	3
1974	0	7	225	227	0.733333	0.0698413	2.2	0.209524	1.4	0.133333	3
1974	1	6	234	235	0.7	0.0666667	1.4	0.133333	1.3	0.12381	2
1974	0	3	187	189	0.633333	0.0603175	1.9	0.180952	1.2	0.114286	3
1974	0	6	217	220	0.5	0.047619	2	0.190476	0.9	0.0857143	4
1974	2	3	200	200	0.6	0.0571429	0.6	0.0571429	0.6	0.0571429	1
1974	0	10	254	254	0.4	0.0380952	0.4	0.0380952	0.4	0.0380952	1
1974	1	5	226	226	0.4	0.0380952	0.4	0.0380952	0.4	0.0380952	1
1974	2	4	235	235	0.3	0.0285714	0.3	0.0285714	0.3	0.0285714	1
1974	0	5	207	207	0.2	0.0190476	0.2	0.0190476	0.2	0.0190476	1
1974	0	9	241	241	0.2	0.0190476	0.2	0.0190476	0.2	0.0190476	1
1974	1	3	188	188	0.2	0.0190476	0.2	0.0190476	0.2	0.0190476	1
1973	0	7	221	228	9.275	0.883333	74.2	7.06667	25.1	2.39048	8
1973	1	9	223	227	13.48	1.28381	67.4	6.41905	24.1	2.29524	5
1973	2	8	223	227	12.48	1.18857	62.4	5.94286	23.1	2.2	5
1973	3	7	223	227	11.48	1.09333	57.4	5.46667	22.1	2.10476	5
1973	0	2	156	159	9.25	0.880952	37	3.52381	16.8	1.6	4
1973	1	2	156	158	11.2333	1.06984	33.7	3.20952	15.8	1.50476	3
1973	0	1	145	148	9.925	0.945238	39.7	3.78095	15.6	1.48571	4
1973	2	2	156	158	10.2333	0.974603	30.7	2.92381	14.8	1.40952	3
1973	1	1	145	148	8.925	0.85	35.7	3.4	14.6	1.39048	4
1973	0	4	170	186	2.80588	0.267227	47.7	4.54286	14.2	1.35238	17
1973	3	2	156	158	9.23333	0.879365	27.7	2.6381	13.8	1.31429	3
1973	2	1	145	147	10.7667	1.0254	32.3	3.07619	13.6	1.29524	3
1973	1	4	171	174	6.3	0.6	25.2	2.4	13.2	1.25714	4
1973	3	1	145	147	9.76667	0.930159	29.3	2.79048	12.6	1.2	3
1973	2	4	171	174	5.3	0.504762	21.2	2.01905	12.2	1.1619	4
1973	3	4	171	173	6	0.571429	18	1.71429	11.2	1.06667	3
1973	0	6	206	213	4.5125	0.429762	36.1	3.4381	9.5	0.904762	8
1973	1	8	208	213	4.83333	0.460317	29	2.7619	8.5	0.809524	6
1973	2	7	208	212	4.7	0.447619	23.5	2.2381	7.5	0.714286	5
1973	0	9	245	250	3.13333	0.298413	18.8	1.79048	6.5	0.619048	6
1973	3	6	208	212	3.7	0.352381	18.5	1.7619	6.5	0.619048	5
1973	1	11	246	250	2.64	0.251429	13.2	1.25714	5.5	0.52381	5
1973	2	10	246	249	2.2	0.209524	8.8	0.838095	4.5	0.428571	4
1973	0	5	190	196	2.45714	0.234014	17.2	1.6381	3.8	0.361905	7
1973	3	9	247	249	1.86667	0.177778	5.6	0.533333	3.5	0.333333	3
1973	0	3	166	168	1.6	0.152381	4.8	0.457143	3.5	0.333333	3
1973	0	8	234	239	1.65	0.157143	9.9	0.942857	3.1	0.295238	6
1973	1	7	190	196	1.45714	0.138776	10.2	0.971429	2.8	0.266667	7
1973	1	3	166	166	2.5	0.238095	2.5	0.238095	2.5	0.238095	1
1973	1	10	235	238	1.275	0.121429	5.1	0.485714	2.1	0.2	4
1973	1	5	177	181	1.38	0.131429	6.9	0.657143	1.8	0.171429	5
1973	2	6	191	195	0.9	0.0857143	4.5	0.428571	1.8	0.171429	5
1973	2	3	166	166	1.5	0.142857	1.5	0.142857	1.5	0.142857	1
1973	0	10	257	259	1.23333	0.11746	3.7	0.352381	1.4	0.133333	3
1973	2	9	235	237	0.566667	0.0539683	1.7	0.161905	1.1	0.104762	3
1973	2	5	178	181	0.525	0.05	2.1	0.2	0.8	0.0761905	4
1973	3	5	191	192	0.55	0.052381	1.1	0.104762	0.8	0.0761905	2
1973	1	6	183	185	0.266667	0.0253968	0.8	0.0761905	0.6	0.0571429	3
1973	3	3	166	166	0.5	0.047619	0.5	0.047619	0.5	0.047619	1
1973	1	12	257	258	0.35	0.0333333	0.7	0.0666667	0.4	0.0380952	2
1973	3	8	236	236	0.1	0.00952381	0.1	0.00952381	0.1	0.00952381	1
1972	0	1	193	210	10.5889	1.00847	190.6	18.1524	28.6	2.72381	18
1972	1	1	194	208	11.6133	1.10603	174.2	16.5905	27.6	2.62857	15
1972	2	1	194	207	11.4143	1.08707	159.8	15.219	26.6	2.53333	14
1972	3	1	194	207	10.4143	0.991837	145.8	13.8857	25.6	2.4381	14
1972	0	2	212	213	0.9	0.0857143	1.8	0.171429	0.9	0.0857143	2
1972	0	6	243	243	0.9	0.0857143	0.9	0.0857143	0.9	0.0857143	1
1972	0	3	217	220	0.625	0.0595238	2.5	0.238095	0.8	0.0761905	4
1972	0	4	225	225	0.8	0.0761905	0.8	0.0761905	0.8	0.0761905	1
1972	0	5	235	235	0.1	0.00952381	0.1	0.00952381	0.1	0.00952381	1
1971	0	1	181	193	11.6462	1.10916	151.4	14.419	22.4	2.13333	13
1971	1	1	181	191	12.7091	1.21039	139.8	13.3143	21.4	2.0381	11
1971	2	1	181	191	11.7091	1.11515	128.8	12.2667	20.4	1.94286	11
1971	3	1	181	191	10.7091	1.01991	117.8	11.219	19.4	1.84762	11
1971	0	2	203	217	2.21333	0.210794	33.2	3.1619	10.7	1.01905	15
1971	0	4	229	237	2.53333	0.24127	22.8	2.17143	10.1	0.961905	9
1971	1	2	204	210	2.68571	0.255782	18.8	1.79048	9.7	0.92381	7
1971	1	7	234	236	5.26667	0.501587	15.8	1.50476	9.1	0.866667	3
1971	2	2	206	209	3.325	0.316667	13.3	1.26667	8.7	0.828571	4
1971	2	4	234	236	4.26667	0.406349	12.8	1.21905	8.1	0.771429	3
1971	3	2	206	208	3.26667	0.311111	9.8	0.933333	7.7	0.733333	3
1971	3	3	234	235	4.95	0.471429	9.9	0.942857	7.1	0.67619	2
1971	0	9	271	274	3.45	0.328571	13.8	1.31429	7	0.666667	4
1971	1	9	272	274	3.4	0.32381	10.2	0.971429	6	0.571429	3
1971	2	6	272	273	3.95	0.37619	7.9	0.752381	5	0.47619	2
1971	3	4	272	273	2.95	0.280952	5.9	0.561905	4	0.380952	2
1971	0	7	257	261	1.24	0.118095	6.2	0.590476	2.2	0.209524	5
1971	1	8	258	260	0.866667	0.0825397	2.6	0.247619	1.2	0.114286	3
1971	1	3	212	212	1.2	0.114286	1.2	0.114286	1.2	0.114286	1
1971	0	5	246	247	0.6	0.0571429	1.2	0.114286	0.6	0.0571429	2
1971	0	6	251	252	0.2	0.0190476	0.4	0.0380952	0.3	0.0285714	2
1971	0	8	263	263	0.3	0.0285714	0.3	0.0285714	0.3	0.0285714	1
1971	2	5	258	259	0.15	0.0142857	0.3	0.0285714	0.2	0.0190476	2
1971	2	3	212	212	0.2	0.0190476	0.2	0.0190476	0.2	0.0190476	1
1971	1	4	214	214	0.2	0.0190476	0.2	0.0190476	0.2	0.0190476	1
1971	0	3	219	219	0.1	0.00952381	0.1	0.00952381	0.1	0.00952381	1
1971	1	5	216	216	0.1	0.00952381	0.1	0.00952381	0.1	0.00952381	1
1971	1	6	230	230	0.1	0.00952381	0.1	0.00952381	0.1	0.00952381	1
1970	0	2	155	163	17.9	1.70476	161.1	15.3429	37.7	3.59048	9
1970	1	2	155	163	16.9	1.60952	152.1	14.4857	36.7	3.49524	9
1970	2	2	156	163	17.9125	1.70595	143.3	13.6476	35.7	3.4	8
1970	3	2	156	162	19.4571	1.85306	136.2	12.9714	34.7	3.30476	7
1970	0	7	207	220	11.4929	1.09456	160.9	15.3238	32.2	3.06667	14
1970	1	5	210	220	13.4818	1.28398	148.3	14.1238	31.2	2.97143	11
1970	2	5	210	218	15.4	1.46667	138.6	13.2	30.2	2.87619	9
1970	3	5	210	218	14.4	1.37143	129.6	12.3429	29.2	2.78095	9
1970	0	3	167	171	3.94	0.375238	19.7	1.87619	8.4	0.8	5
1970	1	3	167	170	3.75	0.357143	15	1.42857	7.4	0.704762	4
1970	2	3	167	170	2.75	0.261905	11	1.04762	6.4	0.609524	4
1970	0	12	264	269	2.25	0.214286	13.5	1.28571	5.6	0.533333	6
1970	3	3	168	169	4.2	0.4	8.4	0.8	5.4	0.514286	2
1970	1	7	264	266	2.7	0.257143	8.1	0.771429	4.6	0.438095	3
1970	0	8	232	235	1.825	0.17381	7.3	0.695238	4.6	0.438095	4
1970	0	5	185	188	2.25	0.214286	9	0.857143	4.4	0.419048	4
1970	0	1	151	153	2.43333	0.231746	7.3	0.695238	4.2	0.4	3
1970	2	7	264	265	2.95	0.280952	5.9	0.561905	3.6	0.342857	2
1970	1	6	232	234	1.3	0.12381	3.9	0.371429	3.6	0.342857	3
1970	1	4	185	187	1.66667	0.15873	5	0.47619	3.4	0.32381	3
1970	1	1	152	153	2.15	0.204762	4.3	0.409524	3.2	0.304762	2
1970	3	7	264	265	1.95	0.185714	3.9	0.371429	2.6	0.247619	2
1970	2	6	233	233	2.6	0.247619	2.6	0.247619	2.6	0.247619	1
1970	2	4	186	187	1.35	0.128571	2.7	0.257143	2.4	0.228571	2
1970	2	1	152	153	1.15	0.109524	2.3	0.219048	2.2	0.209524	2
1970	3	6	233	233	1.6	0.152381	1.6	0.152381	1.6	0.152381	1
1970	3	4	187	187	1.4	0.133333	1.4	0.133333	1.4	0.133333	1
1970	3	1	153	153	1.2	0.114286	1.2	0.114286	1.2	0.114286	1
1970	0	9	237	238	0.7	0.0666667	1.4	0.133333	0.9	0.0857143	2
1970	0	10	241	242	0.4	0.0380952	0.8	0.0761905	0.5	0.047619	2
1970	0	6	197	198	0.25	0.0238095	0.5	0.047619	0.3	0.0285714	2
1970	0	11	248	249	0.2	0.0190476	0.4	0.0380952	0.2	0.0190476	2
1970	1	8	268	268	0.2	0.0190476	0.2	0.0190476	0.2	0.0190476	1
1970	0	4	175	175	0.1	0.00952381	0.1	0.00952381	0.1	0.00952381	1
1969	0	4	190	196	10.9	1.0381	76.3	7.26667	25.1	2.39048	7
1969	1	3	191	195	13.96	1.32952	69.8	6.64762	24.1	2.29524	5
1969	2	3	191	195	12.96	1.23429	64.8	6.17143	23.1	2.2	5
1969	0	6	207	230	5.05833	0.481746	121.4	11.5619	22.8	2.17143	24
1969	3	4	191	195	11.96	1.13905	59.8	5.69524	22.1	2.10476	5
1969	1	7	212	228	5.72353	0.545098	97.3	9.26667	21.8	2.07619	17
1969	2	5	214	227	5.87857	0.559864	82.3	7.8381	20.8	1.98095	14
1969	3	8	219	226	8.6875	0.827381	69.5	6.61905	19.8	1.88571	8
1969	0	5	199	205	5.81429	0.553741	40.7	3.87619	13.7	1.30476	7
1969	1	4	200	204	6.9	0.657143	34.5	3.28571	12.7	1.20952	5
1969	2	4	200	203	7.55	0.719048	30.2	2.87619	11.7	1.11429	4
1969	3	5	200	203	6.55	0.62381	26.2	2.49524	10.7	1.01905	4
1969	0	1	157	165	4.5	0.428571	40.5	3.85714	8.1	0.771429	9
1969	1	1	158	165	4.025	0.383333	32.2	3.06667	7.1	0.67619	8
1969	2	1	158	165	3.025	0.288095	24.2	2.30476	6.1	0.580952	8
1969	0	10	287	289	3.36667	0.320635	10.1	0.961905	5.3	0.504762	3
1969	3	2	160	165	2.41667	0.230159	14.5	1.38095	5.1	0.485714	6
1969	0	3	180	182	2.73333	0.260317	8.2	0.780952	4.8	0.457143	3
1969	1	9	287	289	2.36667	0.225397	7.1	0.67619	4.3	0.409524	3
1969	1	2	180	181	2.6	0.247619	5.2	0.495238	3.8	0.361905	2
1969	2	6	287	289	1.36667	0.130159	4.1	0.390476	3.3	0.314286	3
1969	2	2	180	181	1.6	0.152381	3.2	0.304762	2.8	0.266667	2
1969	3	9	288	288	2.3	0.219048	2.3	0.219048	2.3	0.219048	1
1969	3	3	181	181	1.8	0.171429	1.8	0.171429	1.8	0.171429	1
1969	3	1	158	158	1.7	0.161905	1.7	0.161905	1.7	0.161905	1
1969	0	7	238	240	0.666667	0.0634921	2	0.190476	0.9	0.0857143	3
1969	3	7	217	217	0.8	0.0761905	0.8	0.0761905	0.8	0.0761905	1
1969	0	8	245	247	0.6	0.0571429	1.8	0.171429	0.7	0.0666667	3
1969	0	9	259	260	0.55	0.052381	1.1	0.104762	0.7	0.0666667	2
1969	3	6	215	215	0.7	0.0666667	0.7	0.0666667	0.7	0.0666667	1
1969	1	6	210	210	0.4	0.0380952	0.4	0.0380952	0.4	0.0380952	1
1969	1	8	230	230	0.3	0.0285714	0.3	0.0285714	0.3	0.0285714	1
1969	0	2	173	173	0.2	0.0190476	0.2	0.0190476	0.2	0.0190476	1
1969	1	5	208	208	0.1	0.00952381	0.1	0.00952381	0.1	0.00952381	1
1968	0	3	159	169	6.50909	0.619913	71.6	6.81905	11.8	1.12381	11
1968	1	3	160	168	6.9	0.657143	62.1	5.91429	10.8	1.02857	9
1968	0	2	152	154	7.6	0.72381	22.8	2.17143	10	0.952381	3
1968	2	2	160	168	5.9	0.561905	53.1	5.05714	9.8	0.933333	9
1968	0	6	233	239	3.51429	0.334694	24.6	2.34286	9	0.857143	7
1968	1	2	152	154	6.6	0.628571	19.8	1.88571	9	0.857143	3
1968	3	2	160	168	4.9	0.466667	44.1	4.2	8.8	0.838095	9
1968	1	8	233	235	6.03333	0.574603	18.1	1.72381	8	0.761905	3
1968	2	1	152	154	5.6	0.533333	16.8	1.6	8	0.761905	3
1968	2	5	233	235	5.03333	0.479365	15.1	1.4381	7	0.666667	3
1968	3	1	152	154	4.6	0.438095	13.8	1.31429	7	0.666667	3
1968	0	5	198	221	1.6875	0.160714	40.5	3.85714	6.4	0.609524	24
1968	3	5	233	235	4.03333	0.384127	12.1	1.15238	6	0.571429	3
1968	1	5	200	207	2.4375	0.232143	19.5	1.85714	5.4	0.514286	8
1968	0	4	181	183	3.06667	0.292063	9.2	0.87619	4.8	0.457143	3
1968	2	4	200	206	1.7	0.161905	11.9	1.13333	4.4	0.419048	7
1968	1	4	181	182	3.1	0.295238	6.2	0.590476	3.8	0.361905	2
1968	0	9	250	256	1.25714	0.119728	8.8	0.838095	3.6	0.342857	7
1968	3	4	200	204	1.28	0.121905	6.4	0.609524	3.4	0.32381	5
1968	2	3	181	182	2.1	0.2	4.2	0.4	2.8	0.266667	2
1968	1	10	252	253	1.95	0.185714	3.9	0.371429	2.6	0.247619	2
1968	0	1	148	148	1.9	0.180952	1.9	0.180952	1.9	0.180952	1
1968	3	3	181	182	1.1	0.104762	2.2	0.209524	1.8	0.171429	2
1968	2	6	252	253	0.95	0.0904762	1.9	0.180952	1.6	0.152381	2
1968	1	6	216	218	0.6	0.0571429	1.8	0.171429	0.9	0.0857143	3
1968	1	1	148	148	0.9	0.0857143	0.9	0.0857143	0.9	0.0857143	1
1968	0	8	248	248	0.7	0.0666667	0.7	0.0666667	0.7	0.0666667	1
1968	1	7	220	220	0.7	0.0666667	0.7	0.0666667	0.7	0.0666667	1
1968	3	6	252	252	0.6	0.0571429	0.6	0.0571429	0.6	0.0571429	1
1968	0	10	276	278	0.4	0.0380952	1.2	0.114286	0.5	0.047619	3
1968	0	7	242	242	0.3	0.0285714	0.3	0.0285714	0.3	0.0285714	1
1968	1	9	237	237	0.2	0.0190476	0.2	0.0190476	0.2	0.0190476	1
1967	0	1	162	168	5.5	0.52381	38.5	3.66667	13.1	1.24762	7
1967	1	1	163	167	6.34	0.60381	31.7	3.01905	12.1	1.15238	5
1967	2	1	163	167	5.34	0.508571	26.7	2.54286	11.1	1.05714	5
1967	3	1	164	167	5.575	0.530952	22.3	2.12381	10.1	0.961905	4
1967	0	8	230	240	4.69091	0.446753	51.6	4.91429	9.1	0.866667	11
1967	1	7	231	238	5.2375	0.49881	41.9	3.99048	8.1	0.771429	8
1967	2	6	231	238	4.2375	0.403571	33.9	3.22857	7.1	0.67619	8
1967	3	5	232	238	3.82857	0.364626	26.8	2.55238	6.1	0.580952	7
1967	0	5	194	199	2.2	0.209524	13.2	1.25714	5	0.47619	6
1967	1	4	196	198	2.83333	0.269841	8.5	0.809524	4	0.380952	3
1967	0	6	207	212	1.21667	0.115873	7.3	0.695238	3.5	0.333333	6
1967	0	2	175	176	1.75	0.166667	3.5	0.333333	3.3	0.314286	2
1967	2	4	197	198	2.8	0.266667	5.6	0.533333	3	0.285714	2
1967	1	5	210	211	1.6	0.152381	3.2	0.304762	2.5	0.238095	2
1967	0	4	190	192	1.7	0.161905	5.1	0.485714	2.3	0.219048	3
1967	1	2	175	175	2.3	0.219048	2.3	0.219048	2.3	0.219048	1
1967	0	7	217	221	1	0.0952381	5	0.47619	2	0.190476	5
1967	3	3	197	198	1.8	0.171429	3.6	0.342857	2	0.190476	2
1967	2	5	211	211	1.5	0.142857	1.5	0.142857	1.5	0.142857	1
1967	1	3	190	191	1.25	0.119048	2.5	0.238095	1.3	0.12381	2
1967	2	2	175	175	1.3	0.12381	1.3	0.12381	1.3	0.12381	1
1967	1	6	219	219	1	0.0952381	1	0.0952381	1	0.0952381	1
1967	0	3	185	187	0.4	0.0380952	1.2	0.114286	0.7	0.0666667	3
1967	0	10	268	268	0.5	0.047619	0.5	0.047619	0.5	0.047619	1
1967	3	4	211	211	0.5	0.047619	0.5	0.047619	0.5	0.047619	1
1967	0	9	253	253	0.4	0.0380952	0.4	0.0380952	0.4	0.0380952	1
1967	2	3	190	191	0.25	0.0238095	0.5	0.047619	0.3	0.0285714	2
1967	3	2	175	175	0.3	0.0285714	0.3	0.0285714	0.3	0.0285714	1
1966	0	1	155	167	6.78462	0.646154	88.2	8.4	11.5	1.09524	13
1966	1	1	155	167	5.78462	0.550916	75.2	7.1619	10.5	1	13
1966	2	1	156	166	5.75455	0.548052	63.3	6.02857	9.5	0.904762	11
1966	3	1	156	166	4.75455	0.452814	52.3	4.98095	8.5	0.809524	11
1966	0	8	228	230	4.2	0.4	12.6	1.2	7	0.666667	3
1966	1	6	228	230	3.2	0.304762	9.6	0.914286	6	0.571429	3
1966	2	4	228	229	3.55	0.338095	7.1	0.67619	5	0.47619	2
1966	3	4	228	229	2.55	0.242857	5.1	0.485714	4	0.380952	2
1966	0	9	239	248	1.71	0.162857	17.1	1.62857	3.5	0.333333	10
1966	0	6	199	203	1.78	0.169524	8.9	0.847619	3.4	0.32381	5
1966	0	4	186	189	1.575	0.15	6.3	0.6	3.4	0.32381	4
1966	1	7	240	245	1.5	0.142857	9	0.857143	2.5	0.238095	6
1966	1	4	200	202	1.53333	0.146032	4.6	0.438095	2.4	0.228571	3
1966	1	3	186	187	1.45	0.138095	2.9	0.27619	2.4	0.228571	2
1966	0	11	260	262	1.2	0.114286	3.6	0.342857	1.8	0.171429	3
1966	2	5	240	243	0.925	0.0880952	3.7	0.352381	1.5	0.142857	4
1966	2	3	200	201	1.05	0.1	2.1	0.2	1.4	0.133333	2
1966	2	2	187	187	1.4	0.133333	1.4	0.133333	1.4	0.133333	1
1966	0	7	221	223	0.766667	0.0730159	2.3	0.219048	1.2	0.114286	3
1966	0	2	174	179	0.433333	0.0412698	2.6	0.247619	1.1	0.104762	6
1966	0	5	191	192	0.65	0.0619048	1.3	0.12381	0.8	0.0761905	2
1966	1	8	261	261	0.8	0.0761905	0.8	0.0761905	0.8	0.0761905	1
1966	3	5	240	241	0.3	0.0285714	0.6	0.0571429	0.5	0.047619	2
1966	3	2	187	187	0.4	0.0380952	0.4	0.0380952	0.4	0.0380952	1
1966	3	3	201	201	0.4	0.0380952	0.4	0.0380952	0.4	0.0380952	1
1966	0	3	181	181	0.3	0.0285714	0.3	0.0285714	0.3	0.0285714	1
1966	0	10	253	253	0.2	0.0190476	0.2	0.0190476	0.2	0.0190476	1
1966	1	5	222	222	0.2	0.0190476	0.2	0.0190476	0.2	0.0190476	1
1966	1	2	177	177	0.1	0.00952381	0.1	0.00952381	0.1	0.00952381	1
1965	0	9	221	228	5.5	0.52381	44	4.19048	9.4	0.895238	8
1965	1	7	222	228	5.15714	0.491156	36.1	3.4381	8.4	0.8	7
1965	2	4	222	227	4.9	0.466667	29.4	2.8	7.4	0.704762	6
1965	0	2	157	160	4	0.380952	16	1.52381	7.1	0.67619	4
1965	3	3	222	226	4.68	0.445714	23.4	2.22857	6.4	0.609524	5
1965	0	7	199	202	4.05	0.385714	16.2	1.54286	6.3	0.6	4
1965	1	2	157	159	4.3	0.409524	12.9	1.22857	6.1	0.580952	3
1965	1	6	199	202	3.05	0.290476	12.2	1.1619	5.3	0.504762	4
1965	2	2	157	159	3.3	0.314286	9.9	0.942857	5.1	0.485714	3
1965	2	3	199	201	3	0.285714	9	0.857143	4.3	0.409524	3
1965	3	1	158	159	3.55	0.338095	7.1	0.67619	4.1	0.390476	2
1965	3	2	199	201	2	0.190476	6	0.571429	3.3	0.314286	3
1965	0	1	131	133	1.33333	0.126984	4	0.380952	2.6	0.247619	3
1965	0	11	276	277	2.15	0.204762	4.3	0.409524	2.4	0.228571	2
1965	0	5	177	179	0.933333	0.0888889	2.8	0.266667	1.7	0.161905	3
1965	1	1	132	132	1.6	0.152381	1.6	0.152381	1.6	0.152381	1
1965	0	3	162	164	1.3	0.12381	3.9	0.371429	1.4	0.133333	3
1965	0	4	169	171	0.833333	0.0793651	2.5	0.238095	1.4	0.133333	3
1965	1	8	276	277	1.15	0.109524	2.3	0.219048	1.4	0.133333	2
1965	1	5	179	179	0.7	0.0666667	0.7	0.0666667	0.7	0.0666667	1
1965	2	1	132	132	0.6	0.0571429	0.6	0.0571429	0.6	0.0571429	1
1965	1	3	162	164	0.3	0.0285714	0.9	0.0857143	0.4	0.0380952	3
1965	1	4	170	170	0.4	0.0380952	0.4	0.0380952	0.4	0.0380952	1
1965	2	5	276	276	0.4	0.0380952	0.4	0.0380952	0.4	0.0380952	1
1965	0	6	181	181	0.1	0.00952381	0.1	0.00952381	0.1	0.00952381	1
1965	0	8	208	208	0.1	0.00952381	0.1	0.00952381	0.1	0.00952381	1
1965	0	10	233	233	0.1	0.00952381	0.1	0.00952381	0.1	0.00952381	1
1964	0	4	195	206	4.45833	0.424603	53.5	5.09524	9.1	0.866667	12
1964	1	6	195	205	3.82727	0.364502	42.1	4.00952	8.1	0.771429	11
1964	2	4	196	205	3.17	0.301905	31.7	3.01905	7.1	0.67619	10
1964	0	5	212	218	2.72857	0.259864	19.1	1.81905	6.8	0.647619	7
1964	0	1	142	149	2.5875	0.246429	20.7	1.97143	6.6	0.628571	8
1964	3	3	196	197	4.2	0.4	8.4	0.8	6.1	0.580952	2
1964	1	7	213	217	2.72	0.259048	13.6	1.29524	5.8	0.552381	5
1964	1	2	145	148	3.225	0.307143	12.9	1.22857	5.6	0.533333	4
1964	3	4	200	204	3.02	0.287619	15.1	1.4381	5.2	0.495238	5
1964	0	7	236	240	2.42	0.230476	12.1	1.15238	4.9	0.466667	5
1964	2	5	214	216	3.43333	0.326984	10.3	0.980952	4.8	0.457143	3
1964	2	2	146	148	3.1	0.295238	9.3	0.885714	4.6	0.438095	3
1964	0	3	174	182	1.61111	0.153439	14.5	1.38095	4.4	0.419048	9
1964	1	10	237	239	2.66667	0.253968	8	0.761905	3.9	0.371429	3
1964	3	5	214	216	2.43333	0.231746	7.3	0.695238	3.8	0.361905	3
1964	3	1	146	148	2.1	0.2	6.3	0.6	3.6	0.342857	3
1964	0	8	251	253	2.2	0.209524	6.6	0.628571	3.5	0.333333	3
1964	1	4	175	177	2.83333	0.269841	8.5	0.809524	3.4	0.32381	3
1964	2	6	237	239	1.66667	0.15873	5	0.47619	2.9	0.27619	3
1964	1	11	252	253	2.2	0.209524	4.4	0.419048	2.5	0.238095	2
1964	2	3	175	177	1.83333	0.174603	5.5	0.52381	2.4	0.228571	3
1964	3	6	237	238	1.1	0.104762	2.2	0.209524	1.9	0.180952	2
1964	0	6	223	230	0.925	0.0880952	7.4	0.704762	1.8	0.171429	8
1964	0	2	161	163	1.1	0.104762	3.3	0.314286	1.5	0.142857	3
1964	2	7	252	253	1.2	0.114286	2.4	0.228571	1.5	0.142857	2
1964	3	2	176	177	1.35	0.128571	2.7	0.257143	1.4	0.133333	2
1964	1	1	143	143	1.2	0.114286	1.2	0.114286	1.2	0.114286	1
1964	0	9	267	267	1.1	0.104762	1.1	0.104762	1.1	0.104762	1
1964	1	8	224	226	0.533333	0.0507937	1.6	0.152381	0.8	0.0761905	3
1964	1	3	161	162	0.4	0.0380952	0.8	0.0761905	0.5	0.047619	2
1964	3	7	253	253	0.5	0.047619	0.5	0.047619	0.5	0.047619	1
1964	1	5	182	182	0.3	0.0285714	0.3	0.0285714	0.3	0.0285714	1
1964	2	1	143	143	0.2	0.0190476	0.2	0.0190476	0.2	0.0190476	1
1964	1	9	228	228	0.2	0.0190476	0.2	0.0190476	0.2	0.0190476	1
1964	1	12	267	267	0.1	0.00952381	0.1	0.00952381	0.1	0.00952381	1
1963	0	2	154	164	9.05455	0.862338	99.6	9.48571	24.3	2.31429	11
1963	1	2	155	161	12.7714	1.21633	89.4	8.51429	23.3	2.21905	7
1963	2	2	155	161	11.7714	1.12109	82.4	7.84762	22.3	2.12381	7
1963	3	2	155	161	10.7714	1.02585	75.4	7.18095	21.3	2.02857	7
1963	0	5	207	218	4.39167	0.418254	52.7	5.01905	11.7	1.11429	12
1963	1	7	208	215	5.35	0.509524	42.8	4.07619	10.7	1.01905	8
1963	2	4	209	214	6.05	0.57619	36.3	3.45714	9.7	0.92381	6
1963	3	3	209	214	5.05	0.480952	30.3	2.88571	8.7	0.828571	6
1963	0	1	150	152	3.83333	0.365079	11.5	1.09524	6.1	0.580952	3
1963	1	1	150	151	4.35	0.414286	8.7	0.828571	5.1	0.485714	2
1963	2	1	150	151	3.35	0.319048	6.7	0.638095	4.1	0.390476	2
1963	3	1	150	151	2.35	0.22381	4.7	0.447619	3.1	0.295238	2
1963	0	4	198	203	1.08333	0.103175	6.5	0.619048	2.2	0.209524	6
1963	0	3	181	185	0.88	0.0838095	4.4	0.419048	1.8	0.171429	5
1963	0	6	257	257	1.5	0.142857	1.5	0.142857	1.5	0.142857	1
1963	1	5	201	201	1.2	0.114286	1.2	0.114286	1.2	0.114286	1
1963	1	6	203	203	1	0.0952381	1	0.0952381	1	0.0952381	1
1963	1	3	183	183	0.8	0.0761905	0.8	0.0761905	0.8	0.0761905	1
1963	1	8	257	257	0.5	0.047619	0.5	0.047619	0.5	0.047619	1
1963	2	3	201	201	0.2	0.0190476	0.2	0.0190476	0.2	0.0190476	1
1963	1	4	199	199	0.2	0.0190476	0.2	0.0190476	0.2	0.0190476	1
1962	0	1	189	192	2.325	0.221429	9.3	0.885714	6.3	0.6	4
1962	1	2	191	191	5.3	0.504762	5.3	0.504762	5.3	0.504762	1
1962	2	1	191	191	4.3	0.409524	4.3	0.409524	4.3	0.409524	1
1962	0	2	209	212	2.425	0.230952	9.7	0.92381	4	0.380952	4
1962	0	4	239	245	1.92857	0.183673	13.5	1.28571	3.5	0.333333	7
1962	3	1	191	191	3.3	0.314286	3.3	0.314286	3.3	0.314286	1
1962	1	3	209	211	2.1	0.2	6.3	0.6	3	0.285714	3
1962	1	4	241	245	1.58	0.150476	7.9	0.752381	2.5	0.238095	5
1962	2	2	210	211	1.65	0.157143	3.3	0.314286	2	0.190476	2
1962	2	3	242	245	0.9	0.0857143	3.6	0.342857	1.5	0.142857	4
1962	3	2	210	211	0.65	0.0619048	1.3	0.12381	1	0.0952381	2
1962	1	1	189	189	0.9	0.0857143	0.9	0.0857143	0.9	0.0857143	1
1962	0	3	231	232	0.4	0.0380952	0.8	0.0761905	0.6	0.0571429	2
1962	3	4	245	245	0.5	0.047619	0.5	0.047619	0.5	0.047619	1
1962	3	3	243	243	0.2	0.0190476	0.2	0.0190476	0.2	0.0190476	1
1961	0	9	238	246	5.25556	0.500529	47.3	4.50476	13.7	1.30476	9
1961	1	3	238	246	4.25556	0.405291	38.3	3.64762	12.7	1.20952	9
1961	2	3	238	242	5.66	0.539048	28.3	2.69524	11.7	1.11429	5
1961	3	1	238	240	8.13333	0.774603	24.4	2.32381	10.7	1.01905	3
1961	0	10	256	263	1.65	0.157143	13.2	1.25714	3.2	0.304762	8
1961	0	3	178	180	2.76667	0.263492	8.3	0.790476	3	0.285714	3
1961	0	1	154	154	2.4	0.228571	2.4	0.228571	2.4	0.228571	1
1961	1	4	256	259	1.25	0.119048	5	0.47619	2.2	0.209524	4
1961	1	2	178	180	1.76667	0.168254	5.3	0.504762	2	0.190476	3
1961	2	4	244	244	1.6	0.152381	1.6	0.152381	1.6	0.152381	1
1961	1	1	154	154	1.4	0.133333	1.4	0.133333	1.4	0.133333	1
1961	2	5	257	258	1.1	0.104762	2.2	0.209524	1.2	0.114286	2
1961	2	2	178	180	0.766667	0.0730159	2.3	0.219048	1	0.0952381	3
1961	0	8	225	231	0.557143	0.0530612	3.9	0.371429	0.8	0.0761905	7
1961	0	5	197	198	0.5	0.047619	1	0.0952381	0.8	0.0761905	2
1961	0	7	210	210	0.8	0.0761905	0.8	0.0761905	0.8	0.0761905	1
1961	0	2	174	174	0.7	0.0666667	0.7	0.0666667	0.7	0.0666667	1
1961	3	2	244	244	0.6	0.0571429	0.6	0.0571429	0.6	0.0571429	1
1961	2	1	154	154	0.4	0.0380952	0.4	0.0380952	0.4	0.0380952	1
1961	0	6	200	200	0.3	0.0285714	0.3	0.0285714	0.3	0.0285714	1
1961	1	5	261	261	0.3	0.0285714	0.3	0.0285714	0.3	0.0285714	1
1961	3	3	258	258	0.2	0.0190476	0.2	0.0190476	0.2	0.0190476	1
1961	0	4	188	188	0.1	0.00952381	0.1	0.00952381	0.1	0.00952381	1
1960	0	4	166	177	8.18333	0.779365	98.2	9.35238	21.9	2.08571	12
1960	0	3	152	156	10.96	1.04381	54.8	5.21905	21.1	2.00952	5
1960	1	3	167	176	8.78	0.83619	87.8	8.3619	20.9	1.99048	10
1960	1	2	153	156	12.55	1.19524	50.2	4.78095	20.1	1.91429	4
1960	2	3	168	175	9.825	0.935714	78.6	7.48571	19.9	1.89524	8
1960	2	2	153	156	11.55	1.1	46.2	4.4	19.1	1.81905	4
1960	3	3	168	175	8.825	0.840476	70.6	6.72381	18.9	1.8	8
1960	3	2	153	156	10.55	1.00476	42.2	4.01905	18.1	1.72381	4
1960	0	9	214	218	3.8	0.361905	19	1.80952	7.8	0.742857	5
1960	0	10	234	242	4.04444	0.385185	36.4	3.46667	6.8	0.647619	9
1960	1	8	216	218	4.9	0.466667	14.7	1.4	6.8	0.647619	3
1960	1	9	234	241	3.5	0.333333	28	2.66667	5.8	0.552381	8
1960	2	4	216	218	3.9	0.371429	11.7	1.11429	5.8	0.552381	3
1960	2	5	234	241	2.5	0.238095	20	1.90476	4.8	0.457143	8
1960	3	4	216	218	2.9	0.27619	8.7	0.828571	4.8	0.457143	3
1960	3	5	234	241	1.5	0.142857	12	1.14286	3.8	0.361905	8
1960	0	1	128	130	2.2	0.209524	6.6	0.628571	3.5	0.333333	3
1960	0	11	251	255	1.3	0.12381	6.5	0.619048	3.1	0.295238	5
1960	1	1	128	130	1.2	0.114286	3.6	0.342857	2.5	0.238095	3
1960	1	10	253	254	1.3	0.12381	2.6	0.247619	2.1	0.2	2
1960	2	1	128	128	1.5	0.142857	1.5	0.142857	1.5	0.142857	1
1960	0	8	209	212	0.9	0.0857143	3.6	0.342857	1.4	0.133333	4
1960	0	5	184	189	0.833333	0.0793651	5	0.47619	1.2	0.114286	6
1960	0	6	193	199	0.7	0.0666667	4.9	0.466667	1.2	0.114286	7
1960	2	6	253	253	1.1	0.104762	1.1	0.104762	1.1	0.104762	1
1960	0	7	205	206	0.55	0.052381	1.1	0.104762	1	0.0952381	2
1960	0	2	135	135	0.7	0.0666667	0.7	0.0666667	0.7	0.0666667	1
1960	3	1	128	128	0.5	0.047619	0.5	0.047619	0.5	0.047619	1
1960	1	7	210	211	0.3	0.0285714	0.6	0.0571429	0.4	0.0380952	2
1960	1	4	187	187	0.2	0.0190476	0.2	0.0190476	0.2	0.0190476	1
1960	1	6	199	199	0.2	0.0190476	0.2	0.0190476	0.2	0.0190476	1
1960	1	5	193	193	0.1	0.00952381	0.1	0.00952381	0.1	0.00952381	1
1960	3	6	253	253	0.1	0.00952381	0.1	0.00952381	0.1	0.00952381	1
1959	0	1	128	134	17.0857	1.62721	119.6	11.3905	29.4	2.8	7
1959	1	1	128	134	16.0857	1.53197	112.6	10.7238	28.4	2.70476	7
1959	2	1	128	134	15.0857	1.43673	105.6	10.0571	27.4	2.60952	7
1959	3	1	128	134	14.0857	1.3415	98.6	9.39048	26.4	2.51429	7
1959	0	7	214	238	6.476	0.616762	161.9	15.419	24.7	2.35238	25
1959	1	8	228	237	8.71	0.829524	87.1	8.29524	23.7	2.25714	10
1959	2	8	229	237	8.58889	0.817989	77.3	7.3619	22.7	2.1619	9
1959	3	8	229	233	11.2	1.06667	56	5.33333	21.7	2.06667	5
1959	0	5	182	187	5.85	0.557143	35.1	3.34286	12	1.14286	6
1959	0	6	196	211	2.70625	0.257738	43.3	4.12381	11.9	1.13333	16
1959	1	4	182	186	5.84	0.55619	29.2	2.78095	11	1.04762	5
1959	1	6	201	207	3.28571	0.312925	23	2.19048	10.9	1.0381	7
1959	1	7	215	225	4.67273	0.445022	51.4	4.89524	10.4	0.990476	11
1959	2	4	182	186	4.84	0.460952	24.2	2.30476	10	0.952381	5
1959	2	6	202	204	6.06667	0.577778	18.2	1.73333	9.9	0.942857	3
1959	2	7	215	223	4.55556	0.433862	41	3.90476	9.4	0.895238	9
1959	3	4	182	186	3.84	0.365714	19.2	1.82857	9	0.857143	5
1959	3	9	235	236	6.75	0.642857	13.5	1.28571	9	0.857143	2
1959	3	6	202	204	5.06667	0.48254	15.2	1.44762	8.9	0.847619	3
1959	3	7	216	222	4.71429	0.44898	33	3.14286	8.4	0.8	7
1959	0	3	162	164	5.43333	0.51746	16.3	1.55238	7.5	0.714286	3
1959	0	10	272	277	3.48333	0.331746	20.9	1.99048	7.4	0.704762	6
1959	0	4	172	178	3.64286	0.346939	25.5	2.42857	7.3	0.695238	7
1959	1	2	162	164	4.43333	0.422222	13.3	1.26667	6.5	0.619048	3
1959	1	10	273	276	4.025	0.383333	16.1	1.53333	6.4	0.609524	4
1959	1	3	172	177	3.13333	0.298413	18.8	1.79048	6.3	0.6	6
1959	2	2	162	164	3.43333	0.326984	10.3	0.980952	5.5	0.52381	3
1959	2	9	273	276	3.025	0.288095	12.1	1.15238	5.4	0.514286	4
1959	2	3	173	176	3.35	0.319048	13.4	1.27619	5.3	0.504762	4
1959	3	2	162	164	2.43333	0.231746	7.3	0.695238	4.5	0.428571	3
1959	3	10	273	275	2.7	0.257143	8.1	0.771429	4.4	0.419048	3
1959	3	3	173	176	2.35	0.22381	9.4	0.895238	4.3	0.409524	4
1959	1	5	197	199	2.8	0.266667	8.4	0.8	4.3	0.409524	3
1959	2	5	197	198	2.85	0.271429	5.7	0.542857	3.3	0.314286	2
1959	3	5	197	198	1.85	0.17619	3.7	0.352381	2.3	0.219048	2
1959	0	9	248	254	0.857143	0.0816327	6	0.571429	1.9	0.180952	7
1959	1	9	251	252	0.75	0.0714286	1.5	0.142857	0.9	0.0857143	2
1959	0	8	244	246	0.433333	0.0412698	1.3	0.12381	0.6	0.0571429	3
1959	0	2	142	142	0.4	0.0380952	0.4	0.0380952	0.4	0.0380952	1
1959	0	12	284	285	0.2	0.0190476	0.4	0.0380952	0.3	0.0285714	2
1959	0	11	281	281	0.1	0.00952381	0.1	0.00952381	0.1	0.00952381	1
1958	0	2	177	201	8.152	0.776381	203.8	19.4095	32.3	3.07619	25
1958	1	1	177	190	12.8786	1.22653	180.3	17.1714	31.3	2.98095	14
1958	2	1	177	189	12.8538	1.22418	167.1	15.9143	30.3	2.88571	13
1958	3	1	177	188	12.85	1.22381	154.2	14.6857	29.3	2.79048	12
1958	0	5	220	227	3.9625	0.377381	31.7	3.01905	13.9	1.32381	8
1958	1	5	220	223	6.15	0.585714	24.6	2.34286	12.9	1.22857	4
1958	2	3	220	223	5.15	0.490476	20.6	1.9619	11.9	1.13333	4
1958	3	3	221	223	5.53333	0.526984	16.6	1.58095	10.9	1.0381	3
1958	0	7	238	253	4.56875	0.435119	73.1	6.9619	9.9	0.942857	16
1958	0	6	229	235	3.8	0.361905	26.6	2.53333	9.1	0.866667	7
1958	1	7	239	252	4.15714	0.395918	58.2	5.54286	8.9	0.847619	14
1958	1	6	230	233	5.275	0.502381	21.1	2.00952	8.1	0.771429	4
1958	2	5	239	250	3.70833	0.353175	44.5	4.2381	7.9	0.752381	12
1958	2	4	230	233	4.275	0.407143	17.1	1.62857	7.1	0.67619	4
1958	3	5	239	247	3.86667	0.368254	34.8	3.31429	6.9	0.657143	9
1958	3	4	230	233	3.275	0.311905	13.1	1.24762	6.1	0.580952	4
1958	1	3	199	200	1.3	0.12381	2.6	0.247619	2.3	0.219048	2
1958	0	8	255	258	1.15	0.109524	4.6	0.438095	2	0.190476	4
1958	0	3	207	209	1	0.0952381	3	0.285714	1.3	0.12381	3
1958	2	2	199	199	1.3	0.12381	1.3	0.12381	1.3	0.12381	1
1958	1	8	256	257	0.85	0.0809524	1.7	0.161905	1	0.0952381	2
1958	0	1	165	165	0.8	0.0761905	0.8	0.0761905	0.8	0.0761905	1
1958	0	4	216	216	0.6	0.0571429	0.6	0.0571429	0.6	0.0571429	1
1958	1	4	207	207	0.3	0.0285714	0.3	0.0285714	0.3	0.0285714	1
1958	3	2	199	199	0.3	0.0285714	0.3	0.0285714	0.3	0.0285714	1
1958	1	2	197	197	0.1	0.00952381	0.1	0.00952381	0.1	0.00952381	1
1957	0	2	163	169	19.6	1.86667	137.2	13.0667	36.9	3.51429	7
1957	1	2	163	169	18.6	1.77143	130.2	12.4	35.9	3.41905	7
1957	2	2	163	169	17.6	1.67619	123.2	11.7333	34.9	3.32381	7
1957	3	2	163	169	16.6	1.58095	116.2	11.0667	33.9	3.22857	7
1957	0	3	178	180	14.9	1.41905	44.7	4.25714	18.4	1.75238	3
1957	1	3	178	180	13.9	1.32381	41.7	3.97143	17.4	1.65714	3
1957	2	3	178	180	12.9	1.22857	38.7	3.68571	16.4	1.5619	3
1957	3	3	178	180	11.9	1.13333	35.7	3.4	15.4	1.46667	3
1957	0	4	182	210	2.87241	0.273563	83.3	7.93333	12.8	1.21905	29
1957	1	4	184	189	6.46667	0.615873	38.8	3.69524	11.8	1.12381	6
1957	2	4	184	189	5.46667	0.520635	32.8	3.12381	10.8	1.02857	6
1957	3	4	184	188	5.54	0.527619	27.7	2.6381	9.8	0.933333	5
1957	0	5	212	222	2.36364	0.225108	26	2.47619	5.9	0.561905	11
1957	1	6	197	208	1.44167	0.137302	17.3	1.64762	5	0.47619	12
1957	1	7	213	221	1.68889	0.160847	15.2	1.44762	4.9	0.466667	9
1957	0	1	152	153	2.6	0.247619	5.2	0.495238	4.4	0.419048	2
1957	2	5	198	200	2.86667	0.273016	8.6	0.819048	4	0.380952	3
1957	2	6	214	217	1.825	0.17381	7.3	0.695238	3.9	0.371429	4
1957	1	1	153	153	3.4	0.32381	3.4	0.32381	3.4	0.32381	1
1957	3	5	198	200	1.86667	0.177778	5.6	0.533333	3	0.285714	3
1957	3	6	215	216	2.15	0.204762	4.3	0.409524	2.9	0.27619	2
1957	2	1	153	153	2.4	0.228571	2.4	0.228571	2.4	0.228571	1
1957	0	6	226	231	0.916667	0.0873016	5.5	0.52381	1.4	0.133333	6
1957	3	1	153	153	1.4	0.133333	1.4	0.133333	1.4	0.133333	1
1957	1	8	229	230	0.4	0.0380952	0.8	0.0761905	0.4	0.0380952	2
1957	1	5	193	195	0.233333	0.0222222	0.7	0.0666667	0.3	0.0285714	3
1957	2	7	220	220	0.2	0.0190476	0.2	0.0190476	0.2	0.0190476	1
1956	0	7	263	267	10.08	0.96	50.4	4.8	21.1	2.00952	5
1956	1	7	263	267	9.08	0.864762	45.4	4.32381	20.1	1.91429	5
1956	2	6	263	267	8.08	0.769524	40.4	3.84762	19.1	1.81905	5
1956	3	7	263	267	7.08	0.674286	35.4	3.37143	18.1	1.72381	5
1956	0	2	171	176	7.15	0.680952	42.9	4.08571	13.3	1.26667	6
1956	1	2	171	176	6.15	0.585714	36.9	3.51429	12.3	1.17143	6
1956	2	1	172	176	6.26	0.59619	31.3	2.98095	11.3	1.07619	5
1956	3	1	172	176	5.26	0.500952	26.3	2.50476	10.3	0.980952	5
1956	0	4	194	203	2.36	0.224762	23.6	2.24762	9.4	0.895238	10
1956	1	4	195	198	4.15	0.395238	16.6	1.58095	8.4	0.8	4
1956	2	3	195	198	3.15	0.3	12.6	1.2	7.4	0.704762	4
1956	3	4	195	197	3.03333	0.288889	9.1	0.866667	6.4	0.609524	3
1956	0	3	182	189	3.075	0.292857	24.6	2.34286	4.4	0.419048	8
1956	0	6	248	251	2.5	0.238095	10	0.952381	4.1	0.390476	4
1956	1	3	182	189	2.075	0.197619	16.6	1.58095	3.4	0.32381	8
1956	0	5	205	207	1.83333	0.174603	5.5	0.52381	3.1	0.295238	3
1956	1	6	249	251	2.26667	0.215873	6.8	0.647619	3.1	0.295238	3
1956	2	2	182	188	1.32857	0.126531	9.3	0.885714	2.4	0.228571	7
1956	1	5	205	206	1.35	0.128571	2.7	0.257143	2.1	0.2	2
1956	2	5	249	251	1.26667	0.120635	3.8	0.361905	2.1	0.2	3
1956	3	3	186	187	1.1	0.104762	2.2	0.209524	1.4	0.133333	2
1956	0	1	147	147	1.3	0.12381	1.3	0.12381	1.3	0.12381	1
1956	2	4	206	206	1.1	0.104762	1.1	0.104762	1.1	0.104762	1
1956	3	6	250	250	1.1	0.104762	1.1	0.104762	1.1	0.104762	1
1956	1	1	147	147	0.3	0.0285714	0.3	0.0285714	0.3	0.0285714	1
1956	3	2	183	184	0.15	0.0142857	0.3	0.0285714	0.2	0.0190476	2
1956	3	5	206	206	0.1	0.00952381	0.1	0.00952381	0.1	0.00952381	1
1955	0	2	221	243	7.05217	0.671636	162.2	15.4476	41.7	3.97143	23
1955	1	2	221	242	6.36364	0.606061	140	13.3333	40.7	3.87619	22
1955	2	7	231	237	16.7857	1.59864	117.5	11.1905	39.7	3.78095	7
1955	3	6	232	236	22.16	2.11048	110.8	10.5524	38.7	3.68571	5
1955	0	1	184	216	10.2273	0.974026	337.5	32.1429	34.2	3.25714	33
1955	1	1	184	214	9.85806	0.938863	305.6	29.1048	33.2	3.1619	31
1955	2	1	184	194	17.9545	1.70996	197.5	18.8095	32.2	3.06667	11
1955	3	1	184	194	16.9545	1.61472	186.5	17.7619	31.2	2.97143	11
1955	2	2	197	212	4.88125	0.464881	78.1	7.4381	15.5	1.47619	16
1955	3	2	197	205	6.96667	0.663492	62.7	5.97143	14.5	1.38095	9
1955	0	3	246	249	1.825	0.17381	7.3	0.695238	3	0.285714	4
1955	1	3	246	248	1.2	0.114286	3.6	0.342857	2	0.190476	3
1955	2	4	222	224	0.7	0.0666667	2.1	0.2	1.3	0.12381	3
1955	3	3	210	210	1.3	0.12381	1.3	0.12381	1.3	0.12381	1
1955	2	8	240	241	0.65	0.0619048	1.3	0.12381	1	0.0952381	2
1955	2	9	247	248	0.65	0.0619048	1.3	0.12381	1	0.0952381	2
1955	3	4	212	212	0.3	0.0285714	0.3	0.0285714	0.3	0.0285714	1
1955	3	5	223	223	0.3	0.0285714	0.3	0.0285714	0.3	0.0285714	1
1955	2	3	214	214	0.2	0.0190476	0.2	0.0190476	0.2	0.0190476	1
1955	2	5	227	227	0.2	0.0190476	0.2	0.0190476	0.2	0.0190476	1
1955	2	6	229	229	0.2	0.0190476	0.2	0.0190476	0.2	0.0190476	1
1954	0	1	99	100	5.55	0.528571	11.1	1.05714	10.5	1	2
1954	0	2	115	118	6.3	0.6	25.2	2.4	9.9	0.942857	4
1954	1	1	99	99	9.5	0.904762	9.5	0.904762	9.5	0.904762	1
1954	1	2	115	118	5.3	0.504762	21.2	2.01905	8.9	0.847619	4
1954	2	1	99	99	8.5	0.809524	8.5	0.809524	8.5	0.809524	1
1954	2	2	116	118	5.9	0.561905	17.7	1.68571	7.9	0.752381	3
1954	3	1	99	99	7.5	0.714286	7.5	0.714286	7.5	0.714286	1
1954	3	2	116	118	4.9	0.466667	14.7	1.4	6.9	0.657143	3
1954	0	11	210	215	2.25	0.214286	13.5	1.28571	3.9	0.371429	6
1954	1	5	211	215	1.68	0.16	8.4	0.8	2.9	0.27619	5
1954	0	5	160	162	1.43333	0.136508	4.3	0.409524	2.2	0.209524	3
1954	2	4	211	213	1.56667	0.149206	4.7	0.447619	1.9	0.180952	3
1954	1	3	160	161	1	0.0952381	2	0.190476	1.2	0.114286	2
1954	0	9	187	188	0.6	0.0571429	1.2	0.114286	1.1	0.104762	2
1954	3	4	213	213	0.9	0.0857143	0.9	0.0857143	0.9	0.0857143	1
1954	3	3	211	211	0.8	0.0761905	0.8	0.0761905	0.8	0.0761905	1
1954	0	6	167	167	0.6	0.0571429	0.6	0.0571429	0.6	0.0571429	1
1954	0	3	123	123	0.5	0.047619	0.5	0.047619	0.5	0.047619	1
1954	0	10	203	205	0.266667	0.0253968	0.8	0.0761905	0.4	0.0380952	3
1954	0	4	137	137	0.4	0.0380952	0.4	0.0380952	0.4	0.0380952	1
1954	0	8	183	183	0.2	0.0190476	0.2	0.0190476	0.2	0.0190476	1
1954	2	3	161	161	0.2	0.0190476	0.2	0.0190476	0.2	0.0190476	1
1954	0	7	171	171	0.1	0.00952381	0.1	0.00952381	0.1	0.00952381	1
1954	1	4	187	187	0.1	0.00952381	0.1	0.00952381	0.1	0.00952381	1

## Sheet: Heathrow
year	EHF_sev	HWID	HWStart	HWEnd	mean	meanz	load	loadz	peak	peakz	length
2018	0	3	179	186	9.125	0.573178	73	4.58543	21.5	1.3505	8
2018	1	3	180	186	9.34286	0.586863	65.4	4.10804	20.5	1.28769	7
2018	2	2	180	186	8.34286	0.524049	58.4	3.66834	19.5	1.22487	7
2018	3	2	180	186	7.34286	0.461235	51.4	3.22864	18.5	1.16206	7
2018	0	2	174	177	2.575	0.161746	10.3	0.646985	5.1	0.320352	4
2018	1	2	175	176	3.55	0.22299	7.1	0.44598	4.1	0.257538	2
2018	2	1	175	176	2.55	0.160176	5.1	0.320352	3.1	0.194724	2
2018	3	1	175	176	1.55	0.0973618	3.1	0.194724	2.1	0.13191	2
2018	0	1	146	146	1.6	0.100503	1.6	0.100503	1.6	0.100503	1
2018	1	1	146	146	0.6	0.0376884	0.6	0.0376884	0.6	0.0376884	1
2017	0	2	165	171	21.3286	1.33973	149.3	9.37814	40.2	2.52513	7
2017	1	2	166	171	23.8333	1.49707	143	8.98241	39.2	2.46231	6
2017	2	2	166	171	22.8333	1.43425	137	8.60553	38.2	2.3995	6
2017	3	2	166	171	21.8333	1.37144	131	8.22864	37.2	2.33668	6
2017	0	3	183	188	8.63333	0.542295	51.8	3.25377	16.6	1.04271	6
2017	1	3	184	188	9.18	0.576633	45.9	2.88317	15.6	0.979899	5
2017	2	3	184	188	8.18	0.513819	40.9	2.5691	14.6	0.917085	5
2017	3	3	184	188	7.18	0.451005	35.9	2.25503	13.6	0.854271	5
2017	0	1	143	144	2	0.125628	4	0.251256	3.8	0.238693	2
2017	1	1	143	143	2.8	0.175879	2.8	0.175879	2.8	0.175879	1
2017	0	5	237	238	2.35	0.147613	4.7	0.295226	2.6	0.163317	2
2017	2	1	143	143	1.8	0.113065	1.8	0.113065	1.8	0.113065	1
2017	1	5	237	238	1.35	0.084799	2.7	0.169598	1.6	0.100503	2
2017	0	4	196	197	0.9	0.0565327	1.8	0.113065	1.4	0.0879397	2
2017	3	1	143	143	0.8	0.0502513	0.8	0.0502513	0.8	0.0502513	1
2017	2	4	237	238	0.35	0.0219849	0.7	0.0439698	0.6	0.0376884	2
2017	1	4	196	196	0.4	0.0251256	0.4	0.0251256	0.4	0.0251256	1
2016	0	1	198	205	11.3625	0.713725	90.9	5.7098	29.4	1.84673	8
2016	1	1	198	204	11.8429	0.743898	82.9	5.20729	28.4	1.78392	7
2016	2	1	198	203	12.65	0.794598	75.9	4.76759	27.4	1.72111	6
2016	3	1	198	202	14.14	0.888191	70.7	4.44095	26.4	1.65829	5
2016	0	2	234	239	7.68333	0.482621	46.1	2.89573	15.9	0.998744	6
2016	1	2	235	238	10.25	0.643844	41	2.57538	14.9	0.93593	4
2016	2	2	235	238	9.25	0.58103	37	2.32412	13.9	0.873116	4
2016	3	2	235	238	8.25	0.518216	33	2.07286	12.9	0.810302	4
2016	0	4	256	257	6.4	0.40201	12.8	0.80402	8.4	0.527638	2
2016	1	4	256	257	5.4	0.339196	10.8	0.678392	7.4	0.464824	2
2016	2	3	256	257	4.4	0.276382	8.8	0.552764	6.4	0.40201	2
2016	3	3	256	257	3.4	0.213568	6.8	0.427136	5.4	0.339196	2
2016	0	3	249	251	0.733333	0.0460637	2.2	0.138191	1.4	0.0879397	3
2016	1	3	250	250	0.4	0.0251256	0.4	0.0251256	0.4	0.0251256	1
2015	0	1	179	183	15.8	0.992462	79	4.96231	29.3	1.84045	5
2015	1	1	180	183	18.575	1.16677	74.3	4.66709	28.3	1.77764	4
2015	2	1	180	183	17.575	1.10396	70.3	4.41583	27.3	1.71482	4
2015	3	1	180	183	16.575	1.04114	66.3	4.16457	26.3	1.65201	4
2015	0	3	232	233	2.85	0.17902	5.7	0.35804	3.1	0.194724	2
2015	1	2	232	233	1.85	0.116206	3.7	0.232412	2.1	0.13191	2
2015	2	2	232	233	0.85	0.053392	1.7	0.106784	1.1	0.0690955	2
2015	0	2	220	220	0.1	0.00628141	0.1	0.00628141	0.1	0.00628141	1
2015	3	2	233	233	0.1	0.00628141	0.1	0.00628141	0.1	0.00628141	1
2014	0	1	195	208	7.12143	0.447326	99.7	6.26256	18.5	1.16206	14
2014	1	1	196	207	7.19167	0.451738	86.3	5.42085	17.5	1.09925	12
2014	2	1	196	207	6.19167	0.388924	74.3	4.66709	16.5	1.03643	12
2014	3	1	196	206	5.70909	0.358611	62.8	3.94472	15.5	0.973618	11
2014	0	3	217	218	0.85	0.053392	1.7	0.106784	1	0.0628141	2
2014	0	2	210	210	0.3	0.0188442	0.3	0.0188442	0.3	0.0188442	1
2013	0	2	193	206	13.0714	0.82107	183	11.495	29.1	1.82789	14
2013	1	2	193	204	14.2083	0.892483	170.5	10.7098	28.1	1.76508	12
2013	2	2	193	204	13.2083	0.829669	158.5	9.95603	27.1	1.70226	12
2013	3	2	193	199	17.4714	1.09745	122.3	7.68216	26.1	1.63945	7
2013	0	1	186	189	7.4	0.464824	29.6	1.8593	12.5	0.785176	4
2013	1	1	186	189	6.4	0.40201	25.6	1.60804	11.5	0.722362	4
2013	3	3	201	204	6.075	0.381595	24.3	1.52638	10.6	0.665829	4
2013	2	1	186	188	7.5	0.471106	22.5	1.41332	10.5	0.659548	3
2013	3	1	186	188	6.5	0.408291	19.5	1.22487	9.5	0.596734	3
2013	0	3	211	213	1.76667	0.110972	5.3	0.332915	2.8	0.175879	3
2013	0	5	246	246	2.2	0.138191	2.2	0.138191	2.2	0.138191	1
2013	1	3	212	213	1.45	0.0910804	2.9	0.182161	1.8	0.113065	2
2013	1	4	246	246	1.2	0.0753769	1.2	0.0753769	1.2	0.0753769	1
2013	2	3	212	213	0.45	0.0282663	0.9	0.0565327	0.8	0.0502513	2
2013	0	4	233	233	0.2	0.0125628	0.2	0.0125628	0.2	0.0125628	1
2013	2	4	246	246	0.2	0.0125628	0.2	0.0125628	0.2	0.0125628	1
2012	0	4	228	232	8.22	0.516332	41.1	2.58166	18.4	1.15578	5
2012	1	3	229	232	9.05	0.568467	36.2	2.27387	17.4	1.09296	4
2012	2	3	229	232	8.05	0.505653	32.2	2.02261	16.4	1.03015	4
2012	0	2	204	207	9.75	0.612437	39	2.44975	15.5	0.973618	4
2012	3	3	229	231	9.63333	0.605109	28.9	1.81533	15.4	0.967337	3
2012	1	2	204	207	8.75	0.549623	35	2.19849	14.5	0.910804	4
2012	2	2	205	207	10.5333	0.661642	31.6	1.98492	13.5	0.84799	3
2012	3	2	205	207	9.53333	0.598827	28.6	1.79648	12.5	0.785176	3
2012	0	1	143	147	5.36	0.336683	26.8	1.68342	9.2	0.577889	5
2012	1	1	143	147	4.36	0.273869	21.8	1.36935	8.2	0.515075	5
2012	2	1	144	147	4.4	0.276382	17.6	1.10553	7.2	0.452261	4
2012	3	1	144	146	4.83333	0.303601	14.5	0.910804	6.2	0.389447	3
2012	0	3	221	223	0.7	0.0439698	2.1	0.13191	0.9	0.0565327	3
2011	0	2	212	215	5.225	0.328204	20.9	1.31281	11.5	0.722362	4
2011	0	1	176	177	10.4	0.653266	20.8	1.30653	10.6	0.665829	2
2011	1	2	212	214	5.9	0.370603	17.7	1.11181	10.5	0.659548	3
2011	1	1	176	177	9.4	0.590452	18.8	1.1809	9.6	0.603015	2
2011	2	2	212	214	4.9	0.307789	14.7	0.923367	9.5	0.596734	3
2011	2	1	176	177	8.4	0.527638	16.8	1.05528	8.6	0.540201	2
2011	3	2	212	214	3.9	0.244975	11.7	0.734925	8.5	0.53392	3
2011	3	1	176	177	7.4	0.464824	14.8	0.929648	7.6	0.477387	2
2010	0	1	172	183	6.26667	0.393635	75.2	4.72362	13.7	0.860553	12
2010	1	1	172	183	5.26667	0.330821	63.2	3.96985	12.7	0.797739	12
2010	2	1	172	182	4.70909	0.295797	51.8	3.25377	11.7	0.734925	11
2010	3	1	173	182	4.17	0.261935	41.7	2.61935	10.7	0.672111	10
2010	0	2	188	191	5.875	0.369033	23.5	1.47613	9.1	0.571608	4
2010	1	2	188	191	4.875	0.306219	19.5	1.22487	8.1	0.508794	4
2010	2	2	188	191	3.875	0.243405	15.5	0.973618	7.1	0.44598	4
2010	3	2	189	190	5.8	0.364322	11.6	0.728643	6.1	0.383166	2
2010	0	3	199	200	2.3	0.144472	4.6	0.288945	3.1	0.194724	2
2010	1	3	199	200	1.3	0.0816583	2.6	0.163317	2.1	0.13191	2
2010	2	3	200	200	1.1	0.0690955	1.1	0.0690955	1.1	0.0690955	1
2010	0	4	206	207	0.25	0.0157035	0.5	0.031407	0.4	0.0251256	2
2010	3	3	200	200	0.1	0.00628141	0.1	0.00628141	0.1	0.00628141	1
2009	0	1	176	184	12.6778	0.796343	114.1	7.16709	27.2	1.70854	9
2009	1	1	177	184	13.15	0.826005	105.2	6.60804	26.2	1.64573	8
2009	2	1	177	183	13.9143	0.874013	97.4	6.11809	25.2	1.58291	7
2009	3	1	177	183	12.9143	0.811199	90.4	5.67839	24.2	1.5201	7
2009	0	2	216	216	0.9	0.0565327	0.9	0.0565327	0.9	0.0565327	1
2008	0	2	204	212	6.23333	0.391541	56.1	3.52387	16.6	1.04271	9
2008	1	1	204	210	6.82857	0.42893	47.8	3.00251	15.6	0.979899	7
2008	2	1	205	210	6.85	0.430276	41.1	2.58166	14.6	0.917085	6
2008	3	1	205	209	7.08	0.444724	35.4	2.22362	13.6	0.854271	5
2008	0	1	160	160	0.8	0.0502513	0.8	0.0502513	0.8	0.0502513	1
2008	0	3	241	241	0.2	0.0125628	0.2	0.0125628	0.2	0.0125628	1
2007	0	1	215	216	1.55	0.0973618	3.1	0.194724	1.8	0.113065	2
2007	1	1	215	216	0.55	0.0345477	1.1	0.0690955	0.8	0.0502513	2
2006	0	3	196	210	13.8467	0.869765	207.7	13.0465	32.9	2.06658	15
2006	1	3	196	208	14.9154	0.936896	193.9	12.1796	31.9	2.00377	13
2006	2	3	196	207	15.1333	0.950586	181.6	11.407	30.9	1.94095	12
2006	3	3	196	207	14.1333	0.887772	169.6	10.6533	29.9	1.87814	12
2006	0	2	180	185	14.7667	0.927554	88.6	5.56533	29.1	1.82789	6
2006	1	2	180	185	13.7667	0.86474	82.6	5.18844	28.1	1.76508	6
2006	2	2	181	185	15.38	0.96608	76.9	4.8304	27.1	1.70226	5
2006	3	2	181	185	14.38	0.903266	71.9	4.51633	26.1	1.63945	5
2006	0	1	159	162	13.725	0.862123	54.9	3.44849	25.5	1.60176	4
2006	1	1	159	162	12.725	0.799309	50.9	3.19724	24.5	1.53894	4
2006	2	1	159	162	11.725	0.736495	46.9	2.94598	23.5	1.47613	4
2006	3	1	159	162	10.725	0.673681	42.9	2.69472	22.5	1.41332	4
2006	0	5	246	248	1.8	0.113065	5.4	0.339196	2.7	0.169598	3
2006	1	4	246	247	1.65	0.103643	3.3	0.207286	1.7	0.106784	2
2006	2	4	246	247	0.65	0.0408291	1.3	0.0816583	0.7	0.0439698	2
2006	0	4	216	218	0.3	0.0188442	0.9	0.0565327	0.6	0.0376884	3
2005	0	1	167	174	20.175	1.26727	161.4	10.1382	39.9	2.50628	8
2005	1	1	167	174	19.175	1.20446	153.4	9.63568	38.9	2.44347	8
2005	2	1	167	174	18.175	1.14165	145.4	9.13317	37.9	2.38065	8
2005	3	1	167	174	17.175	1.07883	137.4	8.63065	36.9	2.31784	8
2005	0	2	190	197	6.625	0.416143	53	3.32915	13.3	0.835427	8
2005	1	2	190	196	6.52857	0.410086	45.7	2.8706	12.3	0.772613	7
2005	2	2	190	196	5.52857	0.347272	38.7	2.4309	11.3	0.709799	7
2005	3	2	191	195	6.44	0.404523	32.2	2.02261	10.3	0.646985	5
2005	0	4	241	243	5.43333	0.34129	16.3	1.02387	7.2	0.452261	3
2005	1	4	241	243	4.43333	0.278476	13.3	0.835427	6.2	0.389447	3
2005	2	3	241	243	3.43333	0.215662	10.3	0.646985	5.2	0.326633	3
2005	3	3	241	242	3.7	0.232412	7.4	0.464824	4.2	0.263819	2
2005	0	5	245	247	1	0.0628141	3	0.188442	1.5	0.0942211	3
2005	0	3	228	228	1.4	0.0879397	1.4	0.0879397	1.4	0.0879397	1
2005	1	5	246	246	0.5	0.031407	0.5	0.031407	0.5	0.031407	1
2005	1	3	228	228	0.4	0.0251256	0.4	0.0251256	0.4	0.0251256	1
2004	0	4	209	222	5.97143	0.37509	83.6	5.25126	10.9	0.684673	14
2004	1	3	209	221	5.36923	0.337263	69.8	4.38442	9.9	0.621859	13
2004	2	3	209	221	4.36923	0.274449	56.8	3.56784	8.9	0.559045	13
2004	3	3	209	221	3.36923	0.211635	43.8	2.75126	7.9	0.496231	13
2004	0	1	158	160	3.93333	0.247069	11.8	0.741206	5.9	0.370603	3
2004	0	2	165	166	4.6	0.288945	9.2	0.577889	5	0.31407	2
2004	1	1	158	159	4.45	0.279523	8.9	0.559045	4.9	0.307789	2
2004	1	2	165	166	3.6	0.226131	7.2	0.452261	4	0.251256	2
2004	2	1	158	159	3.45	0.216709	6.9	0.433417	3.9	0.244975	2
2004	2	2	165	166	2.6	0.163317	5.2	0.326633	3	0.188442	2
2004	3	1	158	159	2.45	0.153894	4.9	0.307789	2.9	0.182161	2
2004	3	2	165	166	1.6	0.100503	3.2	0.201005	2	0.125628	2
2004	0	5	247	249	0.766667	0.0481575	2.3	0.144472	1	0.0628141	3
2004	0	3	203	203	0.8	0.0502513	0.8	0.0502513	0.8	0.0502513	1
2003	0	5	214	225	23.0917	1.45048	277.1	17.4058	48.6	3.05276	12
2003	1	4	214	224	24.1455	1.51667	265.6	16.6834	47.6	2.98995	11
2003	2	5	214	224	23.1455	1.45386	254.6	15.9925	46.6	2.92714	11
2003	3	5	214	223	24.4	1.53266	244	15.3266	45.6	2.86432	10
2003	0	3	188	196	6.07778	0.38177	54.7	3.43593	14.8	0.929648	9
2003	1	3	189	196	5.825	0.365892	46.6	2.92714	13.8	0.866834	8
2003	2	4	193	196	7.6	0.477387	30.4	1.90955	12.8	0.80402	4
2003	3	4	193	196	6.6	0.414573	26.4	1.65829	11.8	0.741206	4
2003	0	1	149	150	5.1	0.320352	10.2	0.640704	6.7	0.420854	2
2003	1	1	149	150	4.1	0.257538	8.2	0.515075	5.7	0.35804	2
2003	2	1	149	150	3.1	0.194724	6.2	0.389447	4.7	0.295226	2
2003	2	3	189	191	3.03333	0.190536	9.1	0.571608	4.4	0.276382	3
2003	3	1	149	150	2.1	0.13191	4.2	0.263819	3.7	0.232412	2
2003	3	3	189	190	3.2	0.201005	6.4	0.40201	3.4	0.213568	2
2003	0	2	165	166	3.05	0.191583	6.1	0.383166	3.2	0.201005	2
2003	1	2	165	166	2.05	0.128769	4.1	0.257538	2.2	0.138191	2
2003	0	6	233	235	0.566667	0.0355946	1.7	0.106784	1.4	0.0879397	3
2003	2	2	165	166	1.05	0.0659548	2.1	0.13191	1.2	0.0753769	2
2003	0	4	198	200	0.5	0.031407	1.5	0.0942211	0.8	0.0502513	3
2003	1	5	234	234	0.4	0.0251256	0.4	0.0251256	0.4	0.0251256	1
2003	3	2	165	165	0.2	0.0125628	0.2	0.0125628	0.2	0.0125628	1
2002	0	2	206	210	11.48	0.721106	57.4	3.60553	21.4	1.34422	5
2002	1	2	207	210	13.325	0.836997	53.3	3.34799	20.4	1.28141	4
2002	2	1	207	210	12.325	0.774183	49.3	3.09673	19.4	1.21859	4
2002	3	1	207	210	11.325	0.711369	45.3	2.84548	18.4	1.15578	4
2002	0	3	225	230	4.06667	0.255444	24.4	1.53266	7	0.439698	6
2002	1	3	225	230	3.06667	0.19263	18.4	1.15578	6	0.376884	6
2002	2	2	226	229	3.425	0.215138	13.7	0.860553	5	0.31407	4
2002	3	2	226	229	2.425	0.152324	9.7	0.609296	4	0.251256	4
2002	0	1	195	195	1.5	0.0942211	1.5	0.0942211	1.5	0.0942211	1
2002	1	1	195	195	0.5	0.031407	0.5	0.031407	0.5	0.031407	1
2001	0	3	205	211	14.2429	0.894652	99.7	6.26256	27.4	1.72111	7
2001	0	2	181	186	15.7333	0.988275	94.4	5.92965	27.2	1.70854	6
2001	1	3	206	211	15.5667	0.977806	93.4	5.86683	26.4	1.65829	6
2001	1	2	181	186	14.7333	0.925461	88.4	5.55276	26.2	1.64573	6
2001	2	3	206	211	14.5667	0.914992	87.4	5.48995	25.4	1.59548	6
2001	2	2	181	186	13.7333	0.862647	82.4	5.17588	25.2	1.58291	6
2001	3	3	206	211	13.5667	0.852178	81.4	5.11307	24.4	1.53266	6
2001	3	2	181	186	12.7333	0.799832	76.4	4.79899	24.2	1.5201	6
2001	0	1	174	177	9.975	0.62657	39.9	2.50628	17.7	1.11181	4
2001	1	1	175	177	12.2	0.766332	36.6	2.29899	16.7	1.04899	3
2001	2	1	175	177	11.2	0.703518	33.6	2.11055	15.7	0.986181	3
2001	3	1	175	177	10.2	0.640704	30.6	1.92211	14.7	0.923367	3
2001	0	5	233	237	3.42	0.214824	17.1	1.07412	8	0.502513	5
2001	1	5	234	236	4.6	0.288945	13.8	0.866834	7	0.439698	3
2001	0	4	224	226	3.16667	0.198911	9.5	0.596734	6.2	0.389447	3
2001	2	5	234	236	3.6	0.226131	10.8	0.678392	6	0.376884	3
2001	1	4	225	226	3.6	0.226131	7.2	0.452261	5.2	0.326633	2
2001	3	5	234	236	2.6	0.163317	7.8	0.48995	5	0.31407	3
2001	2	4	225	226	2.6	0.163317	5.2	0.326633	4.2	0.263819	2
2001	3	4	225	225	3.2	0.201005	3.2	0.201005	3.2	0.201005	1
2000	0	1	168	171	11.725	0.736495	46.9	2.94598	24.8	1.55779	4
2000	1	1	168	170	14.5667	0.914992	43.7	2.74497	23.8	1.49497	3
2000	2	1	168	170	13.5667	0.852178	40.7	2.55653	22.8	1.43216	3
2000	3	1	168	170	12.5667	0.789363	37.7	2.36809	21.8	1.36935	3
2000	0	5	253	254	1.2	0.0753769	2.4	0.150754	1.4	0.0879397	2
2000	0	4	223	223	0.6	0.0376884	0.6	0.0376884	0.6	0.0376884	1
2000	1	2	254	254	0.4	0.0251256	0.4	0.0251256	0.4	0.0251256	1
2000	0	3	219	219	0.3	0.0188442	0.3	0.0188442	0.3	0.0188442	1
2000	0	2	201	201	0.1	0.00628141	0.1	0.00628141	0.1	0.00628141	1
1999	0	4	208	216	7.11111	0.446678	64	4.0201	21.6	1.35678	9
1999	1	4	208	213	9.36667	0.588358	56.2	3.53015	20.6	1.29397	6
1999	2	4	209	213	10.22	0.64196	51.1	3.2098	19.6	1.23116	5
1999	3	2	209	213	9.22	0.579146	46.1	2.89573	18.6	1.16834	5
1999	0	1	186	190	3.44	0.21608	17.2	1.0804	5.7	0.35804	5
1999	1	1	186	189	3.15	0.197864	12.6	0.791457	4.7	0.295226	4
1999	2	1	186	189	2.15	0.13505	8.6	0.540201	3.7	0.232412	4
1999	3	1	186	188	1.8	0.113065	5.4	0.339196	2.7	0.169598	3
1999	0	2	197	198	1.8	0.113065	3.6	0.226131	2.4	0.150754	2
1999	0	3	203	204	2	0.125628	4	0.251256	2.3	0.144472	2
1999	1	2	197	198	0.8	0.0502513	1.6	0.100503	1.4	0.0879397	2
1999	1	3	203	204	1	0.0628141	2	0.125628	1.3	0.0816583	2
1999	0	5	243	246	0.65	0.0408291	2.6	0.163317	1	0.0628141	4
1999	2	2	197	197	0.4	0.0251256	0.4	0.0251256	0.4	0.0251256	1
1999	2	3	203	203	0.3	0.0188442	0.3	0.0188442	0.3	0.0188442	1
1999	1	5	215	215	0.1	0.00628141	0.1	0.00628141	0.1	0.00628141	1
1998	0	2	218	222	7.2	0.452261	36	2.26131	11.9	0.747487	5
1998	1	2	218	222	6.2	0.389447	31	1.94724	10.9	0.684673	5
1998	2	2	218	222	5.2	0.326633	26	1.63317	9.9	0.621859	5
1998	3	2	219	222	5.425	0.340766	21.7	1.36307	8.9	0.559045	4
1998	0	1	170	170	5.5	0.345477	5.5	0.345477	5.5	0.345477	1
1998	1	1	170	170	4.5	0.282663	4.5	0.282663	4.5	0.282663	1
1998	2	1	170	170	3.5	0.219849	3.5	0.219849	3.5	0.219849	1
1998	3	1	170	170	2.5	0.157035	2.5	0.157035	2.5	0.157035	1
1997	0	4	217	235	8.86316	0.556731	168.4	10.5779	23.3	1.46357	19
1997	1	4	218	234	8.85882	0.556459	150.6	9.4598	22.3	1.40075	17
1997	2	3	218	232	8.94667	0.561977	134.2	8.42965	21.3	1.33794	15
1997	3	3	218	232	7.94667	0.499162	119.2	7.48744	20.3	1.27513	15
1997	0	2	201	204	2.875	0.18059	11.5	0.722362	5.2	0.326633	4
1997	0	1	187	188	3.3	0.207286	6.6	0.414573	5	0.31407	2
1997	1	2	201	203	2.6	0.163317	7.8	0.48995	4.2	0.263819	3
1997	1	1	187	188	2.3	0.144472	4.6	0.288945	4	0.251256	2
1997	2	2	202	203	2.45	0.153894	4.9	0.307789	3.2	0.201005	2
1997	2	1	188	188	3	0.188442	3	0.188442	3	0.188442	1
1997	3	2	202	203	1.45	0.0910804	2.9	0.182161	2.2	0.138191	2
1997	3	1	188	188	2	0.125628	2	0.125628	2	0.125628	1
1997	0	3	208	209	0.8	0.0502513	1.6	0.100503	1.1	0.0690955	2
1997	1	3	208	208	0.1	0.00628141	0.1	0.00628141	0.1	0.00628141	1
1996	0	1	156	159	16.75	1.05214	67	4.20854	36.1	2.26759	4
1996	1	1	156	159	15.75	0.989322	63	3.95729	35.1	2.20477	4
1996	2	1	156	159	14.75	0.926508	59	3.70603	34.1	2.14196	4
1996	3	1	157	159	18.6333	1.17044	55.9	3.51131	33.1	2.07915	3
1996	0	3	200	204	10.36	0.650754	51.8	3.25377	21.1	1.32538	5
1996	1	2	201	204	11.75	0.738065	47	2.95226	20.1	1.26256	4
1996	2	2	201	204	10.75	0.675251	43	2.70101	19.1	1.19975	4
1996	3	2	201	204	9.75	0.612437	39	2.44975	18.1	1.13693	4
1996	0	5	229	232	6.175	0.387877	24.7	1.55151	9.3	0.584171	4
1996	1	3	229	232	5.175	0.325063	20.7	1.30025	8.3	0.521357	4
1996	2	3	229	232	4.175	0.262249	16.7	1.04899	7.3	0.458543	4
1996	3	3	229	231	4.4	0.276382	13.2	0.829146	6.3	0.395729	3
1996	0	4	207	208	0.65	0.0408291	1.3	0.0816583	0.7	0.0439698	2
1996	0	2	194	195	0.35	0.0219849	0.7	0.0439698	0.4	0.0251256	2
1995	0	5	204	216	11.6154	0.72961	151	9.48492	37.7	2.36809	13
1995	1	4	205	215	12.5636	0.789173	138.2	8.6809	36.7	2.30528	11
1995	2	5	208	214	18.0286	1.13245	126.2	7.92714	35.7	2.24246	7
1995	3	5	208	214	17.0286	1.06963	119.2	7.48744	34.7	2.17965	7
1995	0	2	178	180	8.56667	0.538107	25.7	1.61432	16.5	1.03643	3
1995	0	4	198	202	7.3	0.458543	36.5	2.29271	16	1.00503	5
1995	1	1	178	180	7.56667	0.475293	22.7	1.42588	15.5	0.973618	3
1995	1	3	198	201	8	0.502513	32	2.01005	15	0.942211	4
1995	0	3	187	193	7.45714	0.468413	52.2	3.27889	14.8	0.929648	7
1995	2	1	178	180	6.56667	0.412479	19.7	1.23744	14.5	0.910804	3
1995	2	3	198	201	7	0.439698	28	1.75879	14	0.879397	4
1995	1	2	187	192	7.53333	0.473199	45.2	2.8392	13.8	0.866834	6
1995	3	1	178	180	5.56667	0.349665	16.7	1.04899	13.5	0.84799	3
1995	3	3	199	201	8.23333	0.517169	24.7	1.55151	13	0.816583	3
1995	2	2	188	192	8.02	0.503769	40.1	2.51884	12.8	0.80402	5
1995	3	2	188	192	7.02	0.440955	35.1	2.20477	11.8	0.741206	5
1995	0	6	222	234	2.93077	0.184094	38.1	2.39322	6.5	0.408291	13
1995	1	5	222	223	5.4	0.339196	10.8	0.678392	5.5	0.345477	2
1995	2	6	222	223	4.4	0.276382	8.8	0.552764	4.5	0.282663	2
1995	3	6	222	223	3.4	0.213568	6.8	0.427136	3.5	0.219849	2
1995	1	6	226	232	2.27143	0.142678	15.9	0.998744	3.1	0.194724	7
1995	2	7	227	232	1.51667	0.095268	9.1	0.571608	2.1	0.13191	6
1995	2	4	205	206	0.85	0.053392	1.7	0.106784	1.2	0.0753769	2
1995	3	7	227	228	1.05	0.0659548	2.1	0.13191	1.1	0.0690955	2
1995	3	8	230	232	0.633333	0.0397822	1.9	0.119347	1	0.0628141	3
1995	0	1	125	125	0.3	0.0188442	0.3	0.0188442	0.3	0.0188442	1
1995	3	4	205	205	0.2	0.0125628	0.2	0.0125628	0.2	0.0125628	1
1994	0	2	190	193	9.575	0.601445	38.3	2.40578	14.5	0.910804	4
1994	1	2	191	193	11.4667	0.720268	34.4	2.1608	13.5	0.84799	3
1994	2	2	191	193	10.4667	0.657454	31.4	1.97236	12.5	0.785176	3
1994	3	2	191	193	9.46667	0.59464	28.4	1.78392	11.5	0.722362	3
1994	0	4	199	206	5.7	0.35804	45.6	2.86432	10.8	0.678392	8
1994	1	3	200	206	5.47143	0.343683	38.3	2.40578	9.8	0.615578	7
1994	2	3	200	206	4.47143	0.280869	31.3	1.96608	8.8	0.552764	7
1994	3	3	200	206	3.47143	0.218055	24.3	1.52638	7.8	0.48995	7
1994	0	5	209	218	2.05	0.128769	20.5	1.28769	7	0.439698	10
1994	0	1	181	183	4.4	0.276382	13.2	0.829146	6.6	0.414573	3
1994	1	5	214	216	2.93333	0.184255	8.8	0.552764	6	0.376884	3
1994	1	1	182	183	5.35	0.336055	10.7	0.672111	5.6	0.351759	2
1994	2	5	215	216	2.9	0.182161	5.8	0.364322	5	0.31407	2
1994	2	1	182	183	4.35	0.273241	8.7	0.546482	4.6	0.288945	2
1994	3	5	215	215	4	0.251256	4	0.251256	4	0.251256	1
1994	3	1	182	183	3.35	0.210427	6.7	0.420854	3.6	0.226131	2
1994	1	4	210	211	2.75	0.172739	5.5	0.345477	3	0.188442	2
1994	2	4	210	211	1.75	0.109925	3.5	0.219849	2	0.125628	2
1994	3	4	210	211	0.75	0.0471106	1.5	0.0942211	1	0.0628141	2
1994	0	3	195	195	0.1	0.00628141	0.1	0.00628141	0.1	0.00628141	1
1993	0	1	157	159	9.1	0.571608	27.3	1.71482	11.9	0.747487	3
1993	1	1	157	159	8.1	0.508794	24.3	1.52638	10.9	0.684673	3
1993	2	1	157	159	7.1	0.44598	21.3	1.33794	9.9	0.621859	3
1993	3	1	157	159	6.1	0.383166	18.3	1.1495	8.9	0.559045	3
1993	0	2	182	184	1.6	0.100503	4.8	0.301508	4.2	0.263819	3
1993	1	2	183	183	3.2	0.201005	3.2	0.201005	3.2	0.201005	1
1993	2	2	183	183	2.2	0.138191	2.2	0.138191	2.2	0.138191	1
1993	3	2	183	183	1.2	0.0753769	1.2	0.0753769	1.2	0.0753769	1
1992	0	3	178	181	5	0.31407	20	1.25628	9	0.565327	4
1992	1	2	178	180	5.46667	0.343384	16.4	1.03015	8	0.502513	3
1992	0	1	143	146	3.65	0.229271	14.6	0.917085	7.5	0.471106	4
1992	2	2	178	180	4.46667	0.28057	13.4	0.841709	7	0.439698	3
1992	1	1	143	146	2.65	0.166457	10.6	0.665829	6.5	0.408291	4
1992	3	2	179	180	5.45	0.342337	10.9	0.684673	6	0.376884	2
1992	0	5	211	213	3.7	0.232412	11.1	0.697236	5.5	0.345477	3
1992	2	1	144	145	3.55	0.22299	7.1	0.44598	5.5	0.345477	2
1992	1	3	211	213	2.7	0.169598	8.1	0.508794	4.5	0.282663	3
1992	3	1	144	145	2.55	0.160176	5.1	0.320352	4.5	0.282663	2
1992	2	3	211	212	2.8	0.175879	5.6	0.351759	3.5	0.219849	2
1992	3	3	211	212	1.8	0.113065	3.6	0.226131	2.5	0.157035	2
1992	0	6	219	220	1.1	0.0690955	2.2	0.138191	1.5	0.0942211	2
1992	0	2	165	165	0.7	0.0439698	0.7	0.0439698	0.7	0.0439698	1
1992	0	4	197	197	0.5	0.031407	0.5	0.031407	0.5	0.031407	1
1992	1	4	220	220	0.5	0.031407	0.5	0.031407	0.5	0.031407	1
1991	0	1	184	187	7.55	0.474246	30.2	1.89698	11.5	0.722362	4
1991	1	1	184	186	8.83333	0.554858	26.5	1.66457	10.5	0.659548	3
1991	2	1	184	186	7.83333	0.492044	23.5	1.47613	9.5	0.596734	3
1991	3	1	184	186	6.83333	0.429229	20.5	1.28769	8.5	0.53392	3
1991	0	4	242	244	0.933333	0.0586265	2.8	0.175879	1.6	0.100503	3
1991	0	2	208	209	0.85	0.053392	1.7	0.106784	1.5	0.0942211	2
1991	1	3	243	243	0.6	0.0376884	0.6	0.0376884	0.6	0.0376884	1
1991	0	3	232	232	0.5	0.031407	0.5	0.031407	0.5	0.031407	1
1991	1	2	208	208	0.5	0.031407	0.5	0.031407	0.5	0.031407	1
1990	0	2	208	216	18.0222	1.13205	162.2	10.1884	55.4	3.4799	9
1990	1	2	210	216	22.0429	1.3846	154.3	9.69221	54.4	3.41709	7
1990	2	4	211	215	29.58	1.85804	147.9	9.2902	53.4	3.35427	5
1990	3	4	211	215	28.58	1.79523	142.9	8.97613	52.4	3.29146	5
1990	0	1	192	202	6.91818	0.434559	76.1	4.78015	24.4	1.53266	11
1990	1	1	192	202	5.91818	0.371745	65.1	4.0892	23.4	1.46985	11
1990	2	3	198	201	12.45	0.782035	49.8	3.12814	22.4	1.40704	4
1990	3	3	198	201	11.45	0.719221	45.8	2.87688	21.4	1.34422	4
1990	0	4	233	239	2.54286	0.159727	17.8	1.11809	6.6	0.414573	7
1990	1	3	234	237	3.125	0.196294	12.5	0.785176	5.6	0.351759	4
1990	2	5	234	236	3.13333	0.196817	9.4	0.590452	4.6	0.288945	3
1990	3	5	234	236	2.13333	0.134003	6.4	0.40201	3.6	0.226131	3
1990	2	2	194	196	1.36667	0.0858459	4.1	0.257538	3.1	0.194724	3
1990	3	2	196	196	2.1	0.13191	2.1	0.13191	2.1	0.13191	1
1990	2	1	192	192	1.6	0.100503	1.6	0.100503	1.6	0.100503	1
1990	0	3	220	224	0.32	0.0201005	1.6	0.100503	0.8	0.0502513	5
1990	3	1	192	192	0.6	0.0376884	0.6	0.0376884	0.6	0.0376884	1
1989	0	4	196	208	12.1692	0.764399	158.2	9.93719	38.6	2.42462	13
1989	1	4	198	206	16.3333	1.02596	147	9.23367	37.6	2.36181	9
1989	2	4	199	206	17.3375	1.08904	138.7	8.71231	36.6	2.29899	8
1989	3	4	200	206	18.7571	1.17821	131.3	8.24749	35.6	2.23618	7
1989	0	2	162	170	7.52222	0.472501	67.7	4.25251	14.5	0.910804	9
1989	1	2	162	170	6.52222	0.409687	58.7	3.68719	13.5	0.84799	9
1989	2	2	162	170	5.52222	0.346873	49.7	3.12186	12.5	0.785176	9
1989	3	2	162	170	4.52222	0.284059	40.7	2.55653	11.5	0.722362	9
1989	0	1	141	142	9.75	0.612437	19.5	1.22487	10.5	0.659548	2
1989	1	1	141	142	8.75	0.549623	17.5	1.09925	9.5	0.596734	2
1989	2	1	141	142	7.75	0.486809	15.5	0.973618	8.5	0.53392	2
1989	3	1	141	142	6.75	0.423995	13.5	0.84799	7.5	0.471106	2
1989	0	3	185	187	4.66667	0.293132	14	0.879397	6.3	0.395729	3
1989	1	3	185	187	3.66667	0.230318	11	0.690955	5.3	0.332915	3
1989	2	3	185	186	4.05	0.254397	8.1	0.508794	4.3	0.270101	2
1989	3	3	185	186	3.05	0.191583	6.1	0.383166	3.3	0.207286	2
1989	0	5	217	219	0.833333	0.0523451	2.5	0.157035	1.4	0.0879397	3
1989	1	5	218	218	0.4	0.0251256	0.4	0.0251256	0.4	0.0251256	1
1989	0	6	231	231	0.1	0.00628141	0.1	0.00628141	0.1	0.00628141	1
1988	0	1	219	220	2.35	0.147613	4.7	0.295226	2.8	0.175879	2
1988	1	1	219	220	1.35	0.084799	2.7	0.169598	1.8	0.113065	2
1988	2	1	219	219	0.8	0.0502513	0.8	0.0502513	0.8	0.0502513	1
1987	0	1	178	180	5.66667	0.355946	17	1.06784	11.1	0.697236	3
1987	1	1	178	179	7.1	0.44598	14.2	0.89196	10.1	0.634422	2
1987	0	4	227	232	4.41667	0.277429	26.5	1.66457	9.3	0.584171	6
1987	2	1	178	179	6.1	0.383166	12.2	0.766332	9.1	0.571608	2
1987	0	2	185	187	6.3	0.395729	18.9	1.18719	9	0.565327	3
1987	1	4	230	232	6.13333	0.38526	18.4	1.15578	8.3	0.521357	3
1987	3	1	178	179	5.1	0.320352	10.2	0.640704	8.1	0.508794	2
1987	1	2	185	187	5.3	0.332915	15.9	0.998744	8	0.502513	3
1987	2	4	230	232	5.13333	0.322446	15.4	0.967337	7.3	0.458543	3
1987	2	2	185	187	4.3	0.270101	12.9	0.810302	7	0.439698	3
1987	3	3	231	232	6.2	0.389447	12.4	0.778894	6.3	0.395729	2
1987	3	2	185	187	3.3	0.207286	9.9	0.621859	6	0.376884	3
1987	1	3	227	228	1.45	0.0910804	2.9	0.182161	1.7	0.106784	2
1987	2	3	227	228	0.45	0.0282663	0.9	0.0565327	0.7	0.0439698	2
1987	0	3	194	194	0.1	0.00628141	0.1	0.00628141	0.1	0.00628141	1
1986	0	2	176	182	12.3714	0.7771	86.6	5.4397	24.9	1.56407	7
1986	1	2	176	182	11.3714	0.714286	79.6	5	23.9	1.50126	7
1986	2	2	176	181	12.1333	0.762144	72.8	4.57286	22.9	1.43844	6
1986	3	2	176	181	11.1333	0.69933	66.8	4.19598	21.9	1.37563	6
1986	0	3	194	196	6.46667	0.406198	19.4	1.21859	11	0.690955	3
1986	1	3	194	196	5.46667	0.343384	16.4	1.03015	10	0.628141	3
1986	2	3	195	196	6.8	0.427136	13.6	0.854271	9	0.565327	2
1986	3	3	195	196	5.8	0.364322	11.6	0.728643	8	0.502513	2
1986	0	1	165	166	4.05	0.254397	8.1	0.508794	4.1	0.257538	2
1986	1	1	165	166	3.05	0.191583	6.1	0.383166	3.1	0.194724	2
1986	2	1	165	166	2.05	0.128769	4.1	0.257538	2.1	0.13191	2
1986	3	1	165	166	1.05	0.0659548	2.1	0.13191	1.1	0.0690955	2
1985	0	1	184	184	3.3	0.207286	3.3	0.207286	3.3	0.207286	1
1985	1	1	184	184	2.3	0.144472	2.3	0.144472	2.3	0.144472	1
1985	2	1	184	184	1.3	0.0816583	1.3	0.0816583	1.3	0.0816583	1
1985	0	2	204	205	1.05	0.0659548	2.1	0.13191	1.2	0.0753769	2
1985	3	1	184	184	0.3	0.0188442	0.3	0.0188442	0.3	0.0188442	1
1985	1	2	204	204	0.2	0.0125628	0.2	0.0125628	0.2	0.0125628	1
1984	0	1	169	171	8	0.502513	24	1.50754	14.1	0.885678	3
1984	1	1	169	171	7	0.439698	21	1.3191	13.1	0.822864	3
1984	2	1	169	171	6	0.376884	18	1.13065	12.1	0.76005	3
1984	3	1	169	171	5	0.31407	15	0.942211	11.1	0.697236	3
1984	0	3	208	212	4.26	0.267588	21.3	1.33794	10	0.628141	5
1984	0	4	231	236	4.25	0.26696	25.5	1.60176	9.7	0.609296	6
1984	1	3	208	211	4.2	0.263819	16.8	1.05528	9	0.565327	4
1984	1	4	231	234	5.025	0.315641	20.1	1.26256	8.7	0.546482	4
1984	2	3	209	211	4.56667	0.286851	13.7	0.860553	8	0.502513	3
1984	2	4	231	234	4.025	0.252827	16.1	1.01131	7.7	0.483668	4
1984	0	2	187	190	3.2	0.201005	12.8	0.80402	7.4	0.464824	4
1984	3	3	209	211	3.56667	0.224037	10.7	0.672111	7	0.439698	3
1984	3	4	231	234	3.025	0.190013	12.1	0.76005	6.7	0.420854	4
1984	1	2	187	189	3.13333	0.196817	9.4	0.590452	6.4	0.40201	3
1984	2	2	188	189	3.3	0.207286	6.6	0.414573	5.4	0.339196	2
1984	3	2	188	189	2.3	0.144472	4.6	0.288945	4.4	0.276382	2
1984	0	5	240	244	0.52	0.0326633	2.6	0.163317	1.1	0.0690955	5
1984	1	5	242	242	0.1	0.00628141	0.1	0.00628141	0.1	0.00628141	1
1983	0	1	183	199	15.5294	0.975466	264	16.5829	33.7	2.11683	17
1983	1	1	183	198	15.475	0.972048	247.6	15.5528	32.7	2.05402	16
1983	2	1	184	198	15.4733	0.971943	232.1	14.5791	31.7	1.99121	15
1983	3	1	184	198	14.4733	0.909129	217.1	13.6369	30.7	1.92839	15
1983	0	2	205	211	3.25714	0.204594	22.8	1.43216	5.7	0.35804	7
1983	1	2	206	210	3.34	0.209799	16.7	1.04899	4.7	0.295226	5
1983	2	2	206	210	2.34	0.146985	11.7	0.734925	3.7	0.232412	5
1983	0	4	225	232	1.275	0.0800879	10.2	0.640704	3.6	0.226131	8
1983	3	2	206	210	1.34	0.0841709	6.7	0.420854	2.7	0.169598	5
1983	1	3	229	231	1.93333	0.121441	5.8	0.364322	2.6	0.163317	3
1983	2	3	229	230	1.4	0.0879397	2.8	0.175879	1.6	0.100503	2
1983	3	3	229	230	0.4	0.0251256	0.8	0.0502513	0.6	0.0376884	2
1983	0	3	220	220	0.2	0.0125628	0.2	0.0125628	0.2	0.0125628	1
1982	0	1	151	157	8.94286	0.561737	62.6	3.93216	21.8	1.36935	7
1982	1	1	153	157	11.28	0.708543	56.4	3.54271	20.8	1.30653	5
1982	2	1	153	157	10.28	0.645729	51.4	3.22864	19.8	1.24372	5
1982	3	1	153	157	9.28	0.582915	46.4	2.91457	18.8	1.1809	5
1982	0	3	211	216	2.81667	0.176926	16.9	1.06156	4.9	0.307789	6
1982	1	3	211	215	2.32	0.145729	11.6	0.728643	3.9	0.244975	5
1982	0	2	188	190	3.36667	0.211474	10.1	0.634422	3.9	0.244975	3
1982	2	3	212	214	2.4	0.150754	7.2	0.452261	2.9	0.182161	3
1982	1	2	188	190	2.36667	0.14866	7.1	0.44598	2.9	0.182161	3
1982	3	3	212	214	1.4	0.0879397	4.2	0.263819	1.9	0.119347	3
1982	2	2	188	190	1.36667	0.0858459	4.1	0.257538	1.9	0.119347	3
1982	3	2	189	190	0.65	0.0408291	1.3	0.0816583	0.9	0.0565327	2
1982	0	4	220	221	0.4	0.0251256	0.8	0.0502513	0.5	0.031407	2
1981	0	1	187	188	3.8	0.238693	7.6	0.477387	4.4	0.276382	2
1981	1	1	187	188	2.8	0.175879	5.6	0.351759	3.4	0.213568	2
1981	0	3	214	215	3.15	0.197864	6.3	0.395729	3.2	0.201005	2
1981	2	1	187	188	1.8	0.113065	3.6	0.226131	2.4	0.150754	2
1981	1	3	214	215	2.15	0.13505	4.3	0.270101	2.2	0.138191	2
1981	0	4	224	224	1.6	0.100503	1.6	0.100503	1.6	0.100503	1
1981	0	2	207	207	1.5	0.0942211	1.5	0.0942211	1.5	0.0942211	1
1981	3	1	187	188	0.8	0.0502513	1.6	0.100503	1.4	0.0879397	2
1981	2	2	214	215	1.15	0.0722362	2.3	0.144472	1.2	0.0753769	2
1981	0	5	236	237	0.6	0.0376884	1.2	0.0753769	0.9	0.0565327	2
1981	1	4	224	224	0.6	0.0376884	0.6	0.0376884	0.6	0.0376884	1
1981	1	2	207	207	0.5	0.031407	0.5	0.031407	0.5	0.031407	1
1981	3	2	214	215	0.15	0.00942211	0.3	0.0188442	0.2	0.0125628	2
1980	0	1	155	156	5.1	0.320352	10.2	0.640704	9.3	0.584171	2
1980	1	1	155	155	8.3	0.521357	8.3	0.521357	8.3	0.521357	1
1980	2	1	155	155	7.3	0.458543	7.3	0.458543	7.3	0.458543	1
1980	3	1	155	155	6.3	0.395729	6.3	0.395729	6.3	0.395729	1
1979	0	1	206	208	5.43333	0.34129	16.3	1.02387	8.9	0.559045	3
1979	1	1	206	208	4.43333	0.278476	13.3	0.835427	7.9	0.496231	3
1979	2	1	206	208	3.43333	0.215662	10.3	0.646985	6.9	0.433417	3
1979	3	1	206	208	2.43333	0.152848	7.3	0.458543	5.9	0.370603	3
1978	0	2	208	209	2.2	0.138191	4.4	0.276382	2.6	0.163317	2
1978	1	2	208	209	1.2	0.0753769	2.4	0.150754	1.6	0.100503	2
1978	0	1	150	151	1.05	0.0659548	2.1	0.13191	1.3	0.0816583	2
1978	2	1	209	209	0.6	0.0376884	0.6	0.0376884	0.6	0.0376884	1
1978	1	1	151	151	0.3	0.0188442	0.3	0.0188442	0.3	0.0188442	1
1977	0	1	183	186	10.9	0.684673	43.6	2.73869	14.9	0.93593	4
1977	1	1	183	186	9.9	0.621859	39.6	2.48744	13.9	0.873116	4
1977	2	1	183	186	8.9	0.559045	35.6	2.23618	12.9	0.810302	4
1977	3	1	183	186	7.9	0.496231	31.6	1.98492	11.9	0.747487	4
1976	0	2	173	194	25.0455	1.57321	551	34.6106	79.9	5.01884	22
1976	1	2	173	189	31.2	1.9598	530.4	33.3166	78.9	4.95603	17
1976	2	2	173	189	30.2	1.89698	513.4	32.2487	77.9	4.89322	17
1976	3	2	173	188	31.075	1.95195	497.2	31.2312	76.9	4.8304	16
1976	0	1	158	160	7.76667	0.487856	23.3	1.46357	14.4	0.904523	3
1976	1	1	158	160	6.76667	0.425042	20.3	1.27513	13.4	0.841709	3
1976	2	1	158	160	5.76667	0.362228	17.3	1.08668	12.4	0.778894	3
1976	3	1	158	160	4.76667	0.299414	14.3	0.898241	11.4	0.71608	3
1976	0	5	233	238	2.68333	0.168551	16.1	1.01131	6.2	0.389447	6
1976	1	5	235	237	3.53333	0.221943	10.6	0.665829	5.2	0.326633	3
1976	2	4	235	237	2.53333	0.159129	7.6	0.477387	4.2	0.263819	3
1976	0	4	223	230	1.3	0.0816583	10.4	0.653266	3.7	0.232412	8
1976	3	4	236	237	2.5	0.157035	5	0.31407	3.2	0.201005	2
1976	1	4	224	226	1.8	0.113065	5.4	0.339196	2.7	0.169598	3
1976	2	3	224	226	0.8	0.0502513	2.4	0.150754	1.7	0.106784	3
1976	0	3	196	199	0.775	0.0486809	3.1	0.194724	1.1	0.0690955	4
1976	3	3	225	225	0.7	0.0439698	0.7	0.0439698	0.7	0.0439698	1
1976	1	3	199	199	0.1	0.00628141	0.1	0.00628141	0.1	0.00628141	1
1975	0	2	206	219	12.8071	0.804469	179.3	11.2626	27.8	1.74623	14
1975	1	2	206	219	11.8071	0.741655	165.3	10.3832	26.8	1.68342	14
1975	2	2	206	219	10.8071	0.678841	151.3	9.50377	25.8	1.6206	14
1975	3	2	213	219	14	0.879397	98	6.15578	24.8	1.55779	7
1975	3	1	206	210	8	0.502513	40	2.51256	15.6	0.979899	5
1975	0	3	221	225	1.18	0.0741206	5.9	0.370603	3.5	0.219849	5
1975	1	3	222	223	1.35	0.084799	2.7	0.169598	2.5	0.157035	2
1975	0	1	161	162	1.4	0.0879397	2.8	0.175879	2.3	0.144472	2
1975	2	3	223	223	1.5	0.0942211	1.5	0.0942211	1.5	0.0942211	1
1975	1	1	162	162	1.3	0.0816583	1.3	0.0816583	1.3	0.0816583	1
1975	3	3	223	223	0.5	0.031407	0.5	0.031407	0.5	0.031407	1
1975	2	1	162	162	0.3	0.0188442	0.3	0.0188442	0.3	0.0188442	1
1975	0	4	238	238	0.1	0.00628141	0.1	0.00628141	0.1	0.00628141	1
1973	0	1	224	229	7.3	0.458543	43.8	2.75126	14.1	0.885678	6
1973	1	1	224	228	7.7	0.483668	38.5	2.41834	13.1	0.822864	5
1973	2	1	224	228	6.7	0.420854	33.5	2.10427	12.1	0.76005	5
1973	3	1	225	228	7.15	0.449121	28.6	1.79648	11.1	0.697236	4
1973	0	2	246	248	0.466667	0.0293132	1.4	0.0879397	0.9	0.0565327	3
1958	0	1	188	189	1.2	0.0753769	2.4	0.150754	1.3	0.0816583	2
1958	1	1	188	189	0.2	0.0125628	0.4	0.0251256	0.3	0.0188442	2
1957	0	2	178	187	13	0.816583	130	8.16583	31.4	1.97236	10
1957	1	2	178	187	12	0.753769	120	7.53769	30.4	1.90955	10
1957	2	2	178	186	12.2778	0.771217	110.5	6.94095	29.4	1.84673	9
1957	3	2	178	186	11.2778	0.708403	101.5	6.37563	28.4	1.78392	9
1957	0	1	165	168	10.725	0.673681	42.9	2.69472	17.6	1.10553	4
1957	1	1	165	168	9.725	0.610867	38.9	2.44347	16.6	1.04271	4
1957	2	1	165	168	8.725	0.548053	34.9	2.19221	15.6	0.979899	4
1957	3	1	165	168	7.725	0.485239	30.9	1.94095	14.6	0.917085	4
1957	0	3	216	216	0.4	0.0251256	0.4	0.0251256	0.4	0.0251256	1
1956	0	1	206	207	1.55	0.0973618	3.1	0.194724	2.1	0.13191	2
1956	1	1	207	207	1.1	0.0690955	1.1	0.0690955	1.1	0.0690955	1
1956	2	1	207	207	0.1	0.00628141	0.1	0.00628141	0.1	0.00628141	1
1955	0	2	229	236	8.0375	0.504868	64.3	4.03894	17.8	1.11809	8
1955	1	2	229	235	8.15714	0.512383	57.1	3.58668	16.8	1.05528	7
1955	2	2	230	235	8.45	0.530779	50.7	3.18467	15.8	0.992462	6
1955	3	2	230	235	7.45	0.467965	44.7	2.80779	14.8	0.929648	6
1955	0	1	191	197	8.35714	0.524946	58.5	3.67462	13.4	0.841709	7
1955	1	1	192	197	8.73333	0.548576	52.4	3.29146	12.4	0.778894	6
1955	2	1	192	197	7.73333	0.485762	46.4	2.91457	11.4	0.71608	6
1955	3	1	192	197	6.73333	0.422948	40.4	2.53769	10.4	0.653266	6
1953	0	4	222	224	7.23333	0.454355	21.7	1.36307	9.6	0.603015	3
1953	1	2	222	224	6.23333	0.391541	18.7	1.17462	8.6	0.540201	3
1953	2	2	222	224	5.23333	0.328727	15.7	0.986181	7.6	0.477387	3
1953	3	2	222	224	4.23333	0.265913	12.7	0.797739	6.6	0.414573	3
1953	0	1	143	144	4.5	0.282663	9	0.565327	6.1	0.383166	2
1953	1	1	143	144	3.5	0.219849	7	0.439698	5.1	0.320352	2
1953	2	1	143	144	2.5	0.157035	5	0.31407	4.1	0.257538	2
1953	3	1	144	144	3.1	0.194724	3.1	0.194724	3.1	0.194724	1
1953	0	3	218	218	0.5	0.031407	0.5	0.031407	0.5	0.031407	1
1953	0	2	176	176	0.4	0.0251256	0.4	0.0251256	0.4	0.0251256	1
1952	0	1	177	183	16.7857	1.05438	117.5	7.38065	34.5	2.16709	7
1952	1	1	177	183	15.7857	0.991565	110.5	6.94095	33.5	2.10427	7
1952	2	1	177	182	17.3667	1.09087	104.2	6.54523	32.5	2.04146	6
1952	3	1	178	182	19.72	1.23869	98.6	6.19347	31.5	1.97864	5
1952	0	2	201	203	6.76667	0.425042	20.3	1.27513	9.8	0.615578	3
1952	1	2	201	203	5.76667	0.362228	17.3	1.08668	8.8	0.552764	3
1952	2	2	201	203	4.76667	0.299414	14.3	0.898241	7.8	0.48995	3
1952	3	2	201	203	3.76667	0.2366	11.3	0.709799	6.8	0.427136	3
1951	0	1	198	200	1.63333	0.102596	4.9	0.307789	2.8	0.175879	3
1951	1	1	199	200	1	0.0628141	2	0.125628	1.8	0.113065	2
1951	2	1	200	200	0.8	0.0502513	0.8	0.0502513	0.8	0.0502513	1
1950	0	1	154	157	19	1.19347	76	4.77387	31.4	1.97236	4
1950	1	1	154	157	18	1.13065	72	4.52261	30.4	1.90955	4
1950	2	1	154	157	17	1.06784	68	4.27136	29.4	1.84673	4
1950	3	1	154	157	16	1.00503	64	4.0201	28.4	1.78392	4
1949	0	1	176	181	9.68333	0.60825	58.1	3.6495	19.1	1.19975	6
1949	1	1	176	181	8.68333	0.545436	52.1	3.27261	18.1	1.13693	6
1949	2	1	176	180	9.4	0.590452	47	2.95226	17.1	1.07412	5
1949	3	1	176	180	8.4	0.527638	42	2.63819	16.1	1.01131	5
1949	0	3	202	207	9.83333	0.617672	59	3.70603	14.1	0.885678	6
1949	1	3	202	207	8.83333	0.554858	53	3.32915	13.1	0.822864	6
1949	2	3	202	207	7.83333	0.492044	47	2.95226	12.1	0.76005	6
1949	3	3	202	207	6.83333	0.429229	41	2.57538	11.1	0.697236	6
1949	0	7	246	248	5.03333	0.316164	15.1	0.948492	8.3	0.521357	3
1949	1	4	246	247	6.5	0.408291	13	0.816583	7.3	0.458543	2
1949	0	2	191	194	4.075	0.255967	16.3	1.02387	6.6	0.414573	4
1949	2	4	246	247	5.5	0.345477	11	0.690955	6.3	0.395729	2
1949	1	2	191	194	3.075	0.193153	12.3	0.772613	5.6	0.351759	4
1949	3	4	246	247	4.5	0.282663	9	0.565327	5.3	0.332915	2
1949	2	2	191	193	2.96667	0.186348	8.9	0.559045	4.6	0.288945	3
1949	3	2	192	193	3.3	0.207286	6.6	0.414573	3.6	0.226131	2
1949	0	4	225	225	0.6	0.0376884	0.6	0.0376884	0.6	0.0376884	1
1949	0	5	232	232	0.5	0.031407	0.5	0.031407	0.5	0.031407	1
1949	0	6	241	242	0.3	0.0188442	0.6	0.0376884	0.4	0.0251256	2

## Sheet: Stockholm
year	EHF_sev	HWID	HWStart	HWEnd	mean	meanz	load	loadz	peak	peakz	length
2018	0	1	134	134	3.03111	0.185947	3.03111	0.185947	3.03111	0.185947	1
2018	1	1	134	134	2.03111	0.124601	2.03111	0.124601	2.03111	0.124601	1
2018	2	1	134	134	1.03111	0.0632547	1.03111	0.0632547	1.03111	0.0632547	1
2018	0	2	148	149	0.225333	0.0138233	0.450667	0.0276467	0.306889	0.0188264	2
2018	3	1	134	134	0.0311111	0.00190855	0.0311111	0.00190855	0.0311111	0.00190855	1
2017	0	1	168	168	1.23111	0.0755239	1.23111	0.0755239	1.23111	0.0755239	1
2017	0	2	210	212	0.765296	0.046948	2.29589	0.140844	0.917889	0.0563089	3
2017	1	1	168	168	0.231111	0.0141778	0.231111	0.0141778	0.231111	0.0141778	1
2016	0	3	202	211	2.67256	0.163951	26.7256	1.63951	8.34167	0.511729	10
2016	1	3	204	207	4.52553	0.277624	18.1021	1.11049	7.34167	0.450383	4
2016	2	3	204	207	3.52553	0.216278	14.1021	0.86511	6.34167	0.389037	4
2016	0	1	153	153	5.576	0.342066	5.576	0.342066	5.576	0.342066	1
2016	3	4	204	207	2.52553	0.154931	10.1021	0.619726	5.34167	0.327691	4
2016	0	2	175	177	3.882	0.238146	11.646	0.714437	4.833	0.296486	3
2016	1	1	153	153	4.576	0.28072	4.576	0.28072	4.576	0.28072	1
2016	1	2	175	177	2.882	0.1768	8.646	0.530399	3.833	0.23514	3
2016	2	1	153	153	3.576	0.219374	3.576	0.219374	3.576	0.219374	1
2016	2	2	175	177	1.882	0.115453	5.646	0.34636	2.833	0.173794	3
2016	3	1	153	153	2.576	0.158028	2.576	0.158028	2.576	0.158028	1
2016	3	2	175	175	1.833	0.112447	1.833	0.112447	1.833	0.112447	1
2016	3	3	177	177	1.368	0.0839215	1.368	0.0839215	1.368	0.0839215	1
2016	0	4	237	238	0.997222	0.0611757	1.99444	0.122351	1.20667	0.0740243	2
2016	1	5	237	237	0.206667	0.0126782	0.206667	0.0126782	0.206667	0.0126782	1
2016	1	4	210	210	0.133333	0.00817949	0.133333	0.00817949	0.133333	0.00817949	1
2015	0	1	181	185	17.2621	1.05896	86.3106	5.29482	33.9414	2.08218	5
2015	1	1	181	185	16.2621	0.997618	81.3106	4.98809	32.9414	2.02083	5
2015	2	1	181	185	15.2621	0.936272	76.3106	4.68136	31.9414	1.95948	5
2015	3	1	181	185	14.2621	0.874925	71.3106	4.37463	30.9414	1.89814	5
2015	0	2	218	221	2.02033	0.12394	8.08133	0.495759	3.32778	0.204146	4
2015	1	2	218	220	1.49244	0.0915557	4.47733	0.274667	2.32778	0.1428	3
2015	2	2	219	220	0.883889	0.0542232	1.76778	0.108446	1.32778	0.081454	2
2015	3	2	219	219	0.327778	0.0201079	0.327778	0.0201079	0.327778	0.0201079	1
2015	0	3	235	236	0.23	0.0141096	0.46	0.0282192	0.262667	0.0161136	2
2014	0	4	196	221	10.9894	0.674159	285.725	17.5281	42.86	2.6293	26
2014	1	3	196	217	11.802	0.724007	259.644	15.9281	41.86	2.56795	22
2014	2	3	196	216	11.3538	0.696509	238.429	14.6267	40.86	2.5066	21
2014	3	3	197	210	14.4807	0.888332	202.729	12.4366	39.86	2.44526	14
2014	0	3	185	190	9.227	0.566041	55.362	3.39624	17.8262	1.09357	6
2014	1	2	186	190	9.9704	0.611646	49.852	3.05823	16.8262	1.03222	5
2014	2	2	186	190	8.9704	0.550299	44.852	2.7515	15.8262	0.970878	5
2014	3	2	186	190	7.9704	0.488953	39.852	2.44477	14.8262	0.909531	5
2014	0	1	141	143	8.174	0.501443	24.522	1.50433	12.728	0.780814	3
2014	1	1	142	143	11.0956	0.680669	22.1911	1.36134	11.728	0.719468	2
2014	2	1	142	143	10.0956	0.619323	20.1911	1.23865	10.728	0.658121	2
2014	3	1	142	143	9.09556	0.557977	18.1911	1.11595	9.728	0.596775	2
2014	3	4	214	216	5.46004	0.334952	16.3801	1.00486	7.35922	0.45146	3
2014	0	2	159	160	0.612111	0.0375507	1.22422	0.0751013	0.834222	0.0511763	2
2014	1	4	219	221	0.24063	0.0147617	0.721889	0.0442851	0.353	0.0216552	3
2013	0	3	205	209	5.00727	0.307176	25.0363	1.53588	9.02222	0.553478	5
2013	1	2	205	208	5.06192	0.310529	20.2477	1.24212	8.02222	0.492132	4
2013	0	4	213	218	3.98107	0.244224	23.8864	1.46534	7.29867	0.447745	6
2013	2	3	206	208	5.52604	0.339001	16.5781	1.017	7.02222	0.430786	3
2013	1	3	213	218	2.98107	0.182877	17.8864	1.09726	6.29867	0.386399	6
2013	3	1	206	208	4.52604	0.277655	13.5781	0.832965	6.02222	0.36944	3
2013	2	4	214	217	3.44089	0.211085	13.7636	0.844341	5.29867	0.325053	4
2013	3	2	214	216	3.33674	0.204696	10.0102	0.614088	4.29867	0.263707	3
2013	0	1	186	188	2.11689	0.129863	6.35067	0.389589	2.645	0.162261	3
2013	1	1	186	188	1.11689	0.0685168	3.35067	0.20555	1.645	0.100914	3
2013	0	2	197	197	0.757778	0.0464867	0.757778	0.0464867	0.757778	0.0464867	1
2013	2	1	186	186	0.645	0.0395683	0.645	0.0395683	0.645	0.0395683	1
2013	2	2	188	188	0.195667	0.0120034	0.195667	0.0120034	0.195667	0.0120034	1
2012	0	2	205	206	2.75767	0.169172	5.51533	0.338344	4.04067	0.247879	2
2012	1	2	205	206	1.75767	0.107826	3.51533	0.215652	3.04067	0.186533	2
2012	0	1	189	189	2.54433	0.156085	2.54433	0.156085	2.54433	0.156085	1
2012	2	2	206	206	2.04067	0.125187	2.04067	0.125187	2.04067	0.125187	1
2012	1	1	189	189	1.54433	0.0947389	1.54433	0.0947389	1.54433	0.0947389	1
2012	3	1	206	206	1.04067	0.0638409	1.04067	0.0638409	1.04067	0.0638409	1
2012	2	1	189	189	0.544333	0.0333927	0.544333	0.0333927	0.544333	0.0333927	1
2011	0	2	178	182	7.22633	0.443308	36.1317	2.21654	10.5527	0.647365	5
2011	0	1	157	161	5.37918	0.329992	26.8959	1.64996	10.5287	0.645893	5
2011	0	3	187	191	5.90287	0.362118	29.5143	1.81059	9.96	0.611008	5
2011	1	2	178	182	6.22633	0.381962	31.1317	1.90981	9.55267	0.586019	5
2011	1	1	157	161	4.37918	0.268646	21.8959	1.34323	9.52867	0.584547	5
2011	1	3	187	190	6.13942	0.37663	24.5577	1.50652	8.96	0.549661	4
2011	2	2	178	181	6.61967	0.406091	26.4787	1.62436	8.55267	0.524673	4
2011	2	1	158	161	4.31397	0.264646	17.2559	1.05858	8.52867	0.523201	4
2011	2	3	187	190	5.13942	0.315283	20.5577	1.26113	7.96	0.488315	4
2011	3	2	178	181	5.61967	0.344745	22.4787	1.37898	7.55267	0.463327	4
2011	3	1	158	161	3.31397	0.203299	13.2559	0.813198	7.52867	0.461855	4
2011	3	3	187	190	4.13942	0.253937	16.5577	1.01575	6.96	0.426969	4
2011	0	6	206	217	1.71138	0.104987	20.5366	1.25984	5.896	0.361697	12
2011	1	5	207	210	3.34358	0.205116	13.3743	0.820464	4.896	0.300351	4
2011	2	4	207	209	3.17644	0.194863	9.52933	0.584588	3.896	0.239005	3
2011	3	4	207	209	2.17644	0.133516	6.52933	0.400549	2.896	0.177658	3
2011	0	5	201	203	0.817333	0.0501402	2.452	0.150421	1.05467	0.0646997	3
2011	0	4	199	199	0.444444	0.027265	0.444444	0.027265	0.444444	0.027265	1
2011	1	6	216	216	0.129333	0.0079341	0.129333	0.0079341	0.129333	0.0079341	1
2011	1	4	202	203	0.029	0.00177904	0.058	0.00355808	0.0546667	0.00335359	2
2010	0	1	178	202	15.2239	0.933928	380.598	23.3482	56.0773	3.44013	25
2010	1	1	178	201	14.8428	0.910548	356.227	21.8532	55.0773	3.37878	24
2010	2	1	178	201	13.8428	0.849202	332.227	20.3809	54.0773	3.31744	24
2010	3	1	178	198	14.5536	0.892809	305.626	18.749	53.0773	3.25609	21
2010	0	3	223	226	2.93842	0.180261	11.7537	0.721042	5.106	0.313233	4
2010	1	2	224	226	2.83456	0.173889	8.50367	0.521667	4.106	0.251887	3
2010	3	2	201	201	3.90667	0.239659	3.90667	0.239659	3.90667	0.239659	1
2010	2	2	224	225	3.081	0.189007	6.162	0.378015	3.106	0.190541	2
2010	3	3	224	225	2.081	0.127661	4.162	0.255323	2.106	0.129195	2
2010	0	2	208	208	7.47254e-15	4.58411e-16	7.47254e-15	4.58411e-16	7.47254e-15	4.58411e-16	1
2009	0	1	177	183	20.0889	1.23238	140.622	8.62664	27.7738	1.70381	7
2009	1	1	177	183	19.0889	1.17103	133.622	8.19722	26.7738	1.64247	7
2009	2	1	177	183	18.0889	1.10969	126.622	7.7678	25.7738	1.58112	7
2009	3	1	177	183	17.0889	1.04834	119.622	7.33838	24.7738	1.51978	7
2009	0	3	215	221	4.21706	0.258701	29.5194	1.8109	7.366	0.451876	7
2009	1	3	216	221	3.87065	0.237449	23.2239	1.4247	6.366	0.39053	6
2009	2	2	216	220	3.62944	0.222652	18.1472	1.11326	5.366	0.329183	5
2009	3	2	216	220	2.62944	0.161306	13.1472	0.806531	4.366	0.267837	5
2009	0	2	196	198	1.46556	0.0899062	4.39667	0.269719	1.988	0.121956	3
2009	1	2	196	197	0.913	0.056009	1.826	0.112018	0.988	0.06061	2
2008	0	4	204	214	9.65168	0.592093	106.168	6.51302	22.7478	1.39549	11
2008	1	2	204	213	9.58189	0.587812	95.8189	5.87812	21.7478	1.33414	10
2008	2	2	204	213	8.58189	0.526466	85.8189	5.26466	20.7478	1.2728	10
2008	3	2	204	213	7.58189	0.46512	75.8189	4.6512	19.7478	1.21145	10
2008	0	2	156	160	4.85622	0.29791	24.2811	1.48955	10.7427	0.659021	5
2008	1	1	157	160	4.89894	0.300531	19.5958	1.20213	9.74267	0.597675	4
2008	2	1	157	159	5.26193	0.322799	15.7858	0.968397	8.74267	0.536329	3
2008	3	1	157	159	4.26193	0.261453	12.7858	0.784358	7.74267	0.474983	3
2008	0	3	184	185	0.358111	0.0219687	0.716222	0.0439375	0.410222	0.0251655	2
2008	0	1	151	151	2.78533e-14	1.70869e-15	2.78533e-14	1.70869e-15	2.78533e-14	1.70869e-15	1
2007	0	1	156	161	18.5749	1.1395	111.45	6.837	36.7287	2.25316	6
2007	1	1	156	161	17.5749	1.07815	105.45	6.46892	35.7287	2.19182	6
2007	2	1	156	161	16.5749	1.01681	99.4496	6.10085	34.7287	2.13047	6
2007	3	1	156	161	15.5749	0.955462	93.4496	5.73277	33.7287	2.06912	6
2007	0	3	216	226	3.66559	0.22487	40.3214	2.47356	7.00144	0.429512	11
2007	1	2	216	225	3.02897	0.185815	30.2897	1.85815	6.00144	0.368165	10
2007	2	2	216	224	2.35268	0.144328	21.1741	1.29895	5.00144	0.306819	9
2007	3	2	217	224	1.63135	0.100077	13.0508	0.800615	4.00144	0.245473	8
2007	0	2	197	197	0.929778	0.0570383	0.929778	0.0570383	0.929778	0.0570383	1
2007	0	4	235	235	0.096	0.00588923	0.096	0.00588923	0.096	0.00588923	1
2006	0	1	161	163	25.2827	1.551	75.8482	4.653	39.0578	2.39604	3
2006	1	1	161	163	24.2827	1.48965	72.8482	4.46896	38.0578	2.3347	3
2006	2	1	161	163	23.2827	1.42831	69.8482	4.28492	37.0578	2.27335	3
2006	3	1	161	163	22.2827	1.36696	66.8482	4.10088	36.0578	2.21201	3
2006	0	3	180	192	12.5736	0.771341	163.457	10.0274	32.3769	1.9862	13
2006	1	3	180	190	13.8098	0.847175	151.907	9.31893	31.3769	1.92485	11
2006	2	3	181	190	14.1122	0.865731	141.122	8.65731	30.3769	1.8635	10
2006	3	3	181	189	14.6159	0.896628	131.543	8.06966	29.3769	1.80216	9
2006	0	2	167	169	5.84193	0.35838	17.5258	1.07514	8.592	0.527086	3
2006	1	2	167	169	4.84193	0.297033	14.5258	0.8911	7.592	0.46574	3
2006	0	5	201	212	2.40108	0.147297	28.813	1.76757	7.31767	0.448911	12
2006	2	2	167	169	3.84193	0.235687	11.5258	0.707062	6.592	0.404394	3
2006	1	4	202	207	3.42637	0.210195	20.5582	1.26117	6.31767	0.387564	6
2006	0	6	215	222	2.17437	0.13339	17.395	1.06712	6.03289	0.370094	8
2006	3	2	167	168	4.68244	0.28725	9.36489	0.5745	5.592	0.343048	2
2006	2	4	203	207	3.06836	0.188232	15.3418	0.941159	5.31767	0.326218	5
2006	1	5	216	219	2.95039	0.180995	11.8016	0.72398	5.03289	0.308748	4
2006	3	4	204	206	3.6017	0.220951	10.8051	0.662852	4.31767	0.264872	3
2006	2	5	217	219	2.79256	0.171313	8.37767	0.513938	4.03289	0.247402	3
2006	3	5	217	218	2.76661	0.169721	5.53322	0.339442	3.03289	0.186056	2
2006	0	7	229	230	0.0651111	0.00399432	0.130222	0.00798863	0.0715556	0.00438966	2
2006	0	4	197	197	0.0248889	0.00152684	0.0248889	0.00152684	0.0248889	0.00152684	1
2005	0	3	184	195	17.3415	1.06384	208.099	12.766	36.6033	2.24547	12
2005	1	2	184	194	17.9161	1.09909	197.078	12.0899	35.6033	2.18413	11
2005	2	2	185	194	18.6374	1.14333	186.374	11.4333	34.6033	2.12278	10
2005	3	2	185	193	19.6566	1.20585	176.909	10.8527	33.6033	2.06143	9
2005	0	2	172	173	3.15317	0.193435	6.30633	0.386869	3.73667	0.22923	2
2005	1	1	172	173	2.15317	0.132088	4.30633	0.264177	2.73667	0.167884	2
2005	2	1	172	173	1.15317	0.0707423	2.30633	0.141485	1.73667	0.106538	2
2005	3	1	173	173	0.736667	0.0451917	0.736667	0.0451917	0.736667	0.0451917	1
2005	0	1	167	167	2.47032e-14	1.51545e-15	2.47032e-14	1.51545e-15	2.47032e-14	1.51545e-15	1
2004	0	1	215	224	14.7593	0.905424	147.593	9.05424	29.458	1.80713	10
2004	1	1	216	223	17.3063	1.06167	138.45	8.49337	28.458	1.74579	8
2004	2	1	216	223	16.3063	1.00033	130.45	8.0026	27.458	1.68444	8
2004	3	1	216	223	15.3063	0.938979	122.45	7.51183	26.458	1.6231	8
2003	0	3	193	219	11.2659	0.691121	304.18	18.6603	35.9421	2.20491	27
2003	1	2	193	214	12.5983	0.772856	277.162	17.0028	34.9421	2.14356	22
2003	2	2	194	213	12.7787	0.783925	255.574	15.6785	33.9421	2.08222	20
2003	3	2	194	207	13.6353	0.836475	190.895	11.7107	32.9421	2.02087	14
2003	3	3	209	213	8.95462	0.549331	44.7731	2.74666	16.4342	1.00818	5
2003	0	1	154	156	2.94581	0.180714	8.83744	0.542143	5.59667	0.343334	3
2003	1	1	154	156	1.94581	0.119368	5.83744	0.358105	4.59667	0.281988	3
2003	2	1	154	155	1.89483	0.116241	3.78967	0.232481	3.59667	0.220642	2
2003	3	1	155	155	2.59667	0.159295	2.59667	0.159295	2.59667	0.159295	1
2003	0	4	222	223	0.625167	0.0383516	1.25033	0.0767031	0.874222	0.0536302	2
2003	0	2	188	188	0.367	0.022514	0.367	0.022514	0.367	0.022514	1
2003	1	3	217	218	0.225333	0.0138233	0.450667	0.0276467	0.301778	0.0185129	2
2002	0	3	189	201	8.29336	0.508766	107.814	6.61395	24.0589	1.47592	13
2002	1	4	190	200	8.65003	0.530646	95.1503	5.83711	23.0589	1.41457	11
2002	2	5	193	199	11.4422	0.701937	80.0957	4.91356	22.0589	1.35323	7
2002	3	5	193	199	10.4422	0.640591	73.0957	4.48414	21.0589	1.29188	7
2002	0	5	219	241	4.56242	0.279887	104.936	6.4374	14.803	0.908107	23
2002	1	6	220	228	6.47009	0.396915	58.2308	3.57223	13.803	0.846761	9
2002	2	7	221	228	6.24732	0.383249	49.9786	3.06599	12.803	0.785415	8
2002	3	7	222	227	7.19539	0.441409	43.1723	2.64846	11.803	0.724068	6
2002	0	2	168	169	7.63267	0.468235	15.2653	0.936469	8.03533	0.492937	2
2002	1	7	230	235	4.42252	0.271304	26.5351	1.62783	7.904	0.48488	6
2002	1	3	168	169	6.63267	0.406888	13.2653	0.813777	7.03533	0.431591	2
2002	2	8	231	235	4.12024	0.252761	20.6012	1.26381	6.904	0.423534	5
2002	0	4	208	215	2.84654	0.174624	22.7723	1.39699	6.48533	0.39785	8
2002	2	3	168	169	5.63267	0.345542	11.2653	0.691085	6.03533	0.370244	2
2002	3	8	231	234	3.92094	0.240535	15.6838	0.962139	5.904	0.362188	4
2002	0	1	153	160	2.74468	0.168376	21.9574	1.347	5.89344	0.36154	8
2002	1	5	208	213	2.75976	0.169301	16.5586	1.0158	5.48533	0.336504	6
2002	3	3	168	169	4.63267	0.284196	9.26533	0.568392	5.03533	0.308898	2
2002	1	2	157	160	2.60042	0.159526	10.4017	0.638102	4.89344	0.300194	4
2002	2	6	208	212	2.30438	0.141365	11.5219	0.706823	4.48533	0.275158	5
2002	2	2	158	160	2.32144	0.142412	6.96433	0.427235	3.89344	0.238848	3
2002	3	6	208	211	1.83039	0.112287	7.32156	0.449149	3.48533	0.213812	4
2002	1	1	154	155	2.37756	0.145854	4.75511	0.291708	3.054	0.187351	2
2002	3	2	158	160	1.32144	0.0810655	3.96433	0.243197	2.89344	0.177502	3
2002	2	4	190	191	2.47467	0.151811	4.94933	0.303622	2.86756	0.175913	2
2002	2	1	154	155	1.37756	0.0845077	2.75511	0.169015	2.054	0.126005	2
2002	3	4	190	191	1.47467	0.0904651	2.94933	0.18093	1.86756	0.114567	2
2002	3	1	154	154	1.054	0.0646588	1.054	0.0646588	1.054	0.0646588	1
2002	0	6	246	248	0.474	0.0290781	1.422	0.0872342	0.700889	0.0429968	3
2002	0	7	250	250	0.666667	0.0408974	0.666667	0.0408974	0.666667	0.0408974	1
2001	0	2	182	190	22.3025	1.36817	200.722	12.3135	37.1457	2.27874	9
2001	1	2	182	190	21.3025	1.30683	191.722	11.7614	36.1457	2.2174	9
2001	2	2	182	190	20.3025	1.24548	182.722	11.2093	35.1457	2.15605	9
2001	3	2	183	190	21.7901	1.33674	174.321	10.6939	34.1457	2.0947	8
2001	0	3	203	210	3.4645	0.212534	27.716	1.70027	8.26711	0.507155	8
2001	1	3	204	209	3.32733	0.204119	19.964	1.22471	7.26711	0.445809	6
2001	2	3	204	209	2.32733	0.142773	13.964	0.856637	6.26711	0.384463	6
2001	3	3	204	206	3.32148	0.20376	9.96444	0.61128	5.26711	0.323117	3
2001	0	1	176	179	2.62339	0.160935	10.4936	0.643739	3.05833	0.187617	4
2001	1	1	176	179	1.62339	0.0995886	6.49356	0.398355	2.05833	0.126271	4
2001	0	4	227	228	0.9175	0.0562851	1.835	0.11257	1.49356	0.0916239	2
2001	2	1	176	179	0.623389	0.0382425	2.49356	0.15297	1.05833	0.0649247	4
2001	1	4	227	227	0.493556	0.0302777	0.493556	0.0302777	0.493556	0.0302777	1
2001	3	1	177	177	0.0583333	0.00357852	0.0583333	0.00357852	0.0583333	0.00357852	1
2000	0	2	185	186	3.33567	0.20463	6.67133	0.409261	4.926	0.302191	2
2000	1	1	185	186	2.33567	0.143284	4.67133	0.286568	3.926	0.240845	2
2000	2	1	185	185	2.926	0.179499	2.926	0.179499	2.926	0.179499	1
2000	3	1	185	185	1.926	0.118153	1.926	0.118153	1.926	0.118153	1
2000	0	1	172	172	0.621	0.038096	0.621	0.038096	0.621	0.038096	1
1999	0	4	189	196	20.0318	1.22887	160.254	9.83098	36.9812	2.26866	8
1999	1	3	189	195	21.891	1.34293	153.237	9.40048	35.9812	2.20731	7
1999	2	3	189	195	20.891	1.28158	146.237	8.97105	34.9812	2.14596	7
1999	3	2	189	195	19.891	1.22023	139.237	8.54163	33.9812	2.08462	7
1999	0	6	208	216	10.1784	0.624403	91.6052	5.61963	24.776	1.51991	9
1999	1	5	210	215	14.1719	0.869388	85.0311	5.21633	23.776	1.45857	6
1999	2	5	210	215	13.1719	0.808042	79.0311	4.84825	22.776	1.39722	6
1999	3	4	210	215	12.1719	0.746696	73.0311	4.48018	21.776	1.33587	6
1999	0	7	245	250	2.26065	0.138682	13.5639	0.832092	6.398	0.392493	6
1999	0	5	198	201	2.65153	0.162661	10.6061	0.650644	5.44189	0.333839	4
1999	1	6	246	249	2.23536	0.137131	8.94144	0.548523	5.398	0.331146	4
1999	0	1	164	167	2.90889	0.178449	11.6356	0.713796	5.22333	0.320431	4
1999	1	4	199	201	2.37204	0.145515	7.11611	0.436546	4.44189	0.272493	3
1999	2	6	246	247	2.99589	0.183786	5.99178	0.367572	4.398	0.2698	2
1999	1	1	164	166	2.78978	0.171142	8.36933	0.513426	4.22333	0.259085	3
1999	2	4	199	200	2.53767	0.155676	5.07533	0.311352	3.44189	0.211147	2
1999	3	5	246	247	1.99589	0.12244	3.99178	0.24488	3.398	0.208454	2
1999	2	1	165	166	2.88667	0.177086	5.77333	0.354172	3.22333	0.197739	2
1999	0	2	179	180	1.76361	0.108191	3.52722	0.216381	2.50833	0.153877	2
1999	3	3	199	200	1.53767	0.0943299	3.07533	0.18866	2.44189	0.1498	2
1999	3	1	165	166	1.88667	0.11574	3.77333	0.231479	2.22333	0.136393	2
1999	1	2	179	180	0.763611	0.0468446	1.52722	0.0936892	1.50833	0.0925304	2
1999	2	2	179	179	0.508333	0.0311843	0.508333	0.0311843	0.508333	0.0311843	1
1999	0	3	185	185	7.59096e-15	4.65676e-16	7.59096e-15	4.65676e-16	7.59096e-15	4.65676e-16	1
1997	0	3	200	206	8.09584	0.496649	56.6709	3.47654	17.0767	1.04759	7
1997	1	3	200	205	8.40848	0.515828	50.4509	3.09497	16.0767	0.986241	6
1997	0	2	180	188	8.69158	0.533195	78.2242	4.79875	15.822	0.970619	9
1997	2	3	200	204	8.98351	0.551104	44.9176	2.75552	15.0767	0.924895	5
1997	1	2	180	187	8.73671	0.535963	69.8937	4.28771	14.822	0.909272	8
1997	0	4	211	224	3.34368	0.205122	46.8116	2.87171	14.4107	0.884039	14
1997	3	2	200	204	7.98351	0.489758	39.9176	2.44879	14.0767	0.863549	5
1997	2	2	180	187	7.73671	0.474617	61.8937	3.79694	13.822	0.847926	8
1997	1	5	217	222	5.92381	0.363403	35.5429	2.18042	13.4107	0.822693	6
1997	3	1	180	187	6.73671	0.413271	53.8937	3.30617	12.822	0.78658	8
1997	2	4	218	222	5.94458	0.364677	29.7229	1.82338	12.4107	0.761346	5
1997	0	5	228	245	4.37852	0.268605	78.8133	4.83489	12.1187	0.743433	18
1997	3	3	218	222	4.94458	0.303331	24.7229	1.51665	11.4107	0.7	5
1997	1	6	229	234	6.23124	0.382263	37.3874	2.29358	11.1187	0.682087	6
1997	1	7	236	241	4.54059	0.278548	27.2436	1.67129	10.5087	0.644666	6
1997	2	5	229	233	6.33993	0.38893	31.6997	1.94465	10.1187	0.620741	5
1997	2	6	237	240	5.50656	0.337806	22.0262	1.35122	9.50867	0.58332	4
1997	3	4	229	233	5.33993	0.327584	26.6997	1.63792	9.11867	0.559395	5
1997	3	5	237	240	4.50656	0.27646	18.0262	1.10584	8.50867	0.521974	4
1997	0	1	161	163	1.86281	0.114276	5.58844	0.342829	2.92667	0.17954	3
1997	1	1	161	162	1.336	0.0819584	2.672	0.163917	1.92667	0.118194	2
1997	2	1	162	162	0.926667	0.0568474	0.926667	0.0568474	0.926667	0.0568474	1
1997	1	4	214	215	0.384	0.0235569	0.768	0.0471138	0.415556	0.0254927	2
1996	0	2	223	238	5.07792	0.311511	81.2468	4.98418	14.6044	0.895926	16
1996	1	2	224	236	5.11572	0.31383	66.5043	4.07978	13.6044	0.83458	13
1996	2	2	224	235	4.48832	0.275341	53.8599	3.3041	12.6044	0.773234	12
1996	3	2	225	234	4.20234	0.257798	42.0234	2.57798	11.6044	0.711888	10
1996	0	1	204	207	3.65606	0.224285	14.6242	0.89714	6.61478	0.405791	4
1996	1	1	204	207	2.65606	0.162939	10.6242	0.651755	5.61478	0.344445	4
1996	2	1	205	206	3.65639	0.224305	7.31278	0.448611	4.61478	0.283099	2
1996	3	1	205	206	2.65639	0.162959	5.31278	0.325918	3.61478	0.221753	2
1995	0	2	207	216	7.918	0.485739	79.18	4.85739	17.0027	1.04305	10
1995	1	2	208	214	10.1554	0.622996	71.088	4.36097	16.0027	0.981702	7
1995	2	2	208	213	10.7919	0.662042	64.7514	3.97225	15.0027	0.920356	6
1995	0	4	227	235	4.0296	0.247201	36.2664	2.22481	14.6273	0.89733	9
1995	3	2	208	213	9.79191	0.600696	58.7514	3.60417	14.0027	0.85901	6
1995	1	3	228	230	8.0893	0.496247	24.2679	1.48874	13.6273	0.835984	3
1995	2	3	228	230	7.0893	0.434901	21.2679	1.3047	12.6273	0.774638	3
1995	3	3	228	230	6.0893	0.373555	18.2679	1.12066	11.6273	0.713292	3
1995	0	1	192	194	6.58	0.403658	19.74	1.21097	8.73333	0.535756	3
1995	1	1	192	194	5.58	0.342311	16.74	1.02693	7.73333	0.47441	3
1995	2	1	192	194	4.58	0.280965	13.74	0.842896	6.73333	0.413064	3
1995	3	1	192	193	5.407	0.331699	10.814	0.663397	5.73333	0.351718	2
1995	1	4	233	234	2.728	0.167352	5.456	0.334705	3.40711	0.209013	2
1995	2	4	233	234	1.728	0.106006	3.456	0.212012	2.40711	0.147667	2
1995	3	4	233	234	0.728	0.04466	1.456	0.08932	1.40711	0.0863208	2
1995	0	3	223	225	0.349889	0.0214643	1.04967	0.064393	0.646	0.0396296	3
1994	0	2	188	196	32.7494	2.00905	294.744	18.0814	60.172	3.69132	9
1994	1	2	188	196	31.7494	1.9477	285.744	17.5293	59.172	3.62997	9
1994	2	1	188	196	30.7494	1.88636	276.744	16.9772	58.172	3.56863	9
1994	3	1	188	196	29.7494	1.82501	267.744	16.4251	57.172	3.50728	9
1994	0	3	200	217	9.77256	0.599509	175.906	10.7912	42.8937	2.63136	18
1994	1	3	201	217	9.32412	0.571999	158.51	9.72398	41.8937	2.57001	17
1994	2	2	201	217	8.32412	0.510652	141.51	8.68109	40.8937	2.50867	17
1994	3	2	202	211	11.2429	0.689708	112.429	6.89708	39.8937	2.44732	10
1994	3	3	213	216	3.42406	0.210053	13.6962	0.84021	9.03733	0.554406	4
1994	0	1	178	179	1.50506	0.0923293	3.01011	0.184659	1.979	0.121404	2
1994	1	1	178	179	0.505056	0.0309832	1.01011	0.0619664	0.979	0.0600579	2
1992	0	1	150	152	6.17496	0.37881	18.5249	1.13643	11.2493	0.690103	3
1992	0	5	201	207	6.42541	0.394174	44.9779	2.75922	10.437	0.64027	7
1992	1	1	151	152	8.04133	0.493305	16.0827	0.98661	10.2493	0.628757	2
1992	1	4	202	207	6.4222	0.393977	38.5332	2.36386	9.437	0.578924	6
1992	2	1	151	152	7.04133	0.431959	14.0827	0.863917	9.24933	0.567411	2
1992	2	4	202	207	5.4222	0.332631	32.5332	1.99579	8.437	0.517577	6
1992	0	2	156	158	5.7837	0.354808	17.3511	1.06442	8.28467	0.508232	3
1992	3	1	151	152	6.04133	0.370612	12.0827	0.741225	8.24933	0.506065	2
1992	3	4	202	207	4.4222	0.271285	26.5332	1.62771	7.437	0.456231	6
1992	1	2	156	158	4.7837	0.293462	14.3511	0.880385	7.28467	0.446886	3
1992	2	2	156	158	3.7837	0.232116	11.3511	0.696347	6.28467	0.38554	3
1992	3	2	157	158	4.50111	0.276126	9.00222	0.552252	5.28467	0.324194	2
1992	0	3	177	180	2.96956	0.182171	11.8782	0.728683	4.976	0.305258	4
1992	1	3	178	180	2.942	0.18048	8.826	0.541441	3.976	0.243912	3
1992	2	3	178	180	1.942	0.119134	5.826	0.357403	2.976	0.182566	3
1992	3	3	178	179	1.60456	0.0984333	3.20911	0.196867	1.976	0.12122	2
1992	0	4	190	191	0.543667	0.0333519	1.08733	0.0667037	0.592667	0.0363578	2
1991	0	1	183	189	21.6165	1.32609	151.315	9.28262	34.3093	2.10475	7
1991	1	1	183	189	20.6165	1.26474	144.315	8.8532	33.3093	2.0434	7
1991	2	1	184	189	22.897	1.40464	137.382	8.42786	32.3093	1.98205	6
1991	3	1	184	189	21.897	1.3433	131.382	8.05979	31.3093	1.92071	6
1991	0	2	208	218	6.2601	0.384033	68.8611	4.22436	14.0368	0.861102	11
1991	1	2	208	217	5.86411	0.359741	58.6411	3.59741	13.0368	0.799756	10
1991	2	2	209	217	5.48764	0.336646	49.3888	3.02981	12.0368	0.73841	9
1991	3	2	209	216	5.1435	0.315534	41.148	2.52427	11.0368	0.677064	8
1990	0	2	213	216	9.84528	0.60397	39.3811	2.41588	16.408	1.00657	4
1990	1	2	213	216	8.84528	0.542624	35.3811	2.17049	15.408	0.945221	4
1990	2	2	213	216	7.84528	0.481277	31.3811	1.92511	14.408	0.883875	4
1990	3	1	213	215	9.20022	0.564398	27.6007	1.69319	13.408	0.822529	3
1990	0	1	207	209	0.990407	0.0607577	2.97122	0.182273	2.85111	0.174905	3
1990	1	1	208	208	1.85111	0.113559	1.85111	0.113559	1.85111	0.113559	1
1990	2	1	208	208	0.851111	0.0522124	0.851111	0.0522124	0.851111	0.0522124	1
1990	0	3	226	226	0.488	0.0299369	0.488	0.0299369	0.488	0.0299369	1
1989	0	4	184	189	15.4125	0.945498	92.4751	5.67299	27.0689	1.66057	6
1989	1	4	184	188	17.4676	1.07157	87.3381	5.35786	26.0689	1.59923	5
1989	2	4	184	188	16.4676	1.01023	82.3381	5.05113	25.0689	1.53788	5
1989	3	4	184	188	15.4676	0.948879	77.3381	4.74439	24.0689	1.47653	5
1989	0	3	176	178	5.73511	0.351827	17.2053	1.05548	10.3778	0.636637	3
1989	0	2	171	174	6.29542	0.3862	25.1817	1.5448	10.0371	0.615738	4
1989	1	3	176	178	4.73511	0.290481	14.2053	0.871442	9.37778	0.57529	3
1989	1	2	171	173	7.07433	0.433983	21.223	1.30195	9.03711	0.554392	3
1989	0	5	203	208	5.31183	0.32586	31.871	1.95516	8.67222	0.532007	6
1989	2	3	176	177	6.00222	0.368213	12.0044	0.736426	8.37778	0.513944	2
1989	2	2	171	173	6.07433	0.372637	18.223	1.11791	8.03711	0.493046	3
1989	1	5	203	208	4.31183	0.264514	25.871	1.58709	7.67222	0.470661	6
1989	3	3	176	177	5.00222	0.306867	10.0044	0.613734	7.37778	0.452598	2
1989	3	2	171	173	5.07433	0.311291	15.223	0.933872	7.03711	0.4317	3
1989	2	5	203	207	4.15084	0.254638	20.7542	1.27319	6.67222	0.409315	5
1989	0	1	143	143	6.59167	0.404373	6.59167	0.404373	6.59167	0.404373	1
1989	3	5	203	207	3.15084	0.193292	15.7542	0.966461	5.67222	0.347969	5
1989	1	1	143	143	5.59167	0.343027	5.59167	0.343027	5.59167	0.343027	1
1989	2	1	143	143	4.59167	0.281681	4.59167	0.281681	4.59167	0.281681	1
1989	3	1	143	143	3.59167	0.220335	3.59167	0.220335	3.59167	0.220335	1
1988	0	2	176	187	7.58062	0.465042	90.9674	5.5805	18.135	1.11251	12
1988	1	1	176	183	9.98518	0.612552	79.8814	4.90042	17.135	1.05117	8
1988	2	1	176	183	8.98518	0.551206	71.8814	4.40965	16.135	0.98982	8
1988	3	1	176	182	9.17037	0.562566	64.1926	3.93797	15.135	0.928474	7
1988	1	2	185	185	0.423333	0.0259699	0.423333	0.0259699	0.423333	0.0259699	1
1988	0	3	196	197	0.156056	0.00957341	0.312111	0.0191468	0.156111	0.00957681	2
1988	0	1	149	149	2.86822e-14	1.75954e-15	2.86822e-14	1.75954e-15	2.86822e-14	1.75954e-15	1
1987	0	2	202	203	9.10278	0.55842	18.2056	1.11684	9.146	0.561072	2
1987	1	2	202	203	8.10278	0.497074	16.2056	0.994148	8.146	0.499726	2
1987	2	1	202	203	7.10278	0.435728	14.2056	0.871456	7.146	0.43838	2
1987	3	1	202	203	6.10278	0.374382	12.2056	0.748764	6.146	0.377033	2
1987	0	1	187	187	1.48089	0.0908468	1.48089	0.0908468	1.48089	0.0908468	1
1987	1	1	187	187	0.480889	0.0295007	0.480889	0.0295007	0.480889	0.0295007	1
1986	0	1	166	168	7.89974	0.484619	23.6992	1.45386	9.86533	0.6052	3
1986	1	1	166	168	6.89974	0.423272	20.6992	1.26982	8.86533	0.543854	3
1986	2	1	166	168	5.89974	0.361926	17.6992	1.08578	7.86533	0.482508	3
1986	0	2	176	177	5.55089	0.340526	11.1018	0.681051	7.02178	0.430759	2
1986	3	1	166	168	4.89974	0.30058	14.6992	0.901741	6.86533	0.421162	3
1986	1	2	176	177	4.55089	0.279179	9.10178	0.558359	6.02178	0.369413	2
1986	2	2	176	177	3.55089	0.217833	7.10178	0.435667	5.02178	0.308067	2
1986	3	2	176	177	2.55089	0.156487	5.10178	0.312974	4.02178	0.246721	2
1986	0	3	180	182	1.46726	0.0900107	4.40178	0.270032	2.7	0.165635	3
1986	1	3	181	182	1.20089	0.0736699	2.40178	0.14734	1.7	0.104288	2
1986	2	3	181	181	0.7	0.0429423	0.7	0.0429423	0.7	0.0429423	1
1986	0	5	208	209	0.61	0.0374211	1.22	0.0748423	0.644444	0.0395342	2
1986	0	4	184	184	1.02318e-14	6.27681e-16	1.02318e-14	6.27681e-16	1.02318e-14	6.27681e-16	1
1985	0	2	172	175	9.92928	0.609123	39.7171	2.43649	14.8733	0.912422	4
1985	1	1	172	175	8.92928	0.547777	35.7171	2.19111	13.8733	0.851075	4
1985	2	1	173	175	10.7413	0.658935	32.2238	1.9768	12.8733	0.789729	3
1985	3	1	173	175	9.74126	0.597589	29.2238	1.79277	11.8733	0.728383	3
1985	0	3	185	186	2.25544	0.138363	4.51089	0.276726	2.79644	0.171551	2
1985	1	2	185	186	1.25544	0.0770167	2.51089	0.154033	1.79644	0.110205	2
1985	2	2	186	186	0.796444	0.0488588	0.796444	0.0488588	0.796444	0.0488588	1
1985	0	1	147	147	0.755111	0.0463232	0.755111	0.0463232	0.755111	0.0463232	1
1985	0	4	194	194	0.662667	0.040652	0.662667	0.040652	0.662667	0.040652	1
1984	0	1	191	192	4.3935	0.269524	8.787	0.539049	5.43611	0.333484	2
1984	0	2	212	219	2.51543	0.154312	20.1234	1.2345	4.95056	0.303697	8
1984	1	1	191	192	3.3935	0.208178	6.787	0.416356	4.43611	0.272138	2
1984	1	2	213	218	2.21481	0.13587	13.2889	0.815222	3.95056	0.242351	6
1984	2	1	191	192	2.3935	0.146832	4.787	0.293664	3.43611	0.210792	2
1984	2	2	213	215	2.46659	0.151316	7.39978	0.453948	2.95056	0.181005	3
1984	3	1	191	192	1.3935	0.0854858	2.787	0.170972	2.43611	0.149446	2
1984	0	3	233	234	1.66222	0.101971	3.32444	0.203942	1.98667	0.121874	2
1984	3	2	213	215	1.46659	0.0899698	4.39978	0.269909	1.95056	0.119659	3
1984	1	3	233	234	0.662222	0.0406248	1.32444	0.0812496	0.986667	0.0605282	2
1984	2	3	217	217	0.430333	0.0263993	0.430333	0.0263993	0.430333	0.0263993	1
1983	0	1	186	193	32.6487	2.00287	261.189	16.023	70.7844	4.34235	8
1983	1	1	187	193	36.192	2.22024	253.344	15.5417	69.7844	4.28101	7
1983	2	1	187	193	35.192	2.15889	246.344	15.1123	68.7844	4.21966	7
1983	3	1	187	193	34.192	2.09755	239.344	14.6828	67.7844	4.15831	7
1983	0	4	218	222	11.2509	0.690197	56.2543	3.45099	22.034	1.3517	5
1983	1	3	218	222	10.2509	0.628851	51.2543	3.14426	21.034	1.29035	5
1983	2	3	219	222	11.7689	0.721978	47.0757	2.88791	20.034	1.22901	4
1983	3	3	219	221	14.6236	0.897101	43.8708	2.6913	19.034	1.16766	3
1983	0	2	204	207	2.43858	0.149598	9.75433	0.598391	5.41189	0.331998	4
1983	1	2	205	207	2.06589	0.126734	6.19767	0.380203	4.41189	0.270652	3
1983	2	2	206	207	1.98344	0.121677	3.96689	0.243353	3.41189	0.209306	2
1983	0	5	231	233	1.92326	0.117985	5.76978	0.353954	3.28133	0.201297	3
1983	3	2	206	206	2.41189	0.14796	2.41189	0.14796	2.41189	0.14796	1
1983	1	4	232	233	1.74567	0.10709	3.49133	0.21418	2.28133	0.139951	2
1983	2	4	232	233	0.745667	0.0457438	1.49133	0.0914875	1.28133	0.0786049	2
1983	3	4	233	233	0.281333	0.0172587	0.281333	0.0172587	0.281333	0.0172587	1
1983	0	3	212	213	0.0251111	0.00154047	0.0502222	0.00308094	0.0363333	0.00222891	2
1982	0	1	150	155	20.1523	1.23627	120.914	7.4176	37.7323	2.31473	6
1982	1	1	151	154	29.0106	1.77969	116.042	7.11874	36.7323	2.25339	4
1982	2	1	151	154	28.0106	1.71834	112.042	6.87336	35.7323	2.19204	4
1982	3	1	151	154	27.0106	1.65699	108.042	6.62797	34.7323	2.13069	4
1982	0	5	210	220	12.6488	0.775954	139.137	8.53549	28.5102	1.74899	11
1982	1	5	210	219	12.8859	0.790498	128.859	7.90498	27.5102	1.68765	10
1982	2	5	210	219	11.8859	0.729152	118.859	7.29152	26.5102	1.6263	10
1982	3	5	211	219	12.0961	0.742049	108.865	6.67844	25.5102	1.56495	9
1982	0	3	195	200	8.09141	0.496377	48.5484	2.97826	11.5697	0.709754	6
1982	1	3	195	200	7.09141	0.43503	42.5484	2.61018	10.5697	0.648408	6
1982	0	2	190	193	5.75189	0.352856	23.0076	1.41142	10.2889	0.631184	4
1982	2	3	195	200	6.09141	0.373684	36.5484	2.24211	9.56967	0.587062	6
1982	1	2	190	193	4.75189	0.29151	19.0076	1.16604	9.28889	0.569837	4
1982	3	3	195	200	5.09141	0.312338	30.5484	1.87403	8.56967	0.525716	6
1982	2	2	190	192	5.06719	0.310852	15.2016	0.932557	8.28889	0.508491	3
1982	3	2	190	192	4.06719	0.249506	12.2016	0.748518	7.28889	0.447145	3
1982	0	4	204	204	4.94867	0.303582	4.94867	0.303582	4.94867	0.303582	1
1982	1	4	204	204	3.94867	0.242235	3.94867	0.242235	3.94867	0.242235	1
1982	2	4	204	204	2.94867	0.180889	2.94867	0.180889	2.94867	0.180889	1
1982	3	4	204	204	1.94867	0.119543	1.94867	0.119543	1.94867	0.119543	1
1981	0	1	188	192	6.82884	0.418923	34.1442	2.09462	10.6187	0.651414	5
1981	1	1	189	192	7.48961	0.459459	29.9584	1.83783	9.61867	0.590068	4
1981	2	1	189	192	6.48961	0.398113	25.9584	1.59245	8.61867	0.528722	4
1981	3	1	189	192	5.48961	0.336766	21.9584	1.34707	7.61867	0.467376	4
1981	0	2	216	217	2.432	0.149194	4.864	0.298388	2.944	0.180603	2
1981	0	3	222	225	1.33747	0.0820488	5.34989	0.328195	2.73244	0.167625	4
1981	1	2	216	217	1.432	0.0878477	2.864	0.175695	1.944	0.119257	2
1981	1	3	223	224	1.39611	0.085646	2.79222	0.171292	1.73244	0.106279	2
1981	2	2	216	216	0.944	0.0579108	0.944	0.0579108	0.944	0.0579108	1
1981	2	3	223	224	0.396111	0.0242999	0.792222	0.0485998	0.732444	0.0449326	2
1980	0	1	156	161	9.68398	0.594075	58.1039	3.56445	18.2056	1.11684	6
1980	1	1	156	161	8.68398	0.532729	52.1039	3.19637	17.2056	1.05549	6
1980	2	1	156	161	7.68398	0.471383	46.1039	2.8283	16.2056	0.994148	6
1980	3	1	156	161	6.68398	0.410036	40.1039	2.46022	15.2056	0.932802	6
1980	0	2	205	216	6.35363	0.389771	76.2436	4.67725	12.4	0.760692	12
1980	1	2	205	215	5.84703	0.358693	64.3173	3.94562	11.4	0.699346	11
1980	2	2	205	215	4.84703	0.297347	53.3173	3.27081	10.4	0.638	11
1980	3	2	206	214	4.79937	0.294423	43.1943	2.64981	9.4	0.576654	9
1979	0	1	156	157	15.8994	0.97537	31.7989	1.95074	22.1173	1.35681	2
1979	1	1	156	157	14.8994	0.914023	29.7989	1.82805	21.1173	1.29547	2
1979	2	1	156	157	13.8994	0.852677	27.7989	1.70535	20.1173	1.23412	2
1979	3	1	156	157	12.8994	0.791331	25.7989	1.58266	19.1173	1.17277	2
1979	0	2	172	175	3.11564	0.191132	12.4626	0.76453	5.27533	0.323621	4
1979	1	2	172	174	3.10219	0.190307	9.30656	0.570921	4.27533	0.262275	3
1979	2	2	172	174	2.10219	0.128961	6.30656	0.386883	3.27533	0.200929	3
1979	3	2	173	174	2.0365	0.124931	4.073	0.249863	2.27533	0.139583	2
1979	0	3	228	229	0.799	0.0490156	1.598	0.0980311	0.981333	0.060201	2
1978	0	3	208	215	17.589	1.07902	140.712	8.63214	28.3794	1.74097	8
1978	1	3	208	215	16.589	1.01767	132.712	8.14137	27.3794	1.67962	8
1978	2	3	208	215	15.589	0.956325	124.712	7.6506	26.3794	1.61828	8
1978	3	3	208	214	16.6808	1.0233	116.765	7.16311	25.3794	1.55693	7
1978	0	2	155	157	5.25726	0.322513	15.7718	0.967538	9.328	0.572237	3
1978	1	2	155	157	4.25726	0.261166	12.7718	0.783499	8.328	0.510891	3
1978	2	2	156	157	5.09389	0.31249	10.1878	0.624981	7.328	0.449545	2
1978	3	2	156	157	4.09389	0.251144	8.18778	0.502289	6.328	0.388198	2
1978	0	1	150	150	4.54711	0.278948	4.54711	0.278948	4.54711	0.278948	1
1978	1	1	150	150	3.54711	0.217602	3.54711	0.217602	3.54711	0.217602	1
1978	2	1	150	150	2.54711	0.156255	2.54711	0.156255	2.54711	0.156255	1
1978	3	1	150	150	1.54711	0.0949093	1.54711	0.0949093	1.54711	0.0949093	1
1977	0	1	162	165	10.6284	0.652014	42.5138	2.60806	16.5476	1.01513	4
1977	1	1	162	165	9.62844	0.590668	38.5138	2.36267	15.5476	0.953783	4
1977	2	1	162	165	8.62844	0.529322	34.5138	2.11729	14.5476	0.892436	4
1977	3	1	162	165	7.62844	0.467976	30.5138	1.8719	13.5476	0.83109	4
1976	0	1	176	179	22.8641	1.40263	91.4566	5.61051	36.9483	2.26664	4
1976	1	1	176	179	21.8641	1.34128	87.4566	5.36512	35.9483	2.20529	4
1976	2	1	176	179	20.8641	1.27993	83.4566	5.11974	34.9483	2.14395	4
1976	3	1	176	178	26.5279	1.62738	79.5836	4.88214	33.9483	2.0826	3
1976	0	2	196	204	2.00121	0.122766	18.0109	1.1049	7.157	0.439054	9
1976	1	2	196	199	2.80733	0.172219	11.2293	0.688876	6.157	0.377708	4
1976	2	2	197	199	2.52311	0.154783	7.56933	0.464349	5.157	0.316362	3
1976	3	2	197	198	2.62828	0.161235	5.25656	0.322469	4.157	0.255016	2
1976	0	3	206	206	0.293333	0.0179949	0.293333	0.0179949	0.293333	0.0179949	1
1976	0	4	229	229	0.0643333	0.0039466	0.0643333	0.0039466	0.0643333	0.0039466	1
1975	0	6	208	222	19.6536	1.20567	294.804	18.0851	60.2849	3.69825	15
1975	1	6	208	221	20.0226	1.22831	280.316	17.1963	59.2849	3.6369	14
1975	2	7	213	221	28.4472	1.74513	256.025	15.7062	58.2849	3.57555	9
1975	3	5	214	221	30.9916	1.90121	247.933	15.2097	57.2849	3.51421	8
1975	0	5	198	202	6.97418	0.427839	34.8709	2.13919	12.0867	0.74147	5
1975	1	5	199	202	7.64078	0.468732	30.5631	1.87493	11.0867	0.680124	4
1975	2	5	199	202	6.64078	0.407386	26.5631	1.62954	10.0867	0.618778	4
1975	3	3	199	202	5.64078	0.34604	22.5631	1.38416	9.08667	0.557432	4
1975	0	1	170	171	3.05	0.187106	6.1	0.374211	4.95333	0.303868	2
1975	2	6	208	211	2.63183	0.161453	10.5273	0.645811	4.60867	0.282724	4
1975	1	1	170	171	2.05	0.12576	4.1	0.251519	3.95333	0.242522	2
1975	3	4	209	211	2.458	0.150789	7.374	0.452366	3.60867	0.221378	3
1975	0	3	186	187	3.14911	0.193186	6.29822	0.386372	3.45644	0.21204	2
1975	2	1	170	170	2.95333	0.181176	2.95333	0.181176	2.95333	0.181176	1
1975	0	2	182	182	2.72189	0.166977	2.72189	0.166977	2.72189	0.166977	1
1975	1	3	186	187	2.14911	0.13184	4.29822	0.263679	2.45644	0.150693	2
1975	0	4	190	192	0.905407	0.0555432	2.71622	0.16663	2.24644	0.137811	3
1975	3	1	170	170	1.95333	0.119829	1.95333	0.119829	1.95333	0.119829	1
1975	1	2	182	182	1.72189	0.105631	1.72189	0.105631	1.72189	0.105631	1
1975	2	3	186	187	1.14911	0.0704935	2.29822	0.140987	1.45644	0.0893472	2
1975	1	4	191	191	1.24644	0.0764646	1.24644	0.0764646	1.24644	0.0764646	1
1975	2	2	182	182	0.721889	0.0442851	0.721889	0.0442851	0.721889	0.0442851	1
1975	3	2	187	187	0.456444	0.0280011	0.456444	0.0280011	0.456444	0.0280011	1
1975	2	4	191	191	0.246444	0.0151184	0.246444	0.0151184	0.246444	0.0151184	1
1973	0	1	172	189	20.6224	1.2651	371.203	22.7718	40.7224	2.49816	18
1973	1	1	172	189	19.6224	1.20376	353.203	21.6676	39.7224	2.43682	18
1973	2	1	172	189	18.6224	1.14241	335.203	20.5634	38.7224	2.37547	18
1973	3	1	172	178	22.2682	1.36607	155.877	9.56247	37.7224	2.31413	7
1973	3	2	181	188	20.3156	1.24629	162.525	9.97029	33.8983	2.07953	8
1973	0	4	225	228	6.13231	0.376193	24.5292	1.50477	9.65067	0.592031	4
1973	1	3	225	228	5.13231	0.314847	20.5292	1.25939	8.65067	0.530685	4
1973	2	2	225	228	4.13231	0.253501	16.5292	1.014	7.65067	0.469339	4
1973	3	3	225	228	3.13231	0.192155	12.5292	0.768619	6.65067	0.407993	4
1973	0	2	193	197	0.545022	0.033435	2.72511	0.167175	1.12	0.0687077	5
1973	0	3	210	214	0.153711	0.00942958	0.768556	0.0471479	0.572444	0.0351173	5
1973	1	2	195	196	0.117333	0.00719795	0.234667	0.0143959	0.12	0.00736154	2
1972	0	1	178	184	18.9183	1.16056	132.428	8.12394	31.1913	1.91347	7
1972	1	1	178	183	21.0439	1.29096	126.263	7.74577	30.1913	1.85212	6
1972	2	1	178	183	20.0439	1.22962	120.263	7.3777	29.1913	1.79078	6
1972	3	1	178	183	19.0439	1.16827	114.263	7.00962	28.1913	1.72943	6
1972	0	3	192	206	3.87186	0.237524	58.0779	3.56285	8.58267	0.526513	15
1972	1	4	196	205	4.41554	0.270877	44.1554	2.70877	7.58267	0.465167	10
1972	2	3	197	205	3.89628	0.239022	35.0666	2.1512	6.58267	0.403821	9
1972	3	2	197	202	4.23222	0.25963	25.3933	1.55778	5.58267	0.342475	6
1972	3	3	205	205	2.54867	0.156351	2.54867	0.156351	2.54867	0.156351	1
1972	0	2	187	189	1.42489	0.0874114	4.27467	0.262234	2.23022	0.136816	3
1972	1	2	187	188	0.989	0.0606713	1.978	0.121343	1.23022	0.0754694	2
1972	2	2	187	187	0.230222	0.0141232	0.230222	0.0141232	0.230222	0.0141232	1
1972	1	3	192	193	0.188	0.0115331	0.376	0.0230661	0.222	0.0136188	2
1972	0	4	211	212	0.1395	0.00855779	0.279	0.0171156	0.178667	0.0109605	2
1972	0	5	220	221	0.059	0.00361942	0.118	0.00723884	0.0793333	0.00486679	2
1971	0	2	184	191	6.84106	0.419672	54.7284	3.35738	9.81333	0.60201	8
1971	1	2	184	191	5.84106	0.358326	46.7284	2.86661	8.81333	0.540664	8
1971	2	1	184	191	4.84106	0.29698	38.7284	2.37584	7.81333	0.479318	8
1971	3	1	184	190	4.44819	0.272879	31.1373	1.91016	6.81333	0.417972	7
1971	0	4	213	217	2.02353	0.124136	10.1177	0.62068	3.56022	0.218406	5
1971	1	4	214	216	2.02596	0.124285	6.07789	0.372855	2.56022	0.15706	3
1971	2	2	214	216	1.02596	0.0629389	3.07789	0.188817	1.56022	0.0957136	3
1971	0	1	152	152	1.27889	0.0784549	1.27889	0.0784549	1.27889	0.0784549	1
1971	0	3	206	207	0.552	0.0338631	1.104	0.0677261	1.104	0.0677261	2
1971	3	2	214	215	0.287111	0.0176132	0.574222	0.0352263	0.560222	0.0343675	2
1971	1	1	152	152	0.278889	0.0171088	0.278889	0.0171088	0.278889	0.0171088	1
1971	1	3	206	206	0.104	0.00638	0.104	0.00638	0.104	0.00638	1
1970	0	2	168	171	15.9011	0.975473	63.6046	3.90189	26.852	1.64727	4
1970	1	2	168	171	14.9011	0.914127	59.6046	3.65651	25.852	1.58592	4
1970	2	2	168	171	13.9011	0.852781	55.6046	3.41112	24.852	1.52457	4
1970	3	2	168	171	12.9011	0.791435	51.6046	3.16574	23.852	1.46323	4
1970	0	1	157	159	4.85026	0.297545	14.5508	0.892634	5.691	0.349121	3
1970	1	1	157	159	3.85026	0.236199	11.5508	0.708596	4.691	0.287775	3
1970	2	1	157	159	2.85026	0.174852	8.55078	0.524557	3.691	0.226429	3
1970	3	1	157	159	1.85026	0.113506	5.55078	0.340519	2.691	0.165082	3
1970	0	3	178	179	0.23	0.0141096	0.46	0.0282192	0.288667	0.0177086	2
1969	0	6	207	220	8.16148	0.500675	114.261	7.00945	23.9058	1.46653	14
1969	1	5	208	214	11.0072	0.675247	77.0501	4.72673	22.9058	1.40518	7
1969	2	4	208	213	11.8199	0.725102	70.9191	4.35061	21.9058	1.34383	6
1969	3	4	208	213	10.8199	0.663756	64.9191	3.98254	20.9058	1.28249	6
1969	0	2	167	172	10.6876	0.65564	64.1253	3.93384	20.1886	1.23849	6
1969	0	5	201	205	8.08147	0.495767	40.4073	2.47883	19.617	1.20343	5
1969	1	1	167	172	9.68756	0.594294	58.1253	3.56576	19.1886	1.17714	6
1969	1	4	202	205	8.91117	0.546666	35.6447	2.18666	18.617	1.14208	4
1969	2	1	167	172	8.68756	0.532948	52.1253	3.19769	18.1886	1.1158	6
1969	0	3	177	180	11.2463	0.689916	44.9851	2.75966	17.9607	1.10182	4
1969	2	3	202	204	10.6549	0.653636	31.9647	1.96091	17.617	1.08073	3
1969	3	1	167	172	7.68756	0.471602	46.1253	2.82961	17.1886	1.05445	6
1969	1	2	177	180	10.2463	0.62857	40.9851	2.51428	16.9607	1.04047	4
1969	3	3	202	204	9.65489	0.59229	28.9647	1.77687	16.617	1.01939	3
1969	2	2	177	180	9.24628	0.567223	36.9851	2.26889	15.9607	0.979125	4
1969	3	2	177	180	8.24628	0.505877	32.9851	2.02351	14.9607	0.917779	4
1969	1	6	216	219	6.25197	0.383534	25.0079	1.53414	11.7722	0.72218	4
1969	2	5	216	219	5.25197	0.322188	21.0079	1.28875	10.7722	0.660834	4
1969	3	5	216	218	5.943	0.36458	17.829	1.09374	9.77222	0.599488	3
1969	0	4	196	197	0.925	0.0567452	1.85	0.11349	1.533	0.0940436	2
1969	0	7	222	225	0.405056	0.0248486	1.62022	0.0993944	0.9	0.0552115	4
1969	0	1	164	164	0.544222	0.0333859	0.544222	0.0333859	0.544222	0.0333859	1
1969	1	3	196	196	0.533	0.0326975	0.533	0.0326975	0.533	0.0326975	1
1969	0	8	229	230	0.162667	0.00997897	0.325333	0.0199579	0.282667	0.0173405	2
1968	0	1	164	171	14.272	0.87553	114.176	7.00424	24.3928	1.4964	8
1968	1	1	164	171	13.272	0.814184	106.176	6.51347	23.3928	1.43506	8
1968	2	1	164	171	12.272	0.752838	98.1758	6.0227	22.3928	1.37371	8
1968	3	1	164	171	11.272	0.691492	90.1758	5.53194	21.3928	1.31236	8
1968	0	2	182	186	4.85756	0.297992	24.2878	1.48996	11.601	0.711677	5
1968	1	2	183	185	6.69296	0.410587	20.0789	1.23176	10.601	0.65033	3
1968	0	4	217	223	3.7313	0.228901	26.1191	1.60231	9.98767	0.612705	7
1968	2	2	183	185	5.69296	0.349241	17.0789	1.04772	9.601	0.588984	3
1968	1	3	218	222	4.06562	0.24941	20.3281	1.24705	8.98767	0.551359	5
1968	3	2	183	185	4.69296	0.287895	14.0789	0.863685	8.601	0.527638	3
1968	2	3	218	222	3.06562	0.188064	15.3281	0.94032	7.98767	0.490013	5
1968	3	3	218	220	3.74056	0.229469	11.2217	0.688406	6.98767	0.428666	3
1968	0	6	248	251	3.53194	0.216671	14.1278	0.866685	5.94433	0.364662	4
1968	1	5	248	250	3.49759	0.214564	10.4928	0.643691	4.94433	0.303316	3
1968	2	4	248	250	2.49759	0.153218	7.49278	0.459653	3.94433	0.24197	3
1968	3	4	249	250	2.6575	0.163027	5.315	0.326055	2.94433	0.180623	2
1968	0	5	236	237	1.02367	0.062798	2.04733	0.125596	1.66667	0.102244	2
1968	1	4	236	236	0.666667	0.0408974	0.666667	0.0408974	0.666667	0.0408974	1
1968	0	3	212	212	0.316	0.0193854	0.316	0.0193854	0.316	0.0193854	1
1967	0	4	211	215	5.70549	0.35001	28.5274	1.75005	12.5938	0.77258	5
1967	1	2	211	214	5.916	0.362924	23.664	1.4517	11.5938	0.711234	4
1967	2	2	212	214	6.74793	0.413959	20.2438	1.24188	10.5938	0.649887	3
1967	3	1	212	214	5.74793	0.352613	17.2438	1.05784	9.59378	0.588541	3
1967	0	2	197	199	1.35578	0.0831717	4.06733	0.249515	2.16067	0.132549	3
1967	1	1	197	198	0.698556	0.0428537	1.39711	0.0857074	1.16067	0.0712024	2
1967	0	1	190	191	0.365778	0.0224391	0.731556	0.0448781	0.499556	0.0306458	2
1967	0	3	208	209	0.319944	0.0196274	0.639889	0.0392547	0.411444	0.0252405	2
1967	2	1	198	198	0.160667	0.00985628	0.160667	0.00985628	0.160667	0.00985628	1
1966	0	1	164	173	13.9085	0.853232	139.085	8.53232	32.292	1.98099	10
1966	1	1	165	172	16.3372	1.00222	130.697	8.01777	31.292	1.91964	8
1966	2	1	165	172	15.3372	0.940875	122.697	7.527	30.292	1.8583	8
1966	3	1	165	172	14.3372	0.879529	114.697	7.03623	29.292	1.79695	8
1966	0	2	199	205	11.2653	0.691082	78.857	4.83757	20.189	1.23852	7
1966	1	2	199	205	10.2653	0.629736	71.857	4.40815	19.189	1.17717	7
1966	2	2	199	205	9.26529	0.56839	64.857	3.97873	18.189	1.11582	7
1966	3	2	200	204	11.851	0.727013	59.255	3.63507	17.189	1.05448	5
1964	0	1	195	201	6.8667	0.421245	48.0669	2.94872	12.6578	0.776506	7
1964	1	1	195	200	6.97685	0.428003	41.8611	2.56802	11.6578	0.71516	6
1964	2	1	196	200	7.23302	0.443718	36.1651	2.21859	10.6578	0.653814	5
1964	3	1	196	200	6.23302	0.382372	31.1651	1.91186	9.65778	0.592467	5
1963	0	3	212	214	6.28381	0.385488	18.8514	1.15646	9.03822	0.55446	3
1963	1	3	212	214	5.28381	0.324142	15.8514	0.972425	8.03822	0.493114	3
1963	2	3	212	214	4.28381	0.262795	12.8514	0.788386	7.03822	0.431768	3
1963	3	2	212	214	3.28381	0.201449	9.85144	0.604348	6.03822	0.370422	3
1963	0	1	183	185	4.05378	0.248684	12.1613	0.746051	5.12967	0.314685	3
1963	1	1	183	185	3.05378	0.187337	9.16133	0.562012	4.12967	0.253339	3
1963	2	1	183	185	2.05378	0.125991	6.16133	0.377974	3.12967	0.191993	3
1963	0	2	204	205	1.36089	0.0834853	2.72178	0.166971	2.54711	0.156255	2
1963	3	1	184	185	1.65883	0.101763	3.31767	0.203526	2.12967	0.130647	2
1963	1	2	204	204	1.54711	0.0949093	1.54711	0.0949093	1.54711	0.0949093	1
1963	2	2	204	204	0.547111	0.0335632	0.547111	0.0335632	0.547111	0.0335632	1
1961	0	1	154	159	11.3039	0.693453	67.8237	4.16072	19.5067	1.19666	6
1961	1	1	154	159	10.3039	0.632107	61.8237	3.79264	18.5067	1.13531	6
1961	2	1	154	158	11.2147	0.687981	56.0737	3.4399	17.5067	1.07397	5
1961	3	1	154	158	10.2147	0.626634	51.0737	3.13317	16.5067	1.01262	5
1961	0	2	182	182	0.594	0.0364396	0.594	0.0364396	0.594	0.0364396	1
1959	0	5	224	235	4.4661	0.273978	53.5932	3.28774	12.0976	0.742138	12
1959	0	2	186	190	7.91029	0.485266	39.5514	2.42633	11.5547	0.708834	5
1959	1	4	224	235	3.4661	0.212632	41.5932	2.55158	11.0976	0.680792	12
1959	1	2	186	190	6.91029	0.42392	34.5514	2.1196	10.5547	0.647488	5
1959	2	5	229	234	5.44287	0.333899	32.6572	2.00339	10.0976	0.619446	6
1959	2	2	186	190	5.91029	0.362573	29.5514	1.81287	9.55467	0.586142	5
1959	3	4	230	234	5.50211	0.337533	27.5106	1.68767	9.09756	0.5581	5
1959	3	2	186	190	4.91029	0.301227	24.5514	1.50614	8.55467	0.524796	5
1959	0	1	176	177	5.33078	0.327023	10.6616	0.654045	5.72189	0.351016	2
1959	1	1	176	177	4.33078	0.265676	8.66156	0.531353	4.72189	0.28967	2
1959	0	3	204	208	2.09004	0.128216	10.4502	0.641081	4.09544	0.25124	5
1959	2	1	176	177	3.33078	0.20433	6.66156	0.408661	3.72189	0.228324	2
1959	1	3	204	207	1.54686	0.094894	6.18744	0.379576	3.09544	0.189894	4
1959	3	1	176	177	2.33078	0.142984	4.66156	0.285968	2.72189	0.166977	2
1959	2	3	205	207	1.01026	0.0619755	3.03078	0.185927	2.09544	0.128547	3
1959	3	3	205	205	1.09544	0.0672013	1.09544	0.0672013	1.09544	0.0672013	1
1959	2	4	225	225	0.123444	0.00757284	0.123444	0.00757284	0.123444	0.00757284	1
1959	0	4	218	218	0.0697778	0.0042806	0.0697778	0.0042806	0.0697778	0.0042806	1
1958	0	1	181	183	6.09448	0.373873	18.2834	1.12162	7.874	0.483039	3
1958	1	1	181	183	5.09448	0.312527	15.2834	0.93758	6.874	0.421693	3
1958	2	1	181	183	4.09448	0.251181	12.2834	0.753542	5.874	0.360347	3
1958	3	1	181	183	3.09448	0.189834	9.28344	0.569503	4.874	0.299001	3
1957	0	1	201	203	2.87426	0.176325	8.62278	0.528974	4.98711	0.30594	3
1957	1	1	201	203	1.87426	0.114979	5.62278	0.344936	3.98711	0.244594	3
1957	2	1	202	202	2.98711	0.183248	2.98711	0.183248	2.98711	0.183248	1
1957	3	1	202	202	1.98711	0.121902	1.98711	0.121902	1.98711	0.121902	1
1955	0	1	190	197	23.7731	1.45839	190.185	11.6671	47.3227	2.90306	8
1955	1	1	190	197	22.7731	1.39704	182.185	11.1763	46.3227	2.84172	8
1955	2	1	190	197	21.7731	1.3357	174.185	10.6856	45.3227	2.78037	8
1955	3	1	190	197	20.7731	1.27435	166.185	10.1948	44.3227	2.71902	8
1955	0	3	225	232	3.75367	0.230273	30.0293	1.84218	7.08267	0.434494	8
1955	0	2	211	212	5.21072	0.319658	10.4214	0.639315	6.67022	0.409192	2
1955	1	3	225	231	3.23117	0.19822	22.6182	1.38754	6.08267	0.373148	7
1955	1	2	211	212	4.21072	0.258312	8.42144	0.516623	5.67022	0.347846	2
1955	2	3	226	231	2.76859	0.169842	16.6116	1.01905	5.08267	0.311802	6
1955	2	2	211	212	3.21072	0.196965	6.42144	0.393931	4.67022	0.2865	2
1955	3	3	226	229	2.83917	0.174172	11.3567	0.696688	4.08267	0.250456	4
1955	3	2	211	212	2.21072	0.135619	4.42144	0.271239	3.67022	0.225154	2
1955	0	6	251	251	0.413111	0.0253428	0.413111	0.0253428	0.413111	0.0253428	1
1955	3	4	231	231	0.0711111	0.00436239	0.0711111	0.00436239	0.0711111	0.00436239	1
1955	0	4	238	238	0.0623333	0.00382391	0.0623333	0.00382391	0.0623333	0.00382391	1
1955	0	5	242	242	0.0284444	0.00174496	0.0284444	0.00174496	0.0284444	0.00174496	1
1954	0	1	170	170	1.23933	0.0760283	1.23933	0.0760283	1.23933	0.0760283	1
1954	1	1	170	170	0.239333	0.0146822	0.239333	0.0146822	0.239333	0.0146822	1
1953	0	1	172	183	5.47467	0.33585	65.696	4.0302	12.0382	0.738498	12
1953	1	1	172	183	4.47467	0.274504	53.696	3.29404	11.0382	0.677152	12
1953	2	1	172	183	3.47467	0.213157	41.696	2.55789	10.0382	0.615806	12
1953	3	2	175	183	3.12462	0.191683	28.1216	1.72515	9.03822	0.55446	9
1953	0	2	225	225	2.378	0.145881	2.378	0.145881	2.378	0.145881	1
1953	1	2	225	225	1.378	0.084535	1.378	0.084535	1.378	0.084535	1
1953	3	1	172	173	0.855056	0.0524544	1.71011	0.104909	1.01767	0.0624299	2
1953	2	2	225	225	0.378	0.0231888	0.378	0.0231888	0.378	0.0231888	1
1952	0	1	190	192	2.04681	0.125564	6.14044	0.376693	5.10467	0.313152	3
1952	1	1	191	191	4.10467	0.251805	4.10467	0.251805	4.10467	0.251805	1
1952	2	1	191	191	3.10467	0.190459	3.10467	0.190459	3.10467	0.190459	1
1952	3	1	191	191	2.10467	0.129113	2.10467	0.129113	2.10467	0.129113	1
1949	0	1	185	186	4.0295	0.247194	8.059	0.494389	4.22644	0.259276	2
1949	1	1	185	186	3.0295	0.185848	6.059	0.371696	3.22644	0.19793	2
1949	2	1	185	186	2.0295	0.124502	4.059	0.249004	2.22644	0.136584	2
1949	3	1	185	186	1.0295	0.0631558	2.059	0.126312	1.22644	0.0752376	2
1949	0	2	191	191	0.362	0.0222073	0.362	0.0222073	0.362	0.0222073	1
1948	0	1	208	214	14.3446	0.879987	100.412	6.15991	28.9497	1.77595	7
1948	1	1	208	214	13.3446	0.818641	93.4123	5.73049	27.9497	1.7146	7
1948	2	1	208	214	12.3446	0.757295	86.4123	5.30106	26.9497	1.65326	7
1948	3	1	208	214	11.3446	0.695949	79.4123	4.87164	25.9497	1.59191	7
1947	0	2	175	184	18.7707	1.15151	187.707	11.5151	43.806	2.68733	10
1947	1	2	176	183	22.2936	1.36763	178.349	10.941	42.806	2.62598	8
1947	2	2	176	183	21.2936	1.30628	170.349	10.4502	41.806	2.56464	8
1947	3	2	176	183	20.2936	1.24493	162.349	9.95946	40.806	2.50329	8
1947	0	3	202	205	8.59336	0.52717	34.3734	2.10868	14.0194	0.860039	4
1947	1	3	202	205	7.59336	0.465823	30.3734	1.86329	13.0194	0.798693	4
1947	2	3	202	205	6.59336	0.404477	26.3734	1.61791	12.0194	0.737347	4
1947	3	3	202	205	5.59336	0.343131	22.3734	1.37252	11.0194	0.676	4
1947	0	4	215	217	3.37033	0.206757	10.111	0.620271	5.87711	0.360538	3
1947	0	1	170	173	3.86022	0.23681	15.4409	0.947239	5.14178	0.315428	4
1947	1	4	215	217	2.37033	0.145411	7.111	0.436232	4.87711	0.299192	3
1947	1	1	170	173	2.86022	0.175464	11.4409	0.701854	4.14178	0.254082	4
1947	2	4	215	216	2.54467	0.156105	5.08933	0.312211	3.87711	0.237846	2
1947	2	1	170	173	1.86022	0.114117	7.44089	0.45647	3.14178	0.192736	4
1947	3	4	215	216	1.54467	0.0947593	3.08933	0.189519	2.87711	0.1765	2
1947	0	5	224	227	1.25997	0.0772944	5.03989	0.309178	2.29811	0.14098	4
1947	3	1	171	172	2.00633	0.123081	4.01267	0.246162	2.14178	0.13139	2
1947	1	5	226	227	0.912389	0.0559715	1.82478	0.111943	1.29811	0.0796341	2
1947	2	5	226	226	0.298111	0.018288	0.298111	0.018288	0.298111	0.018288	1
1946	0	2	199	201	2.70963	0.166225	8.12889	0.498676	4.40111	0.269991	3
1946	0	1	184	184	3.84644	0.235965	3.84644	0.235965	3.84644	0.235965	1
1946	1	2	199	200	2.65594	0.162932	5.31189	0.325864	3.40111	0.208645	2
1946	1	1	184	184	2.84644	0.174618	2.84644	0.174618	2.84644	0.174618	1
1946	2	2	199	200	1.65594	0.101586	3.31189	0.203172	2.40111	0.147299	2
1946	0	3	205	207	1.68407	0.103311	5.05222	0.309934	2.12222	0.13019	3
1946	2	1	184	184	1.84644	0.113272	1.84644	0.113272	1.84644	0.113272	1
1946	3	2	200	200	1.40111	0.0859528	1.40111	0.0859528	1.40111	0.0859528	1
1946	1	3	205	207	0.684074	0.0419653	2.05222	0.125896	1.12222	0.068844	3
1946	3	1	184	184	0.846444	0.0519261	0.846444	0.0519261	0.846444	0.0519261	1
1946	2	3	206	206	0.122222	0.00749786	0.122222	0.00749786	0.122222	0.00749786	1
1945	0	1	191	201	30.3214	1.8601	333.535	20.4611	60.1813	3.69189	11
1945	1	1	191	200	32.2602	1.97904	322.602	19.7904	59.1813	3.63055	10
1945	2	1	191	200	31.2602	1.91769	312.602	19.1769	58.1813	3.5692	10
1945	3	1	192	200	33.6485	2.06421	302.837	18.5779	57.1813	3.50785	9
1945	0	2	219	224	2.25033	0.138049	13.502	0.828296	4.91067	0.30125	6
1945	1	2	219	223	1.68451	0.103338	8.42256	0.516691	3.91067	0.239904	5
1945	2	2	220	221	2.33311	0.143127	4.66622	0.286255	2.91067	0.178558	2
1945	3	2	220	221	1.33311	0.0817812	2.66622	0.163562	1.91067	0.117212	2
1944	0	1	184	192	25.6284	1.5722	230.655	14.1498	47.125	2.89094	9
1944	1	1	184	192	24.6284	1.51086	221.655	13.5977	46.125	2.82959	9
1944	2	1	184	191	26.7024	1.63809	213.619	13.1047	45.125	2.76824	8
1944	3	1	184	191	25.7024	1.57674	205.619	12.614	44.125	2.7069	8
1944	0	3	217	222	4.23148	0.259585	25.3889	1.55751	7.89667	0.48443	6
1944	1	2	217	221	4.01884	0.246541	20.0942	1.2327	6.89667	0.423084	5
1944	2	2	218	221	3.89556	0.238977	15.5822	0.955909	5.89667	0.361738	4
1944	3	2	218	220	4.13852	0.253882	12.4156	0.761646	4.89667	0.300392	3
1944	0	4	231	232	1.76294	0.10815	3.52589	0.2163	3.33956	0.204869	2
1944	1	3	232	232	2.33956	0.143523	2.33956	0.143523	2.33956	0.143523	1
1944	2	3	232	232	1.33956	0.0821766	1.33956	0.0821766	1.33956	0.0821766	1
1944	3	3	232	232	0.339556	0.0208304	0.339556	0.0208304	0.339556	0.0208304	1
1944	0	2	199	199	0.254667	0.0156228	0.254667	0.0156228	0.254667	0.0156228	1
1944	0	5	237	238	0.0388889	0.00238568	0.0777778	0.00477137	0.0777778	0.00477137	2
1943	0	3	211	214	4.91594	0.301574	19.6638	1.2063	10.5331	0.646166	4
1943	1	3	211	213	5.24493	0.321756	15.7348	0.965268	9.53311	0.58482	3
1943	2	3	212	213	6.71656	0.412035	13.4331	0.824069	8.53311	0.523473	2
1943	3	3	212	213	5.71656	0.350689	11.4331	0.701377	7.53311	0.462127	2
1943	0	1	161	161	4.666	0.286241	4.666	0.286241	4.666	0.286241	1
1943	0	2	207	209	3.45556	0.211985	10.3667	0.635955	4.08889	0.250838	3
1943	1	1	161	161	3.666	0.224895	3.666	0.224895	3.666	0.224895	1
1943	1	2	207	209	2.45556	0.150639	7.36667	0.451917	3.08889	0.189491	3
1943	2	1	161	161	2.666	0.163549	2.666	0.163549	2.666	0.163549	1
1943	2	2	207	209	1.45556	0.0892927	4.36667	0.267878	2.08889	0.128145	3
1943	3	1	161	161	1.666	0.102203	1.666	0.102203	1.666	0.102203	1
1943	3	2	207	208	0.864333	0.0530235	1.72867	0.106047	1.08889	0.0667991	2
1942	0	1	185	187	4.49326	0.275644	13.4798	0.826932	7.93333	0.486679	3
1942	1	1	185	187	3.49326	0.214298	10.4798	0.642894	6.93333	0.425333	3
1942	2	1	185	187	2.49326	0.152952	7.47978	0.458855	5.93333	0.363987	3
1942	3	1	186	187	2.63889	0.161886	5.27778	0.323771	4.93333	0.302641	2
1942	0	2	231	232	2.39656	0.147019	4.79311	0.294039	3.20667	0.196717	2
1942	1	2	231	232	1.39656	0.0856733	2.79311	0.171347	2.20667	0.13537	2
1942	2	2	231	231	1.20667	0.0740243	1.20667	0.0740243	1.20667	0.0740243	1
1942	0	3	239	239	0.793333	0.0486679	0.793333	0.0486679	0.793333	0.0486679	1
1942	3	2	231	231	0.206667	0.0126782	0.206667	0.0126782	0.206667	0.0126782	1
1941	0	1	187	195	26.5113	1.62637	238.602	14.6373	44.0613	2.70299	9
1941	1	1	187	194	28.8132	1.76758	230.506	14.1406	43.0613	2.64165	8
1941	2	1	188	194	31.8358	1.953	222.85	13.671	42.0613	2.5803	7
1941	3	1	188	194	30.8358	1.89165	215.85	13.2416	41.0613	2.51895	7
1941	0	2	205	215	8.0224	0.492144	88.2464	5.41358	17.8451	1.09473	11
1941	1	2	206	214	8.78609	0.538992	79.0748	4.85093	16.8451	1.03338	9
1941	2	2	206	213	8.77747	0.538464	70.2198	4.30771	15.8451	0.972036	8
1941	3	2	207	213	8.89311	0.545558	62.2518	3.81891	14.8451	0.91069	7
1940	0	2	190	194	2.79993	0.171765	13.9997	0.858825	5.91	0.362556	5
1940	1	2	191	194	2.34025	0.143565	9.361	0.574261	4.91	0.30121	4
1940	2	2	192	194	2.11663	0.129847	6.34989	0.389541	3.91	0.239863	3
1940	0	1	181	182	3.162	0.193976	6.324	0.387953	3.60967	0.221439	2
1940	3	2	192	193	2.16933	0.13308	4.33867	0.26616	2.91	0.178517	2
1940	1	1	181	182	2.162	0.13263	4.324	0.265261	2.60967	0.160093	2
1940	2	1	181	182	1.162	0.0712842	2.324	0.142568	1.60967	0.0987468	2
1940	3	1	181	181	0.609667	0.0374007	0.609667	0.0374007	0.609667	0.0374007	1
1939	0	1	169	170	8.38356	0.514299	16.7671	1.0286	12.3871	0.759901	2
1939	1	1	169	170	7.38356	0.452953	14.7671	0.905905	11.3871	0.698555	2
1939	2	1	169	170	6.38356	0.391606	12.7671	0.783213	10.3871	0.637209	2
1939	3	1	169	170	5.38356	0.33026	10.7671	0.660521	9.38711	0.575863	2
1939	0	6	231	240	1.45494	0.0892552	14.5494	0.892552	3.53467	0.216838	10
1939	1	3	232	235	1.23817	0.0759567	4.95267	0.303827	2.53467	0.155492	4
1939	0	3	217	219	0.855889	0.0525055	2.56767	0.157516	1.572	0.0964361	3
1939	2	2	233	233	1.53467	0.0941459	1.53467	0.0941459	1.53467	0.0941459	1
1939	1	4	237	238	0.939111	0.0576108	1.87822	0.115222	0.944	0.0579108	2
1939	1	2	218	218	0.572	0.03509	0.572	0.03509	0.572	0.03509	1
1939	3	2	233	233	0.534667	0.0327997	0.534667	0.0327997	0.534667	0.0327997	1
1939	0	4	221	222	0.387	0.023741	0.774	0.0474819	0.399333	0.0244976	2
1939	0	5	225	225	0.288	0.0176677	0.288	0.0176677	0.288	0.0176677	1
1939	0	2	210	210	0.146667	0.00899743	0.146667	0.00899743	0.146667	0.00899743	1
1938	0	1	207	213	6.70884	0.411562	46.9619	2.88093	11.736	0.719958	7
1938	1	1	207	212	6.79181	0.416652	40.7509	2.49991	10.736	0.658612	6
1938	2	1	207	212	5.79181	0.355305	34.7509	2.13183	9.736	0.597266	6
1938	3	1	207	212	4.79181	0.293959	28.7509	1.76376	8.736	0.53592	6
1938	0	2	217	226	5.45289	0.334514	54.5289	3.34514	8.344	0.511872	10
1938	1	2	217	226	4.45289	0.273168	44.5289	2.73168	7.344	0.450526	10
1938	2	2	218	225	4.50768	0.276529	36.0614	2.21223	6.344	0.38918	8
1938	3	2	218	225	3.50768	0.215183	28.0614	1.72146	5.344	0.327834	8
1937	0	2	184	188	5.95829	0.365518	29.7914	1.82759	9.78144	0.600054	5
1937	1	2	184	188	4.95829	0.304172	24.7914	1.52086	8.78144	0.538708	5
1937	2	2	184	186	6.55819	0.402319	19.6746	1.20696	7.78144	0.477362	3
1937	3	2	184	186	5.55819	0.340973	16.6746	1.02292	6.78144	0.416015	3
1937	0	1	160	160	5.46933	0.335522	5.46933	0.335522	5.46933	0.335522	1
1937	1	1	160	160	4.46933	0.274176	4.46933	0.274176	4.46933	0.274176	1
1937	2	1	160	160	3.46933	0.21283	3.46933	0.21283	3.46933	0.21283	1
1937	0	3	200	202	1.43104	0.0877886	4.29311	0.263366	2.79111	0.171224	3
1937	3	1	160	160	2.46933	0.151484	2.46933	0.151484	2.46933	0.151484	1
1937	1	3	200	201	1.07156	0.0657358	2.14311	0.131472	1.79111	0.109878	2
1937	0	5	234	236	1.06093	0.0650837	3.18278	0.195251	1.712	0.105025	3
1937	0	4	218	220	0.556111	0.0341153	1.66833	0.102346	0.847778	0.0520079	3
1937	2	4	201	201	0.791111	0.0485316	0.791111	0.0485316	0.791111	0.0485316	1
1937	1	4	235	236	0.543167	0.0333212	1.08633	0.0666424	0.712	0.0436785	2
1937	2	3	188	188	0.204889	0.0125691	0.204889	0.0125691	0.204889	0.0125691	1
1936	0	1	169	176	7.25996	0.44537	58.0797	3.56296	25.555	1.5677	8
1936	1	1	170	176	7.17481	0.440147	50.2237	3.08103	24.555	1.50635	7
1936	2	2	172	175	11.0837	0.679945	44.335	2.71978	23.555	1.44501	4
1936	3	1	172	175	10.0837	0.618599	40.335	2.4744	22.555	1.38366	4
1936	0	2	182	185	5.77494	0.354271	23.0998	1.41708	10.9682	0.672858	4
1936	1	2	182	185	4.77494	0.292924	19.0998	1.1717	9.96822	0.611512	4
1936	2	3	183	185	5.13459	0.314987	15.4038	0.944962	8.96822	0.550166	3
1936	3	2	183	184	6.48411	0.397775	12.9682	0.79555	7.96822	0.48882	2
1936	0	4	204	205	0.338667	0.0207759	0.677333	0.0415518	0.485333	0.0297733	2
1936	0	3	189	191	0.168185	0.0103175	0.504556	0.0309525	0.48	0.0294461	3
1936	2	1	170	170	0.151111	0.00927008	0.151111	0.00927008	0.151111	0.00927008	1
1935	0	1	172	178	26.8887	1.64952	188.221	11.5466	46.9861	2.88242	7
1935	1	1	172	178	25.8887	1.58817	181.221	11.1172	45.9861	2.82107	7
1935	2	1	172	178	24.8887	1.52682	174.221	10.6878	44.9861	2.75972	7
1935	3	1	172	177	28.0049	1.71799	168.029	10.3079	43.9861	2.69838	6
1935	0	5	218	221	2.85131	0.174917	11.4052	0.699666	5.78844	0.355099	4
1935	1	3	219	220	4.48889	0.275376	8.97778	0.550752	4.78844	0.293753	2
1935	2	3	219	220	3.48889	0.21403	6.97778	0.42806	3.78844	0.232406	2
1935	0	2	181	182	1.66739	0.102288	3.33478	0.204576	2.89011	0.177297	2
1935	3	2	219	220	2.48889	0.152684	4.97778	0.305367	2.78844	0.17106	2
1935	1	2	182	182	1.89011	0.115951	1.89011	0.115951	1.89011	0.115951	1
1935	2	2	182	182	0.890111	0.0546049	0.890111	0.0546049	0.890111	0.0546049	1
1935	0	4	203	203	0.637	0.0390775	0.637	0.0390775	0.637	0.0390775	1
1935	0	3	193	194	0.169056	0.0103709	0.338111	0.0207418	0.213	0.0130667	2
1934	0	2	196	198	8.49663	0.521235	25.4899	1.56371	14.0039	0.859085	3
1934	1	2	196	198	7.49663	0.459889	22.4899	1.37967	13.0039	0.797738	3
1934	2	1	196	198	6.49663	0.398543	19.4899	1.19563	12.0039	0.736392	3
1934	3	1	196	198	5.49663	0.337197	16.4899	1.01159	11.0039	0.675046	3
1934	0	1	179	179	1.838	0.112754	1.838	0.112754	1.838	0.112754	1
1934	0	3	219	220	0.9875	0.0605793	1.975	0.121159	1.49033	0.0914262	2
1934	1	1	179	179	0.838	0.0514081	0.838	0.0514081	0.838	0.0514081	1
1934	1	3	220	220	0.490333	0.0300801	0.490333	0.0300801	0.490333	0.0300801	1
1933	0	1	186	191	25.5996	1.57044	153.598	9.42262	48.1756	2.95538	6
1933	1	1	186	191	24.5996	1.50909	147.598	9.05454	47.1756	2.89404	6
1933	2	1	186	191	23.5996	1.44774	141.598	8.68646	46.1756	2.83269	6
1933	3	1	186	191	22.5996	1.3864	135.598	8.31839	45.1756	2.77135	6
1932	0	1	186	193	4.30239	0.263935	34.4191	2.11148	8.89144	0.545456	8
1932	1	2	191	193	3.77952	0.231859	11.3386	0.695577	7.89144	0.48411	3
1932	2	2	192	193	4.25872	0.261256	8.51744	0.522512	6.89144	0.422764	2
1932	1	1	186	189	3.87914	0.23797	15.5166	0.951881	6.29511	0.386181	4
1932	3	2	192	193	3.25872	0.19991	6.51744	0.39982	5.89144	0.361417	2
1932	2	1	187	189	3.86552	0.237135	11.5966	0.711404	5.29511	0.324835	3
1932	3	1	187	189	2.86552	0.175788	8.59656	0.527365	4.29511	0.263488	3
1932	0	2	207	208	1.17328	0.0719761	2.34656	0.143952	1.23156	0.0755512	2
1932	1	3	207	208	0.173278	0.0106299	0.346556	0.0212598	0.231556	0.014205	2
1931	0	1	214	217	4.84481	0.29721	19.3792	1.18884	7.17	0.439852	4
1931	1	1	214	216	5.31233	0.325891	15.937	0.977673	6.17	0.378506	3
1931	2	1	214	216	4.31233	0.264545	12.937	0.793635	5.17	0.31716	3
1931	3	1	214	216	3.31233	0.203199	9.937	0.609597	4.17	0.255813	3
1930	0	1	169	174	16.7533	1.02775	100.52	6.16649	28.086	1.72297	6
1930	1	1	169	174	15.7533	0.966403	94.5197	5.79842	27.086	1.66162	6
1930	2	1	169	174	14.7533	0.905057	88.5197	5.43034	26.086	1.60028	6
1930	3	1	169	174	13.7533	0.84371	82.5197	5.06226	25.086	1.53893	6
1930	0	2	181	183	5.12426	0.314354	15.3728	0.943061	7.89067	0.484062	3
1930	1	2	181	183	4.12426	0.253007	12.3728	0.759022	6.89067	0.422716	3
1930	2	2	181	183	3.12426	0.191661	9.37278	0.574984	5.89067	0.36137	3
1930	3	2	181	183	2.12426	0.130315	6.37278	0.390945	4.89067	0.300024	3
1930	0	3	185	185	0.255333	0.0156637	0.255333	0.0156637	0.255333	0.0156637	1
1929	0	1	200	202	4.50289	0.276235	13.5087	0.828705	8.98667	0.551297	3
1929	1	1	200	202	3.50289	0.214889	10.5087	0.644666	7.98667	0.489951	3
1929	2	1	200	201	4.20467	0.25794	8.40933	0.51588	6.98667	0.428605	2
1929	3	1	200	201	3.20467	0.196594	6.40933	0.393188	5.98667	0.367259	2
1928	0	1	195	195	2.97467	0.182484	2.97467	0.182484	2.97467	0.182484	1
1928	1	1	195	195	1.97467	0.121138	1.97467	0.121138	1.97467	0.121138	1
1928	2	1	195	195	0.974667	0.059792	0.974667	0.059792	0.974667	0.059792	1
1927	0	1	186	198	15.347	0.941477	199.51	12.2392	26.5476	1.62859	13
1927	1	1	186	198	14.347	0.88013	186.51	11.4417	25.5476	1.56724	13
1927	2	1	186	198	13.347	0.818784	173.51	10.6442	24.5476	1.5059	13
1927	3	1	186	198	12.347	0.757438	160.51	9.8467	23.5476	1.44455	13
1927	0	3	218	221	3.41381	0.209424	13.6552	0.837695	5.94067	0.364437	4
1927	1	3	218	221	2.41381	0.148078	9.65522	0.592311	4.94067	0.303091	4
1927	2	3	219	221	2.14252	0.131435	6.42756	0.394306	3.94067	0.241745	3
1927	0	2	211	213	1.38237	0.0848031	4.14711	0.254409	3.20222	0.196444	3
1927	3	3	219	220	2.20656	0.135364	4.41311	0.270727	2.94067	0.180399	2
1927	1	2	212	212	2.20222	0.135098	2.20222	0.135098	2.20222	0.135098	1
1927	2	2	212	212	1.20222	0.0737517	1.20222	0.0737517	1.20222	0.0737517	1
1927	3	2	212	212	0.202222	0.0124056	0.202222	0.0124056	0.202222	0.0124056	1
1926	0	2	191	194	15.6006	0.957037	62.4024	3.82815	30.5853	1.87629	4
1926	1	1	191	194	14.6006	0.895691	58.4024	3.58276	29.5853	1.81495	4
1926	2	1	191	194	13.6006	0.834345	54.4024	3.33738	28.5853	1.7536	4
1926	3	1	191	194	12.6006	0.772999	50.4024	3.092	27.5853	1.69225	4
1926	0	1	188	188	0.335333	0.0205714	0.335333	0.0205714	0.335333	0.0205714	1
1925	0	1	195	208	9.63696	0.59119	134.917	8.27666	23.3127	1.43014	14
1925	1	1	195	207	9.31927	0.571701	121.151	7.43212	22.3127	1.3688	13
1925	2	1	195	207	8.31927	0.510355	108.151	6.63462	21.3127	1.30745	13
1925	3	2	198	207	9.58034	0.587717	95.8034	5.87717	20.3127	1.2461	10
1925	3	1	196	196	0.288889	0.0177222	0.288889	0.0177222	0.288889	0.0177222	1
1924	0	2	226	227	1.47028	0.0901959	2.94056	0.180392	2.44978	0.150284	2
1924	0	1	212	214	1.15141	0.0706344	3.45422	0.211903	1.96089	0.120293	3
1924	1	2	226	226	1.44978	0.0889383	1.44978	0.0889383	1.44978	0.0889383	1
1924	1	1	213	214	0.727111	0.0446055	1.45422	0.0892109	0.960889	0.0589468	2
1924	2	1	226	226	0.449778	0.0275921	0.449778	0.0275921	0.449778	0.0275921	1
1923	0	1	190	193	25.0532	1.53692	100.213	6.14766	40.3522	2.47545	4
1923	1	1	190	193	24.0532	1.47557	96.2127	5.90228	39.3522	2.41411	4
1923	2	1	190	193	23.0532	1.41422	92.2127	5.65689	38.3522	2.35276	4
1923	3	1	190	193	22.0532	1.35288	88.2127	5.41151	37.3522	2.29141	4
1920	0	2	191	192	1.83228	0.112403	3.66456	0.224806	1.90233	0.116701	2
1920	1	1	191	192	0.832278	0.051057	1.66456	0.102114	0.902333	0.0553547	2
1920	0	1	184	184	0.208556	0.0127941	0.208556	0.0127941	0.208556	0.0127941	1
1919	0	1	189	192	6.29461	0.38615	25.1784	1.5446	11.0947	0.680615	4
1919	1	1	190	192	7.06415	0.433358	21.1924	1.30007	10.0947	0.619269	3
1919	2	1	190	192	6.06415	0.372012	18.1924	1.11604	9.09467	0.557923	3
1919	3	1	190	192	5.06415	0.310666	15.1924	0.931998	8.09467	0.496577	3
1919	0	2	203	203	1.28944	0.0791024	1.28944	0.0791024	1.28944	0.0791024	1
1919	1	2	203	203	0.289444	0.0177563	0.289444	0.0177563	0.289444	0.0177563	1
1918	0	1	183	184	7.22883	0.443461	14.4577	0.886922	8.463	0.519172	2
1918	1	1	183	184	6.22883	0.382115	12.4577	0.76423	7.463	0.457826	2
1918	2	1	183	184	5.22883	0.320769	10.4577	0.641537	6.463	0.39648	2
1918	3	1	183	184	4.22883	0.259423	8.45767	0.518845	5.463	0.335134	2
1917	0	1	163	172	20.4785	1.25628	204.785	12.5628	34.5173	2.11751	10
1917	1	1	164	172	21.7539	1.33452	195.785	12.0107	33.5173	2.05616	9
1917	2	1	164	172	20.7539	1.27317	186.785	11.4585	32.5173	1.99481	9
1917	3	1	164	172	19.7539	1.21183	177.785	10.9064	31.5173	1.93347	9
1917	0	3	213	214	3.05467	0.187392	6.10933	0.374784	5.10756	0.313329	2
1917	1	2	213	214	2.05467	0.126046	4.10933	0.252092	4.10756	0.251983	2
1917	2	2	214	214	3.10756	0.190637	3.10756	0.190637	3.10756	0.190637	1
1917	3	2	214	214	2.10756	0.12929	2.10756	0.12929	2.10756	0.12929	1
1917	0	2	194	194	0.86	0.0527577	0.86	0.0527577	0.86	0.0527577	1
1916	0	1	206	209	4.21714	0.258705	16.8686	1.03482	7.51844	0.461228	4
1916	1	1	207	209	4.37552	0.268421	13.1266	0.805263	6.51844	0.399881	3
1916	2	1	207	209	3.37552	0.207075	10.1266	0.621225	5.51844	0.338535	3
1916	3	1	207	209	2.37552	0.145729	7.12656	0.437187	4.51844	0.277189	3
1914	0	2	182	203	11.3102	0.693838	248.825	15.2644	25.338	1.55439	22
1914	1	2	182	203	10.3102	0.632491	226.825	13.9148	24.338	1.49304	22
1914	2	2	182	203	9.31021	0.571145	204.825	12.5652	23.338	1.4317	22
1914	3	2	182	192	9.63056	0.590797	105.936	6.49877	22.338	1.37035	11
1914	3	3	194	202	8.69899	0.533649	78.2909	4.80284	12.8097	0.785824	9
1914	0	1	172	173	2.44533	0.150012	4.89067	0.300024	4.12833	0.253257	2
1914	1	1	172	172	3.12833	0.191911	3.12833	0.191911	3.12833	0.191911	1
1914	2	1	172	172	2.12833	0.130565	2.12833	0.130565	2.12833	0.130565	1
1914	3	1	172	172	1.12833	0.0692189	1.12833	0.0692189	1.12833	0.0692189	1
1912	0	2	194	197	3.77069	0.231318	15.0828	0.92527	7.765	0.476353	4
1912	1	1	194	196	4.02759	0.247077	12.0828	0.741232	6.765	0.415007	3
1912	2	1	194	196	3.02759	0.185731	9.08278	0.557193	5.765	0.35366	3
1912	3	1	195	196	3.18639	0.195473	6.37278	0.390945	4.765	0.292314	2
1912	0	4	221	223	1.7143	0.105165	5.14289	0.315496	2.84578	0.174577	3
1912	1	3	221	222	1.52511	0.0935597	3.05022	0.187119	1.84578	0.113231	2
1912	0	3	206	209	1.13125	0.0693978	4.525	0.277591	1.562	0.0958227	4
1912	2	2	221	222	0.525111	0.0322135	1.05022	0.0644271	0.845778	0.0518852	2
1912	0	1	189	189	0.629333	0.0386072	0.629333	0.0386072	0.629333	0.0386072	1
1912	1	2	206	208	0.426111	0.0261403	1.27833	0.0784208	0.562	0.0344765	3
1911	0	1	209	224	13.7845	0.845625	220.552	13.53	27.6893	1.69863	16
1911	1	1	210	223	14.6555	0.899061	205.178	12.5869	26.6893	1.63729	14
1911	2	1	210	223	13.6555	0.837715	191.178	11.728	25.6893	1.57594	14
1911	3	1	210	223	12.6555	0.776369	177.178	10.8692	24.6893	1.5146	14
1910	0	1	162	164	3.52459	0.21622	10.5738	0.64866	4.83867	0.296834	3
1910	1	1	162	164	2.52459	0.154874	7.57378	0.464622	3.83867	0.235487	3
1910	0	2	211	213	1.80022	0.110437	5.40067	0.33131	3.05433	0.187372	3
1910	2	1	162	163	2.499	0.153304	4.998	0.306608	2.83867	0.174141	2
1910	1	2	212	213	1.617	0.0991967	3.234	0.198393	2.05433	0.126025	2
1910	3	1	162	163	1.499	0.0919579	2.998	0.183916	1.83867	0.112795	2
1910	2	2	212	213	0.617	0.0378506	1.234	0.0757011	1.05433	0.0646793	2
1910	3	2	212	212	0.0543333	0.00333314	0.0543333	0.00333314	0.0543333	0.00333314	1
1909	0	1	177	178	0.730333	0.0448031	1.46067	0.0896063	1.46067	0.0896063	2
1909	1	1	178	178	0.460667	0.0282601	0.460667	0.0282601	0.460667	0.0282601	1
1908	0	2	208	211	5.04144	0.309273	20.1658	1.23709	10.7236	0.657849	4
1908	1	2	208	211	4.04144	0.247927	16.1658	0.991708	9.72356	0.596503	4
1908	2	2	209	210	6.64089	0.407393	13.2818	0.814786	8.72356	0.535156	2
1908	3	2	209	210	5.64089	0.346047	11.2818	0.692094	7.72356	0.47381	2
1908	0	1	200	200	3.00167	0.184141	3.00167	0.184141	3.00167	0.184141	1
1908	1	1	200	200	2.00167	0.122795	2.00167	0.122795	2.00167	0.122795	1
1908	2	1	200	200	1.00167	0.0614484	1.00167	0.0614484	1.00167	0.0614484	1
1908	3	1	200	200	0.00166667	0.000102244	0.00166667	0.000102244	0.00166667	0.000102244	1
1906	0	3	209	214	12.1809	0.747251	73.0853	4.4835	16.8393	1.03303	6
1906	1	3	209	214	11.1809	0.685904	67.0853	4.11543	15.8393	0.971682	6
1906	2	3	209	214	10.1809	0.624558	61.0853	3.74735	14.8393	0.910336	6
1906	3	3	209	214	9.18089	0.563212	55.0853	3.37927	13.8393	0.84899	6
1906	0	1	170	170	7.998	0.490646	7.998	0.490646	7.998	0.490646	1
1906	1	1	170	170	6.998	0.4293	6.998	0.4293	6.998	0.4293	1
1906	0	2	188	190	4.92148	0.301914	14.7644	0.905742	6.96422	0.427228	3
1906	2	1	170	170	5.998	0.367954	5.998	0.367954	5.998	0.367954	1
1906	1	2	188	190	3.92148	0.240568	11.7644	0.721703	5.96422	0.365882	3
1906	3	1	170	170	4.998	0.306608	4.998	0.306608	4.998	0.306608	1
1906	2	2	188	189	4.68611	0.287475	9.37222	0.57495	4.96422	0.304536	2
1906	3	2	188	189	3.68611	0.226129	7.37222	0.452257	3.96422	0.24319	2
1905	0	1	175	179	13.6104	0.834948	68.0522	4.17474	24.4238	1.4983	5
1905	1	1	175	179	12.6104	0.773602	63.0522	3.86801	23.4238	1.43696	5
1905	2	1	175	179	11.6104	0.712256	58.0522	3.56128	22.4238	1.37561	5
1905	3	1	175	179	10.6104	0.65091	53.0522	3.25455	21.4238	1.31427	5
1904	0	2	213	217	5.85824	0.359381	29.2912	1.7969	11.6009	0.71167	5
1904	1	2	214	217	6.18414	0.379373	24.7366	1.51749	10.6009	0.650324	4
1904	2	2	214	217	5.18414	0.318027	20.7366	1.27211	9.60089	0.588977	4
1904	0	1	196	197	7.2295	0.443502	14.459	0.887004	9.58967	0.588289	2
1904	3	2	214	217	4.18414	0.256681	16.7366	1.02672	8.60089	0.527631	4
1904	1	1	196	197	6.2295	0.382156	12.459	0.764312	8.58967	0.526943	2
1904	2	1	196	197	5.2295	0.32081	10.459	0.641619	7.58967	0.465597	2
1904	3	1	196	197	4.2295	0.259463	8.459	0.518927	6.58967	0.404251	2
1903	0	1	206	206	0.268889	0.0164953	0.268889	0.0164953	0.268889	0.0164953	1
1901	0	3	197	213	11.1412	0.68347	189.401	11.619	31.243	1.91664	17
1901	1	3	197	209	13.4448	0.824789	174.783	10.7223	30.243	1.85529	13
1901	0	2	186	194	11.1264	0.68256	100.137	6.14304	30.0133	1.8412	9
1901	2	3	198	209	13.4971	0.827995	161.965	9.93594	29.243	1.79395	12
1901	1	2	187	194	11.5001	0.705484	92.0004	5.64387	29.0133	1.77986	8
1901	3	3	198	209	12.4971	0.766649	149.965	9.19979	28.243	1.7326	12
1901	2	2	189	194	14.1642	0.868921	84.9854	5.21353	28.0133	1.71851	6
1901	3	2	189	194	13.1642	0.807575	78.9854	4.84545	27.0133	1.65716	6
1901	0	1	173	175	6.36959	0.39075	19.1088	1.17225	12.48	0.7656	3
1901	1	1	173	175	5.36959	0.329404	16.1088	0.988211	11.48	0.704254	3
1901	2	1	173	175	4.36959	0.268058	13.1088	0.804173	10.48	0.642908	3
1901	3	1	173	174	5.10728	0.313312	10.2146	0.626624	9.48	0.581561	2
1901	0	4	222	228	0.257381	0.0157893	1.80167	0.110525	0.532	0.0326361	7
1900	0	2	193	195	9.49056	0.582209	28.4717	1.74663	9.89256	0.60687	3
1900	1	1	193	195	8.49056	0.520863	25.4717	1.56259	8.89256	0.545524	3
1900	2	1	193	195	7.49056	0.459517	22.4717	1.37855	7.89256	0.484178	3
1900	3	1	193	195	6.49056	0.398171	19.4717	1.19451	6.89256	0.422832	3
1900	0	3	233	234	1.335	0.0818971	2.67	0.163794	1.49178	0.0915148	2
1900	1	2	233	234	0.335	0.020551	0.67	0.0411019	0.491778	0.0301687	2
1900	0	1	177	177	0.210444	0.01291	0.210444	0.01291	0.210444	0.01291	1
1899	0	2	189	200	14.613	0.896451	175.356	10.7574	22.1369	1.35801	12
1899	1	2	189	199	14.9345	0.916172	164.279	10.0779	21.1369	1.29667	11
1899	2	2	189	199	13.9345	0.854826	153.279	9.40308	20.1369	1.23532	11
1899	3	2	190	199	14.2664	0.875191	142.664	8.75191	19.1369	1.17397	10
1899	0	1	184	184	3.77533	0.231602	3.77533	0.231602	3.77533	0.231602	1
1899	1	1	184	184	2.77533	0.170256	2.77533	0.170256	2.77533	0.170256	1
1899	2	1	184	184	1.77533	0.10891	1.77533	0.10891	1.77533	0.10891	1
1899	3	1	184	184	0.775333	0.0475637	0.775333	0.0475637	0.775333	0.0475637	1
1897	0	3	219	221	1.08844	0.0667719	3.26533	0.200316	2.046	0.125514	3
1897	1	1	220	220	1.046	0.0641681	1.046	0.0641681	1.046	0.0641681	1
1897	0	2	210	211	0.649333	0.0398341	1.29867	0.0796682	0.792	0.0485861	2
1897	0	1	204	205	0.193778	0.0118875	0.387556	0.023775	0.293	0.0179744	2
1897	2	1	220	220	0.046	0.00282192	0.046	0.00282192	0.046	0.00282192	1
1896	0	2	166	170	16.5476	1.01513	82.738	5.07566	36.985	2.26889	5
1896	1	2	166	170	15.5476	0.953785	77.738	4.76893	35.985	2.20754	5
1896	2	2	167	170	18.2305	1.11837	72.922	4.47348	34.985	2.14619	4
1896	3	1	167	170	17.2305	1.05702	68.922	4.2281	33.985	2.08485	4
1896	0	4	194	204	6.00223	0.368214	66.0246	4.05035	12.0431	0.738798	11
1896	1	3	195	203	6.26409	0.384278	56.3768	3.4585	11.0431	0.677452	9
1896	2	3	195	203	5.26409	0.322931	47.3768	2.90638	10.0431	0.616106	9
1896	3	2	195	203	4.26409	0.261585	38.3768	2.35427	9.04311	0.55476	9
1896	0	5	213	214	2.44822	0.150189	4.89644	0.300378	2.59111	0.158955	2
1896	0	1	163	163	2.463	0.151096	2.463	0.151096	2.463	0.151096	1
1896	1	4	213	214	1.44822	0.0888428	2.89644	0.177686	1.59111	0.0976085	2
1896	1	1	163	163	1.463	0.0897494	1.463	0.0897494	1.463	0.0897494	1
1896	2	4	213	214	0.448222	0.0274967	0.896444	0.0549934	0.591111	0.0362624	2
1896	2	1	163	163	0.463	0.0284033	0.463	0.0284033	0.463	0.0284033	1
1896	0	3	188	188	0.0657778	0.00403521	0.0657778	0.00403521	0.0657778	0.00403521	1
1895	0	1	170	172	3.96985	0.243535	11.9096	0.730605	5.83222	0.357784	3
1895	1	1	170	172	2.96985	0.182189	8.90956	0.546567	4.83222	0.296438	3
1895	2	1	170	171	3.09533	0.189887	6.19067	0.379773	3.83222	0.235092	2
1895	3	1	170	171	2.09533	0.128541	4.19067	0.257081	2.83222	0.173746	2
1894	0	1	179	181	8.27656	0.507735	24.8297	1.5232	11.825	0.725418	3
1894	1	1	179	181	7.27656	0.446389	21.8297	1.33917	10.825	0.664072	3
1894	2	1	179	181	6.27656	0.385042	18.8297	1.15513	9.825	0.602726	3
1894	3	1	179	181	5.27656	0.323696	15.8297	0.971089	8.825	0.54138	3
1894	0	2	188	188	0.432333	0.026522	0.432333	0.026522	0.432333	0.026522	1
1891	0	1	173	177	18.6373	1.14333	93.1867	5.71664	32.9597	2.02195	5
1891	1	1	173	177	17.6373	1.08198	88.1867	5.40991	31.9597	1.9606	5
1891	2	1	173	177	16.6373	1.02064	83.1867	5.10318	30.9597	1.89926	5
1891	3	1	174	177	19.674	1.20692	78.696	4.8277	29.9597	1.83791	4
1891	0	3	199	203	0.8432	0.0517271	4.216	0.258635	1.896	0.116312	5
1891	0	2	195	195	1.41844	0.0870161	1.41844	0.0870161	1.41844	0.0870161	1
1891	1	3	200	201	0.515611	0.0316308	1.03122	0.0632615	0.896	0.0549661	2
1891	1	2	195	195	0.418444	0.02567	0.418444	0.02567	0.418444	0.02567	1
1889	0	1	155	156	3.52811	0.216436	7.05622	0.432872	4.70222	0.288463	2
1889	1	1	155	156	2.52811	0.15509	5.05622	0.31018	3.70222	0.227117	2
1889	0	2	165	165	3.3	0.202442	3.3	0.202442	3.3	0.202442	1
1889	2	1	155	156	1.52811	0.0937437	3.05622	0.187487	2.70222	0.165771	2
1889	1	2	165	165	2.3	0.141096	2.3	0.141096	2.3	0.141096	1
1889	3	1	155	155	1.70222	0.104425	1.70222	0.104425	1.70222	0.104425	1
1889	2	2	165	165	1.3	0.07975	1.3	0.07975	1.3	0.07975	1
1889	3	2	165	165	0.3	0.0184038	0.3	0.0184038	0.3	0.0184038	1
1888	0	1	177	177	4.67667	0.286895	4.67667	0.286895	4.67667	0.286895	1
1888	1	1	177	177	3.67667	0.225549	3.67667	0.225549	3.67667	0.225549	1
1888	2	1	177	177	2.67667	0.164203	2.67667	0.164203	2.67667	0.164203	1
1888	3	1	177	177	1.67667	0.102857	1.67667	0.102857	1.67667	0.102857	1
1887	0	1	181	182	4.78117	0.293306	9.56233	0.586612	6.825	0.418687	2
1887	0	3	209	211	4.321	0.265077	12.963	0.79523	6.8	0.417154	3
1887	1	1	181	182	3.78117	0.23196	7.56233	0.46392	5.825	0.357341	2
1887	1	3	209	211	3.321	0.203731	9.963	0.611192	5.8	0.355808	3
1887	2	1	181	182	2.78117	0.170614	5.56233	0.341228	4.825	0.295995	2
1887	2	3	210	211	3.69717	0.226807	7.39433	0.453614	4.8	0.294461	2
1887	3	1	181	181	3.825	0.234649	3.825	0.234649	3.825	0.234649	1
1887	3	2	210	211	2.69717	0.165461	5.39433	0.330922	3.8	0.233115	2
1887	0	2	195	196	2.19211	0.134478	4.38422	0.268955	2.73622	0.167857	2
1887	1	2	195	196	1.19211	0.0731314	2.38422	0.146263	1.73622	0.106511	2
1887	2	2	195	195	0.736222	0.0451644	0.736222	0.0451644	0.736222	0.0451644	1
1886	0	1	201	202	0.357833	0.0219517	0.715667	0.0439034	0.576889	0.0353899	2
1885	0	1	187	194	4.94021	0.303063	39.5217	2.4245	15.775	0.967735	8
1885	1	2	191	194	8.18317	0.502006	32.7327	2.00802	14.775	0.906389	4
1885	2	1	191	194	7.18317	0.44066	28.7327	1.76264	13.775	0.845043	4
1885	3	1	191	194	6.18317	0.379313	24.7327	1.51725	12.775	0.783697	4
1885	1	1	189	189	0.498667	0.0305913	0.498667	0.0305913	0.498667	0.0305913	1
1884	0	1	183	186	3.70536	0.22731	14.8214	0.909238	5.96467	0.365909	4
1884	1	1	184	186	3.86004	0.236798	11.5801	0.710395	4.96467	0.304563	3
1884	2	1	184	186	2.86004	0.175452	8.58011	0.526357	3.96467	0.243217	3
1884	3	1	184	185	2.88672	0.177089	5.77344	0.354179	2.96467	0.181871	2
1883	0	1	179	183	15.0841	0.925353	75.4207	4.62677	22.7346	1.39468	5
1883	1	1	179	183	14.0841	0.864007	70.4207	4.32004	21.7346	1.33333	5
1883	2	1	179	183	13.0841	0.802661	65.4207	4.01331	20.7346	1.27198	5
1883	3	1	179	183	12.0841	0.741315	60.4207	3.70657	19.7346	1.21064	5
1882	0	3	223	231	3.33352	0.204498	30.0017	1.84049	6.444	0.395315	9
1882	1	3	225	231	3.03316	0.186073	21.2321	1.30251	5.444	0.333968	7
1882	0	2	197	198	4.704	0.288572	9.408	0.577144	4.90422	0.300855	2
1882	2	3	226	231	2.52889	0.155138	15.1733	0.930825	4.444	0.272622	6
1882	1	2	197	198	3.704	0.227226	7.408	0.454452	3.90422	0.239509	2
1882	3	2	227	230	2.48664	0.152546	9.94656	0.610183	3.444	0.211276	4
1882	0	1	176	176	2.93378	0.179976	2.93378	0.179976	2.93378	0.179976	1
1882	2	2	197	198	2.704	0.16588	5.408	0.33176	2.90422	0.178163	2
1882	1	1	176	176	1.93378	0.11863	1.93378	0.11863	1.93378	0.11863	1
1882	3	1	197	198	1.704	0.104534	3.408	0.209068	1.90422	0.116817	2
1882	2	1	176	176	0.933778	0.0572837	0.933778	0.0572837	0.933778	0.0572837	1
1880	0	1	195	197	2.39081	0.146667	7.17244	0.440002	3.024	0.185511	3
1880	0	2	222	225	1.04408	0.0640505	4.17633	0.256202	2.076	0.127355	4
1880	1	1	195	197	1.39081	0.0853211	4.17244	0.255963	2.024	0.124165	3
1880	1	2	223	224	0.696	0.0426969	1.392	0.0853938	1.076	0.0660084	2
1880	2	1	195	197	0.390815	0.023975	1.17244	0.0719249	1.024	0.0628184	3
1880	2	2	224	224	0.076	0.00466231	0.076	0.00466231	0.076	0.00466231	1
1880	3	1	197	197	0.024	0.00147231	0.024	0.00147231	0.024	0.00147231	1
1877	0	1	155	156	2.29861	0.141011	4.59722	0.282022	2.97811	0.182696	2
1877	1	1	155	156	1.29861	0.0796648	2.59722	0.15933	1.97811	0.121349	2
1877	2	1	155	155	0.978111	0.0600033	0.978111	0.0600033	0.978111	0.0600033	1
1876	0	1	165	166	3.788	0.232379	7.576	0.464758	3.88533	0.23835	2
1876	1	1	165	166	2.788	0.171033	5.576	0.342066	2.88533	0.177004	2
1876	0	5	187	190	1.49711	0.091842	5.98844	0.367368	2.17156	0.133217	4
1876	0	3	180	180	1.95833	0.120136	1.95833	0.120136	1.95833	0.120136	1
1876	2	1	165	166	1.788	0.109687	3.576	0.219374	1.88533	0.115658	2
1876	1	3	189	190	1.11078	0.0681419	2.22156	0.136284	1.17156	0.0718704	2
1876	1	2	180	180	0.958333	0.05879	0.958333	0.05879	0.958333	0.05879	1
1876	0	6	205	206	0.868222	0.0532621	1.73644	0.106524	0.955	0.0585856	2
1876	3	1	165	166	0.788	0.0483408	1.576	0.0966815	0.885333	0.0543118	2
1876	0	4	182	183	0.485	0.0297529	0.97	0.0595058	0.5	0.0306731	2
1876	0	7	225	225	0.304333	0.0186697	0.304333	0.0186697	0.304333	0.0186697	1
1876	2	2	189	190	0.110778	0.00679579	0.221556	0.0135916	0.171556	0.0105243	2
1876	0	2	176	176	0.166	0.0101835	0.166	0.0101835	0.166	0.0101835	1
1875	0	1	202	205	0.854333	0.0524101	3.41733	0.20964	2.01	0.123306	4
1875	1	1	204	205	0.613	0.0376052	1.226	0.0752104	1.01	0.0619596	2
1875	2	1	204	204	0.01	0.000613461	0.01	0.000613461	0.01	0.000613461	1
1874	0	1	209	210	1.00689	0.0617687	2.01378	0.123537	1.91911	0.11773	2
1874	1	1	209	209	0.919111	0.0563839	0.919111	0.0563839	0.919111	0.0563839	1
1873	0	1	186	190	6.67191	0.409296	33.3596	2.04648	13.948	0.855656	5
1873	1	1	187	190	7.30275	0.447996	29.211	1.79198	12.948	0.79431	4
1873	2	1	187	190	6.30275	0.386649	25.211	1.5466	11.948	0.732964	4
1873	3	1	187	189	7.1007	0.435601	21.3021	1.3068	10.948	0.671618	3
1873	0	2	206	209	1.37469	0.0843322	5.49878	0.337329	2.56822	0.157551	4
1873	1	2	207	208	1.19178	0.073111	2.38356	0.146222	1.56822	0.0962044	2
1873	2	2	207	207	0.568222	0.0348582	0.568222	0.0348582	0.568222	0.0348582	1
1872	0	1	187	196	6.71314	0.411825	67.1314	4.11825	15.9676	0.979548	10
1872	1	1	187	195	6.39	0.392002	57.51	3.52802	14.9676	0.918202	9
1872	2	1	187	195	5.39	0.330656	48.51	2.9759	13.9676	0.856856	9
1872	3	1	187	190	8.51206	0.522182	34.0482	2.08873	12.9676	0.795509	4
1872	3	2	192	194	2.22037	0.136211	6.66111	0.408633	3.50067	0.214752	3
1872	0	2	205	206	2.18244	0.133885	4.36489	0.267769	3.41667	0.209599	2
1872	1	2	206	206	2.41667	0.148253	2.41667	0.148253	2.41667	0.148253	1
1872	2	2	206	206	1.41667	0.086907	1.41667	0.086907	1.41667	0.086907	1
1872	3	3	206	206	0.416667	0.0255609	0.416667	0.0255609	0.416667	0.0255609	1
1871	0	2	221	223	2.49148	0.152843	7.47444	0.458528	3.333	0.204467	3
1871	0	1	193	195	1.62933	0.0999533	4.888	0.29986	3.32256	0.203826	3
1871	1	2	221	223	1.49148	0.0914966	4.47444	0.27449	2.333	0.143121	3
1871	1	1	193	194	1.27767	0.0783799	2.55533	0.15676	2.32256	0.14248	2
1871	2	2	222	223	1.14383	0.0701698	2.28767	0.14034	1.333	0.0817744	2
1871	2	1	193	193	1.32256	0.0811337	1.32256	0.0811337	1.32256	0.0811337	1
1871	3	2	223	223	0.333	0.0204283	0.333	0.0204283	0.333	0.0204283	1
1871	3	1	193	193	0.322556	0.0197875	0.322556	0.0197875	0.322556	0.0197875	1
1870	0	1	207	210	2.13253	0.130822	8.53011	0.523289	3.20278	0.196478	4
1870	1	1	207	209	1.64604	0.100978	4.93811	0.302934	2.20278	0.135132	3
1870	2	1	208	209	0.975722	0.0598568	1.95144	0.119714	1.20278	0.0737858	2
1870	0	2	215	216	0.803167	0.0492712	1.60633	0.0985423	1.04867	0.0643317	2
1870	3	1	209	209	0.202778	0.0124396	0.202778	0.0124396	0.202778	0.0124396	1
1870	1	2	216	216	0.0486667	0.00298551	0.0486667	0.00298551	0.0486667	0.00298551	1
1868	0	3	195	203	12.999	0.797441	116.991	7.17697	30.8117	1.89018	9
1868	1	2	195	203	11.999	0.736095	107.991	6.62486	29.8117	1.82883	9
1868	2	2	196	203	12.4945	0.766488	99.9559	6.13191	28.8117	1.76748	8
1868	3	2	196	201	15.3259	0.940184	91.9553	5.6411	27.8117	1.70614	6
1868	0	5	224	235	6.14144	0.376753	73.6972	4.52104	15.6191	0.958172	12
1868	1	3	225	234	6.35869	0.390081	63.5869	3.90081	14.6191	0.896826	10
1868	2	3	226	232	7.6484	0.4692	53.5388	3.2844	13.6191	0.83548	7
1868	3	4	226	232	6.6484	0.407853	46.5388	2.85497	12.6191	0.774134	7
1868	0	1	174	175	3.61933	0.222032	7.23867	0.444064	3.85467	0.236469	2
1868	1	1	174	175	2.61933	0.160686	5.23867	0.321372	2.85467	0.175123	2
1868	2	1	174	175	1.61933	0.0993398	3.23867	0.19868	1.85467	0.113777	2
1868	3	1	174	175	0.619333	0.0379937	1.23867	0.0759874	0.854667	0.0524305	2
1868	2	4	234	234	0.556111	0.0341153	0.556111	0.0341153	0.556111	0.0341153	1
1868	0	2	190	190	0.246889	0.0151457	0.246889	0.0151457	0.246889	0.0151457	1
1868	3	3	203	203	0.0611111	0.00374893	0.0611111	0.00374893	0.0611111	0.00374893	1
1868	0	4	215	215	2.47506e-15	1.51835e-16	2.47506e-15	1.51835e-16	2.47506e-15	1.51835e-16	1
1867	0	1	172	175	21.8768	1.34206	87.5073	5.36824	40.7662	2.50085	4
1867	1	1	172	175	20.8768	1.28071	83.5073	5.12285	39.7662	2.4395	4
1867	2	1	173	175	26.7874	1.64331	80.3623	4.92992	38.7662	2.37816	3
1867	3	1	173	175	25.7874	1.58196	77.3623	4.74588	37.7662	2.31681	3
1866	0	1	175	180	9.5348	0.584923	57.2088	3.50954	18.4333	1.13081	6
1866	1	1	175	179	10.3805	0.636802	51.9023	3.18401	17.4333	1.06947	5
1866	2	1	175	179	9.38047	0.575455	46.9023	2.87728	16.4333	1.00812	5
1866	3	1	175	179	8.38047	0.514109	41.9023	2.57055	15.4333	0.946775	5
1865	0	1	196	207	26.6692	1.63605	320.03	19.6326	50.4934	3.09758	12
1865	1	1	196	207	25.6692	1.5747	308.03	18.8964	49.4934	3.03623	12
1865	2	1	196	207	24.6692	1.51336	296.03	18.1603	48.4934	2.97489	12
1865	3	1	196	207	23.6692	1.45201	284.03	17.4241	47.4934	2.91354	12
1863	0	1	191	191	3.725	0.228514	3.725	0.228514	3.725	0.228514	1
1863	1	1	191	191	2.725	0.167168	2.725	0.167168	2.725	0.167168	1
1863	2	1	191	191	1.725	0.105822	1.725	0.105822	1.725	0.105822	1
1863	3	1	191	191	0.725	0.044476	0.725	0.044476	0.725	0.044476	1
1861	0	1	161	164	10.0399	0.615907	40.1594	2.46363	14.4516	0.886547	4
1861	1	1	161	164	9.03986	0.554561	36.1594	2.21824	13.4516	0.825201	4
1861	2	1	161	164	8.03986	0.493214	32.1594	1.97286	12.4516	0.763855	4
1861	3	1	161	164	7.03986	0.431868	28.1594	1.72747	11.4516	0.702509	4
1861	0	2	193	196	6.28744	0.38571	25.1498	1.54284	11.24	0.689531	4
1861	1	2	193	196	5.28744	0.324364	21.1498	1.29746	10.24	0.628184	4
1861	2	2	193	196	4.28744	0.263018	17.1498	1.05207	9.24	0.566838	4
1861	3	2	194	195	7.39	0.453348	14.78	0.906696	8.24	0.505492	2
1861	0	3	201	207	4.02114	0.246682	28.148	1.72677	8.16367	0.500809	7
1861	1	3	201	206	3.68261	0.225914	22.0957	1.35548	7.16367	0.439463	6
1861	2	3	201	205	3.25687	0.199796	16.2843	0.998981	6.16367	0.378117	5
1861	3	3	202	205	2.95917	0.181533	11.8367	0.726134	5.16367	0.316771	4
1860	0	1	197	202	6.58126	0.403735	39.4876	2.42241	12.4267	0.762328	6
1860	1	1	198	201	8.48075	0.520261	33.923	2.08105	11.4267	0.700982	4
1860	2	1	198	201	7.48075	0.458915	29.923	1.83566	10.4267	0.639636	4
1860	3	1	198	201	6.48075	0.397569	25.923	1.59028	9.42667	0.57829	4
1859	0	1	171	171	1.69111	0.103743	1.69111	0.103743	1.69111	0.103743	1
1859	1	1	171	171	0.691111	0.042397	0.691111	0.042397	0.691111	0.042397	1
1859	0	2	177	178	0.3275	0.0200909	0.655	0.0401817	0.655	0.0401817	2
1859	0	4	230	230	0.624667	0.0383209	0.624667	0.0383209	0.624667	0.0383209	1
1859	0	3	191	191	0.187111	0.0114785	0.187111	0.0114785	0.187111	0.0114785	1
1858	0	2	191	205	16.1482	0.990627	242.222	14.8594	35.2623	2.16321	15
1858	1	2	192	204	17.586	1.07883	228.617	14.0248	34.2623	2.10186	13
1858	2	2	192	203	18.0126	1.10501	216.152	13.2601	33.2623	2.04052	12
1858	3	2	193	203	18.6387	1.14341	205.026	12.5776	32.2623	1.97917	11
1858	0	1	162	162	7.01711	0.430473	7.01711	0.430473	7.01711	0.430473	1
1858	1	1	162	162	6.01711	0.369127	6.01711	0.369127	6.01711	0.369127	1
1858	2	1	162	162	5.01711	0.30778	5.01711	0.30778	5.01711	0.30778	1
1858	3	1	162	162	4.01711	0.246434	4.01711	0.246434	4.01711	0.246434	1
1858	0	5	222	231	1.40489	0.0861845	14.0489	0.861845	3.44722	0.211474	10
1858	1	3	224	226	1.91526	0.117494	5.74578	0.352481	2.44722	0.150128	3
1858	2	3	224	226	0.915259	0.0561476	2.74578	0.168443	1.44722	0.0887815	3
1858	1	4	229	230	1.00678	0.0617619	2.01356	0.123524	1.223	0.0750263	2
1858	3	3	225	226	0.359611	0.0220608	0.719222	0.0441215	0.447222	0.0274354	2
1858	2	4	230	230	0.223	0.0136802	0.223	0.0136802	0.223	0.0136802	1
1858	0	4	217	218	0.1375	0.00843509	0.275	0.0168702	0.186	0.0114104	2
1858	0	6	234	234	0.035	0.00214711	0.035	0.00214711	0.035	0.00214711	1
1858	0	3	210	211	0.0158333	0.000971314	0.0316667	0.00194263	0.0283333	0.00173814	2
1857	0	3	214	226	9.3203	0.571764	121.164	7.43294	18	1.10423	13
1857	1	2	216	226	9.91213	0.608071	109.033	6.68878	17	1.04288	11
1857	2	2	216	226	8.91213	0.546725	98.0334	6.01397	16	0.981538	11
1857	3	2	216	226	7.91213	0.485379	87.0334	5.33917	15	0.920192	11
1857	0	1	174	174	6.28	0.385254	6.28	0.385254	6.28	0.385254	1
1857	1	1	174	174	5.28	0.323908	5.28	0.323908	5.28	0.323908	1
1857	2	1	174	174	4.28	0.262561	4.28	0.262561	4.28	0.262561	1
1857	3	1	174	174	3.28	0.201215	3.28	0.201215	3.28	0.201215	1
1857	0	4	236	236	0.534111	0.0327657	0.534111	0.0327657	0.534111	0.0327657	1
1857	0	2	187	187	0.462333	0.0283624	0.462333	0.0283624	0.462333	0.0283624	1
1856	0	1	206	208	2.32241	0.142471	6.96722	0.427412	3.68056	0.225788	3
1856	1	1	206	208	1.32241	0.0811246	3.96722	0.243374	2.68056	0.164442	3
1856	2	1	207	208	0.896944	0.0550241	1.79389	0.110048	1.68056	0.103096	2
1856	3	1	208	208	0.680556	0.0417495	0.680556	0.0417495	0.680556	0.0417495	1
1855	0	1	181	211	6.34405	0.389183	196.666	12.0647	21.801	1.33741	31
1855	1	2	191	210	5.21468	0.3199	104.294	6.39801	20.801	1.27606	20
1855	2	2	191	197	8.15917	0.500534	57.1142	3.50374	19.801	1.21471	7
1855	3	2	192	196	10.1666	0.623684	50.8332	3.11842	18.801	1.15337	5
1855	1	1	181	189	6.88014	0.42207	61.9212	3.79863	13.4127	0.822815	9
1855	2	1	181	188	6.63238	0.406871	53.059	3.25496	12.4127	0.761469	8
1855	3	1	181	188	5.63238	0.345524	45.059	2.7642	11.4127	0.700123	8
1855	2	3	201	210	2.93173	0.179851	29.3173	1.79851	4.16667	0.255609	10
1855	3	3	201	210	1.93173	0.118504	19.3173	1.18504	3.16667	0.194263	10
1854	0	4	185	189	12.8685	0.789431	64.3423	3.94715	23.8316	1.46197	5
1854	1	3	185	189	11.8685	0.728085	59.3423	3.64042	22.8316	1.40063	5
1854	2	3	186	189	13.7415	0.84299	54.9661	3.37196	21.8316	1.33928	4
1854	3	3	186	189	12.7415	0.781644	50.9661	3.12657	20.8316	1.27794	4
1854	0	1	168	172	7.86256	0.482337	39.3128	2.41169	17.6607	1.08341	5
1854	1	1	168	171	8.77489	0.538306	35.0996	2.15322	16.6607	1.02207	4
1854	2	1	168	171	7.77489	0.476959	31.0996	1.90784	15.6607	0.960721	4
1854	3	1	169	171	9.24885	0.567381	27.7466	1.70214	14.6607	0.899375	3
1854	0	5	195	205	4.51115	0.276742	49.6227	3.04416	10.8044	0.662811	11
1854	1	4	195	204	3.95679	0.242734	39.5679	2.42734	9.80444	0.601465	10
1854	2	4	196	204	3.33885	0.204826	30.0497	1.84343	8.80444	0.540119	9
1854	3	5	198	204	2.77413	0.170182	19.4189	1.19127	7.80444	0.478773	7
1854	0	8	221	229	1.57821	0.0968171	14.2039	0.871354	5.47489	0.335863	9
1854	1	5	225	228	2.32436	0.142591	9.29744	0.570362	4.47489	0.274517	4
1854	2	5	226	227	3.13828	0.192521	6.27656	0.385042	3.47489	0.213171	2
1854	0	2	176	178	1.65263	0.101382	4.95789	0.304147	3.104	0.190418	3
1854	3	6	226	227	2.13828	0.131175	4.27656	0.26235	2.47489	0.151825	2
1854	1	2	176	177	1.21778	0.074706	2.43556	0.149412	2.104	0.129072	2
1854	3	4	196	196	1.865	0.114411	1.865	0.114411	1.865	0.114411	1
1854	2	2	177	177	1.104	0.0677261	1.104	0.0677261	1.104	0.0677261	1
1854	3	2	177	177	0.104	0.00638	0.104	0.00638	0.104	0.00638	1
1854	0	7	216	216	0.0354444	0.00217438	0.0354444	0.00217438	0.0354444	0.00217438	1
1854	0	9	232	232	0.0193333	0.00118603	0.0193333	0.00118603	0.0193333	0.00118603	1
1854	0	3	183	183	1.48503e-14	9.11009e-16	1.48503e-14	9.11009e-16	1.48503e-14	9.11009e-16	1
1854	0	6	212	212	9.4739e-16	5.81187e-17	9.4739e-16	5.81187e-17	9.4739e-16	5.81187e-17	1
1853	0	5	202	207	4.81691	0.295499	28.9014	1.77299	10.53	0.645975	6
1853	1	4	203	206	6.00869	0.36861	24.0348	1.47444	9.53	0.584629	4
1853	2	3	203	206	5.00869	0.307264	20.0348	1.22906	8.53	0.523283	4
1853	3	2	203	205	5.50363	0.337626	16.5109	1.01288	7.53	0.461936	3
1853	0	1	148	148	3.405	0.208884	3.405	0.208884	3.405	0.208884	1
1853	0	2	169	173	1.42524	0.0874332	7.12622	0.437166	2.77278	0.170099	5
1853	1	1	148	148	2.405	0.147537	2.405	0.147537	2.405	0.147537	1
1853	1	3	172	172	1.77278	0.108753	1.77278	0.108753	1.77278	0.108753	1
1853	2	1	148	148	1.405	0.0861913	1.405	0.0861913	1.405	0.0861913	1
1853	2	2	172	172	0.772778	0.0474069	0.772778	0.0474069	0.772778	0.0474069	1
1853	1	2	169	170	0.630667	0.038689	1.26133	0.0773779	0.703	0.0431263	2
1853	3	1	148	148	0.405	0.0248452	0.405	0.0248452	0.405	0.0248452	1
1853	0	4	192	193	0.225333	0.0138233	0.450667	0.0276467	0.395889	0.0242863	2
1853	0	3	186	186	0.150667	0.00924282	0.150667	0.00924282	0.150667	0.00924282	1
1852	0	1	187	193	30.1053	1.84684	210.737	12.9279	55.2267	3.38794	7
1852	1	1	187	193	29.1053	1.7855	203.737	12.4985	54.2267	3.3266	7
1852	2	1	187	193	28.1053	1.72415	196.737	12.0691	53.2267	3.26525	7
1852	3	1	187	193	27.1053	1.66281	189.737	11.6396	52.2267	3.2039	7
1852	0	4	208	211	1.439	0.0882771	5.756	0.353108	4.16833	0.255711	4
1852	1	2	209	210	1.82306	0.111837	3.64611	0.223675	3.16833	0.194365	2
1852	2	2	210	210	2.16833	0.133019	2.16833	0.133019	2.16833	0.133019	1
1852	3	2	210	210	1.16833	0.0716727	1.16833	0.0716727	1.16833	0.0716727	1
1852	0	3	202	204	0.447778	0.0274694	1.34333	0.0824083	0.795556	0.0488043	3
1852	0	2	197	197	0.100667	0.00617551	0.100667	0.00617551	0.100667	0.00617551	1
1852	0	5	218	220	0.0469259	0.00287872	0.140778	0.00863617	0.0786667	0.0048259	3
1851	0	1	180	182	7.50167	0.460198	22.505	1.38059	14.4616	0.887161	3
1851	1	1	180	182	6.50167	0.398852	19.505	1.19656	13.4616	0.825814	3
1851	2	1	180	182	5.50167	0.337506	16.505	1.01252	12.4616	0.764468	3
1851	3	1	180	182	4.50167	0.27616	13.505	0.82848	11.4616	0.703122	3
1851	0	2	211	212	0.243278	0.0149242	0.486556	0.0298483	0.292333	0.0179335	2
1850	0	5	215	227	4.65238	0.285406	60.481	3.71028	12.208	0.748914	13
1850	0	4	209	211	5.68004	0.348448	17.0401	1.04535	11.7249	0.719277	3
1850	1	5	224	227	6.57056	0.403078	26.2822	1.61231	11.208	0.687568	4
1850	1	2	209	211	4.68004	0.287102	14.0401	0.861307	10.7249	0.657931	3
1850	1	3	216	220	4.60384	0.282428	23.0192	1.41214	10.22	0.626958	5
1850	2	4	224	227	5.57056	0.341732	22.2822	1.36693	10.208	0.626221	4
1850	0	3	198	200	6.89837	0.423188	20.6951	1.26957	10.0867	0.618778	3
1850	2	2	209	211	3.68004	0.225756	11.0401	0.677268	9.72489	0.596584	3
1850	2	3	216	219	4.71869	0.289474	18.8748	1.15789	9.22	0.565611	4
1850	3	4	225	227	6.42574	0.394194	19.2772	1.18258	9.208	0.564875	3
1850	1	1	198	200	5.89837	0.361842	17.6951	1.08553	9.08667	0.557432	3
1850	3	2	210	210	8.72489	0.535238	8.72489	0.535238	8.72489	0.535238	1
1850	3	3	216	219	3.71869	0.228128	14.8748	0.91251	8.22	0.504265	4
1850	2	1	198	200	4.89837	0.300496	14.6951	0.901488	8.08667	0.496086	3
1850	3	1	198	200	3.89837	0.23915	11.6951	0.71745	7.08667	0.43474	3
1850	0	2	194	195	0.490778	0.0301073	0.981556	0.0602146	0.981556	0.0602146	2
1850	0	1	155	155	0.949333	0.0582379	0.949333	0.0582379	0.949333	0.0582379	1
1850	1	4	222	222	0.0311111	0.00190855	0.0311111	0.00190855	0.0311111	0.00190855	1
1848	0	1	170	170	2.332	0.143059	2.332	0.143059	2.332	0.143059	1
1848	0	2	194	194	1.63178	0.100103	1.63178	0.100103	1.63178	0.100103	1
1848	1	1	170	170	1.332	0.0817131	1.332	0.0817131	1.332	0.0817131	1
1848	1	2	194	194	0.631778	0.0387571	0.631778	0.0387571	0.631778	0.0387571	1
1848	2	1	170	170	0.332	0.0203669	0.332	0.0203669	0.332	0.0203669	1
1847	0	4	219	221	1.02885	0.0631161	3.08656	0.189348	2.32556	0.142664	3
1847	0	1	174	174	2.232	0.136925	2.232	0.136925	2.232	0.136925	1
1847	0	2	198	198	1.49967	0.0919988	1.49967	0.0919988	1.49967	0.0919988	1
1847	1	4	220	220	1.32556	0.0813177	1.32556	0.0813177	1.32556	0.0813177	1
1847	1	1	174	174	1.232	0.0755784	1.232	0.0755784	1.232	0.0755784	1
1847	0	3	212	213	0.809833	0.0496801	1.61967	0.0993603	1.153	0.0707321	2
1847	1	2	198	198	0.499667	0.0306526	0.499667	0.0306526	0.499667	0.0306526	1
1847	2	2	220	220	0.325556	0.0199716	0.325556	0.0199716	0.325556	0.0199716	1
1847	0	5	228	230	0.188889	0.0115876	0.566667	0.0347628	0.323556	0.0198489	3
1847	2	1	174	174	0.232	0.0142323	0.232	0.0142323	0.232	0.0142323	1
1847	1	3	212	212	0.153	0.00938596	0.153	0.00938596	0.153	0.00938596	1
1846	0	3	204	233	10.7748	0.660993	323.244	19.8298	35.404	2.1719	30
1846	1	3	204	222	15.5917	0.956493	296.243	18.1734	34.404	2.11055	19
1846	2	3	205	222	15.4037	0.944956	277.266	17.0092	33.404	2.04921	18
1846	3	3	208	221	18.4451	1.13153	258.231	15.8415	32.404	1.98786	14
1846	0	2	185	186	3.02567	0.185613	6.05133	0.371226	4.55578	0.279479	2
1846	1	2	185	186	2.02567	0.124267	4.05133	0.248534	3.55578	0.218133	2
1846	2	2	185	185	2.55578	0.156787	2.55578	0.156787	2.55578	0.156787	1
1846	0	1	169	169	2.248	0.137906	2.248	0.137906	2.248	0.137906	1
1846	3	2	205	206	1.41561	0.0868423	2.83122	0.173685	2.032	0.124655	2
1846	3	1	185	185	1.55578	0.095441	1.55578	0.095441	1.55578	0.095441	1
1846	1	1	169	169	1.248	0.07656	1.248	0.07656	1.248	0.07656	1
1846	1	6	232	233	0.449389	0.0275683	0.898778	0.0551365	0.476444	0.029228	2
1846	2	1	169	169	0.248	0.0152138	0.248	0.0152138	0.248	0.0152138	1
1846	1	4	227	227	0.072	0.00441692	0.072	0.00441692	0.072	0.00441692	1
1846	1	5	230	230	0.0126667	0.000777051	0.0126667	0.000777051	0.0126667	0.000777051	1
1845	0	1	184	186	8.93789	0.548305	26.8137	1.64491	12.747	0.781979	3
1845	1	1	184	186	7.93789	0.486959	23.8137	1.46088	11.747	0.720633	3
1845	0	2	199	201	5.78922	0.355146	17.3677	1.06544	11.3156	0.694166	3
1845	2	1	184	186	6.93789	0.425613	20.8137	1.27684	10.747	0.659287	3
1845	1	2	200	201	7.30933	0.448399	14.6187	0.896799	10.3156	0.63282	2
1845	3	1	184	185	9.13683	0.560509	18.2737	1.12102	9.747	0.597941	2
1845	2	2	200	201	6.30933	0.387053	12.6187	0.774106	9.31556	0.571473	2
1845	3	2	200	201	5.30933	0.325707	10.6187	0.651414	8.31556	0.510127	2
1843	0	1	185	190	10.006	0.613832	60.0362	3.68299	17.1657	1.05305	6
1843	1	1	185	190	9.00604	0.552486	54.0362	3.31491	16.1657	0.991701	6
1843	2	1	185	190	8.00604	0.491139	48.0362	2.94684	15.1657	0.930355	6
1843	3	1	185	190	7.00604	0.429793	42.0362	2.57876	14.1657	0.869009	6
1843	0	3	221	223	9.17426	0.562805	27.5228	1.68842	13.1238	0.805093	3
1843	1	3	221	223	8.17426	0.501459	24.5228	1.50438	12.1238	0.743747	3
1843	0	2	192	195	6.76589	0.415061	27.0636	1.66024	11.38	0.698119	4
1843	2	3	221	223	7.17426	0.440113	21.5228	1.32034	11.1238	0.682401	3
1843	1	2	192	195	5.76589	0.353715	23.0636	1.41486	10.38	0.636773	4
1843	3	3	221	223	6.17426	0.378767	18.5228	1.1363	10.1238	0.621055	3
1843	2	2	192	195	4.76589	0.292369	19.0636	1.16948	9.38	0.575427	4
1843	3	2	193	195	5.34037	0.327611	16.0211	0.982833	8.38	0.514081	3
1843	0	4	229	238	2.5011	0.153433	25.011	1.53433	5.80667	0.356217	10
1843	1	4	230	238	1.779	0.109135	16.011	0.982213	4.80667	0.29487	9
1843	2	5	235	237	2.67674	0.164208	8.03022	0.492623	3.80667	0.233524	3
1843	3	4	235	237	1.67674	0.102862	5.03022	0.308585	2.80667	0.172178	3
1843	2	4	231	232	0.0300556	0.00184379	0.0601111	0.00368758	0.0541111	0.00331951	2
1842	0	1	158	158	2.04978	0.125746	2.04978	0.125746	2.04978	0.125746	1
1842	0	2	224	226	0.709963	0.0435535	2.12989	0.13066	2.01167	0.123408	3
1842	1	1	158	158	1.04978	0.0643998	1.04978	0.0643998	1.04978	0.0643998	1
1842	0	5	239	242	0.642	0.0393842	2.568	0.157537	1.02433	0.0628389	4
1842	1	2	226	226	1.01167	0.0620618	1.01167	0.0620618	1.01167	0.0620618	1
1842	0	3	231	231	0.287333	0.0176268	0.287333	0.0176268	0.287333	0.0176268	1
1842	0	4	236	236	0.269778	0.0165498	0.269778	0.0165498	0.269778	0.0165498	1
1842	2	1	158	158	0.0497778	0.00305367	0.0497778	0.00305367	0.0497778	0.00305367	1
1842	1	3	242	242	0.0243333	0.00149276	0.0243333	0.00149276	0.0243333	0.00149276	1
1842	2	2	226	226	0.0116667	0.000715705	0.0116667	0.000715705	0.0116667	0.000715705	1
1841	0	1	148	152	20.3649	1.24931	101.825	6.24654	38.2527	2.34665	5
1841	1	1	148	152	19.3649	1.18796	96.8246	5.93981	37.2527	2.28531	5
1841	2	1	148	152	18.3649	1.12662	91.8246	5.63308	36.2527	2.22396	5
1841	3	1	148	151	21.7433	1.33387	86.9731	5.33546	35.2527	2.16261	4
1840	0	1	160	161	0.4965	0.0304584	0.993	0.0609167	0.993	0.0609167	2
1839	0	1	168	169	9.36867	0.574732	18.7373	1.14946	16.6229	1.01975	2
1839	1	1	168	169	8.36867	0.513385	16.7373	1.02677	15.6229	0.958404	2
1839	2	1	168	169	7.36867	0.452039	14.7373	0.904078	14.6229	0.897058	2
1839	3	1	169	169	13.6229	0.835712	13.6229	0.835712	13.6229	0.835712	1
1839	0	2	189	194	7.53556	0.462277	45.2133	2.77366	11.3867	0.698528	6
1839	1	2	189	194	6.53556	0.400931	39.2133	2.40559	10.3867	0.637182	6
1839	2	2	189	194	5.53556	0.339585	33.2133	2.03751	9.38667	0.575836	6
1839	3	2	189	193	5.60107	0.343604	28.0053	1.71802	8.38667	0.51449	5
1839	0	4	198	201	2.54831	0.156329	10.1932	0.625315	4.27711	0.262384	4
1839	0	5	214	216	2.02578	0.124274	6.07733	0.372821	4.199	0.257592	3
1839	1	3	199	201	2.27015	0.139265	6.81044	0.417794	3.27711	0.201038	3
1839	1	4	215	216	1.782	0.109319	3.564	0.218638	3.199	0.196246	2
1839	2	3	199	200	2.19056	0.134382	4.38111	0.268764	2.27711	0.139692	2
1839	2	4	215	215	2.199	0.1349	2.199	0.1349	2.199	0.1349	1
1839	3	3	199	200	1.19056	0.073036	2.38111	0.146072	1.27711	0.0783458	2
1839	3	4	215	215	1.199	0.073554	1.199	0.073554	1.199	0.073554	1
1839	0	3	196	196	0.362222	0.0222209	0.362222	0.0222209	0.362222	0.0222209	1
1838	0	1	178	180	5.29978	0.325121	15.8993	0.975363	9.19244	0.563921	3
1838	1	1	178	180	4.29978	0.263775	12.8993	0.791324	8.19244	0.502575	3
1838	2	1	179	180	5.30372	0.325363	10.6074	0.650726	7.19244	0.441229	2
1838	3	1	179	180	4.30372	0.264017	8.60744	0.528033	6.19244	0.379883	2
1838	0	2	185	185	3.49333	0.214303	3.49333	0.214303	3.49333	0.214303	1
1838	1	2	185	185	2.49333	0.152956	2.49333	0.152956	2.49333	0.152956	1
1838	0	3	193	195	1.479	0.0907309	4.437	0.272193	1.97811	0.121349	3
1838	2	2	185	185	1.49333	0.0916102	1.49333	0.0916102	1.49333	0.0916102	1
1838	1	3	194	195	0.737389	0.045236	1.47478	0.0904719	0.978111	0.0600033	2
1838	3	2	185	185	0.493333	0.0302641	0.493333	0.0302641	0.493333	0.0302641	1
1837	0	1	170	175	15.6533	0.960267	93.9196	5.7616	26.4794	1.62441	6
1837	1	1	170	175	14.6533	0.898921	87.9196	5.39353	25.4794	1.56307	6
1837	2	1	170	175	13.6533	0.837575	81.9196	5.02545	24.4794	1.50172	6
1837	3	1	170	175	12.6533	0.776229	75.9196	4.65737	23.4794	1.44037	6
1837	0	2	200	202	6.32481	0.388003	18.9744	1.16401	10.3281	0.63359	3
1837	1	2	200	202	5.32481	0.326657	15.9744	0.97997	9.32811	0.572244	3
1837	2	2	200	202	4.32481	0.265311	12.9744	0.795932	8.32811	0.510897	3
1837	3	2	201	202	5.097	0.312681	10.194	0.625363	7.32811	0.449551	2
1837	0	3	223	223	1.01371e-14	6.21872e-16	1.01371e-14	6.21872e-16	1.01371e-14	6.21872e-16	1
1835	0	2	199	200	5.5575	0.340931	11.115	0.681862	6.62567	0.406459	2
1835	1	1	199	200	4.5575	0.279585	9.115	0.55917	5.62567	0.345113	2
1835	2	1	199	200	3.5575	0.218239	7.115	0.436478	4.62567	0.283767	2
1835	3	1	199	200	2.5575	0.156893	5.115	0.313785	3.62567	0.222421	2
1835	0	1	157	158	0.397222	0.024368	0.794444	0.0487361	0.794444	0.0487361	2
1834	0	2	203	212	15.6295	0.958812	156.295	9.58812	39.9972	2.45368	10
1834	1	3	204	211	18.3935	1.12837	147.148	9.02698	38.9972	2.39233	8
1834	2	3	204	211	17.3935	1.06703	139.148	8.53621	37.9972	2.33098	8
1834	3	3	204	211	16.3935	1.00568	131.148	8.04544	36.9972	2.26964	8
1834	0	1	187	194	5.78511	0.354894	46.2809	2.83915	14.4433	0.886043	8
1834	1	1	187	190	8.22567	0.504613	32.9027	2.01845	13.4433	0.824697	4
1834	2	1	187	190	7.22567	0.443267	28.9027	1.77307	12.4433	0.76335	4
1834	3	1	188	190	8.52144	0.522758	25.5643	1.56827	11.4433	0.702004	3
1834	0	4	224	235	2.23194	0.136921	26.7833	1.64305	3.984	0.244403	12
1834	1	2	193	194	3.11956	0.191373	6.23911	0.382745	3.16778	0.194331	2
1834	1	4	225	233	1.89085	0.115996	17.0177	1.04397	2.984	0.183057	9
1834	2	2	193	194	2.11956	0.130027	4.23911	0.260053	2.16778	0.132985	2
1834	2	4	226	233	1.10371	0.0677082	8.82967	0.541666	1.984	0.121711	8
1834	3	2	193	194	1.11956	0.0686804	2.23911	0.137361	1.16778	0.0716387	2
1834	0	5	242	243	0.768889	0.0471684	1.53778	0.0943367	1.02667	0.062982	2
1834	3	4	229	232	0.400167	0.0245487	1.60067	0.0981947	0.984	0.0603646	4
1834	0	3	218	219	0.0497778	0.00305367	0.0995556	0.00610735	0.056	0.00343538	2
1834	1	5	243	243	0.0266667	0.0016359	0.0266667	0.0016359	0.0266667	0.0016359	1
1833	0	1	181	181	3.69556	0.226708	3.69556	0.226708	3.69556	0.226708	1
1833	1	1	181	181	2.69556	0.165362	2.69556	0.165362	2.69556	0.165362	1
1833	2	1	181	181	1.69556	0.104016	1.69556	0.104016	1.69556	0.104016	1
1833	3	1	181	181	0.695556	0.0426696	0.695556	0.0426696	0.695556	0.0426696	1
1831	0	1	169	171	11.4	0.699346	34.2	2.09804	14.35	0.880317	3
1831	1	1	169	171	10.4	0.638	31.2	1.914	13.35	0.818971	3
1831	2	1	169	171	9.4	0.576654	28.2	1.72996	12.35	0.757625	3
1831	3	1	169	171	8.4	0.515308	25.2	1.54592	11.35	0.696279	3
1831	0	5	208	216	2.689	0.16496	24.201	1.48464	4.68	0.2871	9
1831	0	3	190	195	2.9232	0.179327	17.5392	1.07596	3.83933	0.235528	6
1831	1	4	209	215	2.37594	0.145755	16.6316	1.02028	3.68	0.225754	7
1831	1	3	190	195	1.9232	0.117981	11.5392	0.707887	2.83933	0.174182	6
1831	2	3	210	215	1.6197	0.0993626	9.71822	0.596175	2.68	0.164408	6
1831	2	2	190	194	1.29856	0.0796614	6.49278	0.398307	1.83933	0.112836	5
1831	3	3	210	212	1.11433	0.06836	3.343	0.20508	1.68	0.103062	3
1831	3	4	214	214	1.35944	0.0833967	1.35944	0.0833967	1.35944	0.0833967	1
1831	0	2	186	186	1.04689	0.0642226	1.04689	0.0642226	1.04689	0.0642226	1
1831	3	2	192	194	0.724593	0.044451	2.17378	0.133353	0.839333	0.0514899	3
1831	0	4	197	197	0.0775556	0.00475773	0.0775556	0.00475773	0.0775556	0.00475773	1
1831	1	2	186	186	0.0468889	0.00287645	0.0468889	0.00287645	0.0468889	0.00287645	1
1830	0	1	206	209	6.152	0.377401	24.608	1.50961	11.3961	0.699107	4
1830	1	1	207	209	6.94578	0.426097	20.8373	1.27829	10.3961	0.637761	3
1830	2	1	207	209	5.94578	0.364751	17.8373	1.09425	9.39611	0.576415	3
1830	3	1	207	208	7.79333	0.478091	15.5867	0.956182	8.39611	0.515069	2
1829	0	2	169	176	21.6375	1.32738	173.1	10.619	45.9	2.81579	8
1829	1	2	169	176	20.6375	1.26603	165.1	10.1282	44.9	2.75444	8
1829	2	2	169	176	19.6375	1.20468	157.1	9.63748	43.9	2.6931	8
1829	3	2	169	175	21.3571	1.31018	149.5	9.17125	42.9	2.63175	7
1829	0	3	180	182	2.1	0.128827	6.3	0.386481	3.9	0.23925	3
1829	0	1	166	167	3.05	0.187106	6.1	0.374211	3.4	0.208577	2
1829	1	3	180	182	1.1	0.0674808	3.3	0.202442	2.9	0.177904	3
1829	1	1	166	167	2.05	0.12576	4.1	0.251519	2.4	0.147231	2
1829	2	3	181	181	1.9	0.116558	1.9	0.116558	1.9	0.116558	1
1829	2	1	166	167	1.05	0.0644134	2.1	0.128827	1.4	0.0858846	2
1829	3	3	181	181	0.9	0.0552115	0.9	0.0552115	0.9	0.0552115	1
1829	3	1	166	166	0.4	0.0245385	0.4	0.0245385	0.4	0.0245385	1
1828	0	2	177	191	8.80667	0.540255	132.1	8.10382	21.9	1.34348	15
1828	1	3	180	191	9.44167	0.57921	113.3	6.95052	20.9	1.28213	12
1828	2	3	180	189	10.16	0.623277	101.6	6.23277	19.9	1.22079	10
1828	3	2	180	188	10.2556	0.629139	92.3	5.66225	18.9	1.15944	9
1828	0	1	171	173	3.5	0.214711	10.5	0.644134	5.1	0.312865	3
1828	1	1	171	172	3.9	0.23925	7.8	0.4785	4.1	0.251519	2
1828	2	1	171	172	2.9	0.177904	5.8	0.355808	3.1	0.190173	2
1828	3	1	171	172	1.9	0.116558	3.8	0.233115	2.1	0.128827	2
1828	1	2	177	178	1.95	0.119625	3.9	0.23925	2	0.122692	2
1828	2	2	177	178	0.95	0.0582788	1.9	0.116558	1	0.0613461	2
1827	0	1	169	173	7.12	0.436785	35.6	2.18392	10.7	0.656404	5
1827	1	1	169	173	6.12	0.375438	30.6	1.87719	9.7	0.595058	5
1827	2	1	169	173	5.12	0.314092	25.6	1.57046	8.7	0.533711	5
1827	3	1	169	173	4.12	0.252746	20.6	1.26373	7.7	0.472365	5
1826	0	3	178	197	10.67	0.654563	213.4	13.0913	34	2.08577	20
1826	1	4	183	196	13.2286	0.811522	185.2	11.3613	33	2.02442	14
1826	2	4	183	195	13.2308	0.811657	172	10.5515	32	1.96308	13
1826	3	4	183	192	15.55	0.953932	155.5	9.53932	31	1.90173	10
1826	0	1	159	164	11.65	0.714683	69.9	4.2881	18	1.10423	6
1826	1	1	159	164	10.65	0.653336	63.9	3.92002	17	1.04288	6
1826	2	1	159	164	9.65	0.59199	57.9	3.55194	16	0.981538	6
1826	3	1	159	164	8.65	0.530644	51.9	3.18386	15	0.920192	6
1826	0	5	209	215	2.6	0.1595	18.2	1.1165	6.8	0.417154	7
1826	0	2	173	176	3.775	0.231582	15.1	0.926327	6.7	0.411019	4
1826	1	5	210	213	3.15	0.19324	12.6	0.772961	5.8	0.355808	4
1826	1	2	173	175	3.96667	0.24334	11.9	0.730019	5.7	0.349673	3
1826	2	5	211	212	4.75	0.291394	9.5	0.582788	4.8	0.294461	2
1826	2	2	174	175	4.45	0.27299	8.9	0.545981	4.7	0.288327	2
1826	1	3	178	180	3.23333	0.198353	9.7	0.595058	4.4	0.269923	3
1826	3	6	211	212	3.75	0.230048	7.5	0.460096	3.8	0.233115	2
1826	0	6	234	239	1.71667	0.105311	10.3	0.631865	3.7	0.226981	6
1826	3	2	174	175	3.45	0.211644	6.9	0.423288	3.7	0.226981	2
1826	2	3	178	180	2.23333	0.137006	6.7	0.411019	3.4	0.208577	3
1826	1	6	236	238	2.1	0.128827	6.3	0.386481	2.7	0.165635	3
1826	3	3	179	180	1.9	0.116558	3.8	0.233115	2.4	0.147231	2
1826	3	5	194	195	1.75	0.107356	3.5	0.214711	2.2	0.134962	2
1826	2	6	236	238	1.1	0.0674808	3.3	0.202442	1.7	0.104288	3
1826	0	7	243	245	1.03333	0.063391	3.1	0.190173	1.4	0.0858846	3
1826	0	4	202	205	0.575	0.035274	2.3	0.141096	0.7	0.0429423	4
1826	3	7	237	237	0.7	0.0429423	0.7	0.0429423	0.7	0.0429423	1
1826	1	7	244	245	0.3	0.0184038	0.6	0.0368077	0.4	0.0245385	2
1825	0	1	190	198	6.93333	0.425333	62.4	3.828	13.3	0.815904	9
1825	1	1	190	198	5.93333	0.363987	53.4	3.27588	12.3	0.754558	9
1825	2	1	190	195	5.83333	0.357852	35	2.14711	11.3	0.693211	6
1825	3	1	190	194	5.88	0.360715	29.4	1.80358	10.3	0.631865	5
1825	2	2	197	198	5.15	0.315933	10.3	0.631865	7.7	0.472365	2
1825	3	2	197	198	4.15	0.254586	8.3	0.509173	6.7	0.411019	2
1825	0	2	214	214	0.1	0.00613461	0.1	0.00613461	0.1	0.00613461	1
1824	0	1	177	177	3.8	0.233115	3.8	0.233115	3.8	0.233115	1
1824	1	1	177	177	2.8	0.171769	2.8	0.171769	2.8	0.171769	1
1824	0	2	183	183	1.8	0.110423	1.8	0.110423	1.8	0.110423	1
1824	2	1	177	177	1.8	0.110423	1.8	0.110423	1.8	0.110423	1
1824	1	2	183	183	0.8	0.0490769	0.8	0.0490769	0.8	0.0490769	1
1824	3	1	177	177	0.8	0.0490769	0.8	0.0490769	0.8	0.0490769	1
1823	0	1	162	164	30.8	1.88946	92.4	5.66838	38.8	2.38023	3
1823	1	1	162	164	29.8	1.82811	89.4	5.48434	37.8	2.31888	3
1823	2	1	162	164	28.8	1.76677	86.4	5.30031	36.8	2.25754	3
1823	3	1	162	164	27.8	1.70542	83.4	5.11627	35.8	2.19619	3
1823	0	2	210	213	3.25	0.199375	13	0.7975	5.7	0.349673	4
1823	1	2	211	213	3.2	0.196308	9.6	0.588923	4.7	0.288327	3
1823	2	2	211	213	2.2	0.134962	6.6	0.404885	3.7	0.226981	3
1823	3	2	211	212	2.15	0.131894	4.3	0.263788	2.7	0.165635	2
1822	0	1	176	180	6.24	0.3828	31.2	1.914	10.7	0.656404	5
1822	1	1	177	180	6.75	0.414086	27	1.65635	9.7	0.595058	4
1822	2	1	177	179	7.86667	0.48259	23.6	1.44777	8.7	0.533711	3
1822	3	1	177	179	6.86667	0.421243	20.6	1.26373	7.7	0.472365	3
1820	0	1	199	199	1.8	0.110423	1.8	0.110423	1.8	0.110423	1
1820	1	1	199	199	0.8	0.0490769	0.8	0.0490769	0.8	0.0490769	1
1819	0	3	199	226	6.57857	0.40357	184.2	11.3	19.2	1.17785	28
1819	0	2	184	188	8.68	0.532484	43.4	2.66242	18.8	1.15331	5
1819	1	3	199	219	7.34762	0.450748	154.3	9.46571	18.2	1.1165	21
1819	1	2	184	188	7.68	0.471138	38.4	2.35569	17.8	1.09196	5
1819	2	3	199	219	6.34762	0.389402	133.3	8.17744	17.2	1.05515	21
1819	0	1	160	167	6.5625	0.402584	52.5	3.22067	16.9	1.03675	8
1819	2	2	185	188	8.55	0.524509	34.2	2.09804	16.8	1.03062	4
1819	3	3	200	214	7.58667	0.465413	113.8	6.98119	16.2	0.993807	15
1819	1	1	160	167	5.5625	0.341238	44.5	2.7299	15.9	0.975404	8
1819	3	2	185	187	10.3	0.631865	30.9	1.8956	15.8	0.969269	3
1819	2	1	161	167	5.31429	0.326011	37.2	2.28208	14.9	0.914057	7
1819	3	1	161	167	4.31429	0.264665	30.2	1.85265	13.9	0.852711	7
1819	1	4	221	221	1.6	0.0981538	1.6	0.0981538	1.6	0.0981538	1
1819	1	5	223	224	0.7	0.0429423	1.4	0.0858846	1.2	0.0736154	2
1819	2	4	221	221	0.6	0.0368077	0.6	0.0368077	0.6	0.0368077	1
1819	3	4	217	217	0.3	0.0184038	0.3	0.0184038	0.3	0.0184038	1
1819	2	5	223	223	0.2	0.0122692	0.2	0.0122692	0.2	0.0122692	1
1819	1	6	226	226	0.2	0.0122692	0.2	0.0122692	0.2	0.0122692	1
1818	0	2	195	210	19.4062	1.1905	310.5	19.048	31	1.90173	16
1818	1	2	195	210	18.4062	1.12915	294.5	18.0664	30	1.84038	16
1818	2	2	195	209	18.58	1.13981	278.7	17.0972	29	1.77904	15
1818	3	2	196	209	18.8643	1.15725	264.1	16.2015	28	1.71769	14
1818	0	1	188	192	8.1	0.496904	40.5	2.48452	16.9	1.03675	5
1818	1	1	188	192	7.1	0.435558	35.5	2.17779	15.9	0.975404	5
1818	2	1	188	192	6.1	0.374211	30.5	1.87106	14.9	0.914057	5
1818	3	1	189	191	8.66667	0.531667	26	1.595	13.9	0.852711	3
1818	0	3	217	217	0.3	0.0184038	0.3	0.0184038	0.3	0.0184038	1
1817	0	2	203	207	11.18	0.68585	55.9	3.42925	22.6	1.38642	5
1817	1	2	203	207	10.18	0.624504	50.9	3.12252	21.6	1.32508	5
1817	2	2	204	207	11.575	0.710082	46.3	2.84033	20.6	1.26373	4
1817	3	2	204	206	14.1333	0.867025	42.4	2.60108	19.6	1.20238	3
1817	0	1	170	172	5.33333	0.327179	16	0.981538	12.1	0.742288	3
1817	1	1	170	171	6.7	0.411019	13.4	0.822038	11.1	0.680942	2
1817	2	1	170	171	5.7	0.349673	11.4	0.699346	10.1	0.619596	2
1817	3	1	170	171	4.7	0.288327	9.4	0.576654	9.1	0.55825	2
1816	0	2	187	192	4.45	0.27299	26.7	1.63794	8.8	0.539846	6
1816	1	2	188	191	5.375	0.329735	21.5	1.31894	7.8	0.4785	4
1816	2	2	188	190	5.83333	0.357852	17.5	1.07356	6.8	0.417154	3
1816	3	2	188	190	4.83333	0.296506	14.5	0.889519	5.8	0.355808	3
1816	0	1	165	166	3.6	0.220846	7.2	0.441692	4.7	0.288327	2
1816	1	1	165	166	2.6	0.1595	5.2	0.319	3.7	0.226981	2
1816	2	1	165	166	1.6	0.0981538	3.2	0.196308	2.7	0.165635	2
1816	3	1	166	166	1.7	0.104288	1.7	0.104288	1.7	0.104288	1
1816	0	3	202	202	0.8	0.0490769	0.8	0.0490769	0.8	0.0490769	1
1814	0	3	201	215	8.30667	0.509582	124.6	7.64373	25	1.53365	15
1814	1	3	201	211	10.0909	0.619038	111	6.80942	24	1.47231	11
1814	2	3	201	211	9.09091	0.557692	100	6.13461	23	1.41096	11
1814	3	3	201	211	8.09091	0.496346	89	5.45981	22	1.34962	11
1814	0	2	190	193	9.65	0.59199	38.6	2.36796	16.4	1.00608	4
1814	1	2	190	193	8.65	0.530644	34.6	2.12258	15.4	0.944731	4
1814	2	2	190	193	7.65	0.469298	30.6	1.87719	14.4	0.883384	4
1814	3	2	190	192	8.93333	0.548026	26.8	1.64408	13.4	0.822038	3
1814	0	1	178	179	4.35	0.266856	8.7	0.533711	5.5	0.337404	2
1814	1	1	178	179	3.35	0.20551	6.7	0.411019	4.5	0.276058	2
1814	2	1	178	179	2.35	0.144163	4.7	0.288327	3.5	0.214711	2
1814	3	1	178	179	1.35	0.0828173	2.7	0.165635	2.5	0.153365	2
1814	1	4	214	214	0.1	0.00613461	0.1	0.00613461	0.1	0.00613461	1
1813	0	3	200	206	3.38571	0.2077	23.7	1.4539	6	0.368077	7
1813	1	2	200	205	2.83333	0.173814	17	1.04288	5	0.306731	6
1813	2	2	201	205	2.3	0.141096	11.5	0.705481	4	0.245385	5
1813	3	2	204	205	2.75	0.168702	5.5	0.337404	3	0.184038	2
1813	0	4	211	213	1.06667	0.0654359	3.2	0.196308	2.3	0.141096	3
1813	0	2	196	197	1.3	0.07975	2.6	0.1595	2.2	0.134962	2
1813	3	1	201	201	1.4	0.0858846	1.4	0.0858846	1.4	0.0858846	1
1813	1	3	212	212	1.3	0.07975	1.3	0.07975	1.3	0.07975	1
1813	1	1	197	197	1.2	0.0736154	1.2	0.0736154	1.2	0.0736154	1
1813	0	1	192	192	0.7	0.0429423	0.7	0.0429423	0.7	0.0429423	1
1813	2	3	212	212	0.3	0.0184038	0.3	0.0184038	0.3	0.0184038	1
1813	2	1	197	197	0.2	0.0122692	0.2	0.0122692	0.2	0.0122692	1
1812	0	2	218	219	2.05	0.12576	4.1	0.251519	3.5	0.214711	2
1812	1	2	218	218	2.5	0.153365	2.5	0.153365	2.5	0.153365	1
1812	2	1	218	218	1.5	0.0920192	1.5	0.0920192	1.5	0.0920192	1
1812	0	1	190	190	1.4	0.0858846	1.4	0.0858846	1.4	0.0858846	1
1812	3	1	218	218	0.5	0.0306731	0.5	0.0306731	0.5	0.0306731	1
1812	1	1	190	190	0.4	0.0245385	0.4	0.0245385	0.4	0.0245385	1
1811	0	2	176	187	23.5083	1.44215	282.1	17.3057	47.6	2.92008	12
1811	1	1	176	186	24.6364	1.51135	271	16.6248	46.6	2.85873	11
1811	2	1	176	186	23.6364	1.45	260	15.95	45.6	2.79738	11
1811	3	1	176	186	22.6364	1.38865	249	15.2752	44.6	2.73604	11
1811	0	3	196	205	11.38	0.698119	113.8	6.98119	32.2	1.97535	10
1811	1	2	196	203	13.0375	0.7998	104.3	6.3984	31.2	1.914	8
1811	2	2	197	203	13.8429	0.849206	96.9	5.94444	30.2	1.85265	7
1811	3	2	197	203	12.8429	0.78786	89.9	5.51502	29.2	1.79131	7
1811	0	1	143	143	1	0.0613461	1	0.0613461	1	0.0613461	1
1810	0	1	176	181	13.1833	0.808747	79.1	4.85248	23.4	1.4355	6
1810	1	1	176	180	14.78	0.906696	73.9	4.53348	22.4	1.37415	5
1810	2	1	176	180	13.78	0.84535	68.9	4.22675	21.4	1.31281	5
1810	3	1	176	180	12.78	0.784004	63.9	3.92002	20.4	1.25146	5
1810	0	2	192	195	10.725	0.657937	42.9	2.63175	15.5	0.950865	4
1810	1	2	192	195	9.725	0.596591	38.9	2.38636	14.5	0.889519	4
1810	2	2	192	195	8.725	0.535245	34.9	2.14098	13.5	0.828173	4
1810	3	2	192	195	7.725	0.473899	30.9	1.8956	12.5	0.766827	4
1810	0	4	235	237	0.766667	0.047032	2.3	0.141096	0.9	0.0552115	3
1810	0	3	208	208	0.4	0.0245385	0.4	0.0245385	0.4	0.0245385	1
1809	0	2	185	188	5.575	0.342005	22.3	1.36802	11.1	0.680942	4
1809	1	2	185	188	4.575	0.280659	18.3	1.12263	10.1	0.619596	4
1809	2	1	186	188	4.93333	0.302641	14.8	0.907923	9.1	0.55825	3
1809	3	1	186	188	3.93333	0.241295	11.8	0.723884	8.1	0.496904	3
1809	0	3	191	191	3.7	0.226981	3.7	0.226981	3.7	0.226981	1
1809	1	3	191	191	2.7	0.165635	2.7	0.165635	2.7	0.165635	1
1809	2	2	191	191	1.7	0.104288	1.7	0.104288	1.7	0.104288	1
1809	0	1	179	180	0.85	0.0521442	1.7	0.104288	1.3	0.07975	2
1809	0	4	203	203	0.7	0.0429423	0.7	0.0429423	0.7	0.0429423	1
1809	3	2	191	191	0.7	0.0429423	0.7	0.0429423	0.7	0.0429423	1
1809	0	5	208	208	0.3	0.0184038	0.3	0.0184038	0.3	0.0184038	1
1809	1	1	179	179	0.3	0.0184038	0.3	0.0184038	0.3	0.0184038	1
1808	0	3	201	207	14.9143	0.914934	104.4	6.40454	34.7	2.12871	7
1808	1	2	201	206	16.3833	1.00505	98.3	6.03033	33.7	2.06736	6
1808	2	2	202	206	18.56	1.13858	92.8	5.69292	32.7	2.00602	5
1808	3	2	202	206	17.56	1.07724	87.8	5.38619	31.7	1.94467	5
1808	0	2	180	182	2.4	0.147231	7.2	0.441692	3.3	0.202442	3
1808	1	1	180	182	1.4	0.0858846	4.2	0.257654	2.3	0.141096	3
1808	0	4	213	215	1.46667	0.0899743	4.4	0.269923	1.9	0.116558	3
1808	2	1	181	182	0.95	0.0582788	1.9	0.116558	1.3	0.07975	2
1808	1	3	213	214	0.9	0.0552115	1.8	0.110423	0.9	0.0552115	2
1808	0	5	220	220	0.8	0.0490769	0.8	0.0490769	0.8	0.0490769	1
1808	0	6	232	232	0.5	0.0306731	0.5	0.0306731	0.5	0.0306731	1
1808	0	1	178	178	0.3	0.0184038	0.3	0.0184038	0.3	0.0184038	1
1808	3	1	181	181	0.3	0.0184038	0.3	0.0184038	0.3	0.0184038	1
1807	0	2	198	215	15.4389	0.947116	277.9	17.0481	38.6	2.36796	18
1807	1	2	198	215	14.4389	0.88577	259.9	15.9439	37.6	2.30661	18
1807	2	2	198	215	13.4389	0.824424	241.9	14.8396	36.6	2.24527	18
1807	3	3	201	215	14.6933	0.901379	220.4	13.5207	35.6	2.18392	15
1807	0	1	193	195	9.23333	0.566429	27.7	1.69929	14.2	0.871115	3
1807	1	1	193	195	8.23333	0.505083	24.7	1.51525	13.2	0.809769	3
1807	2	1	193	195	7.23333	0.443737	21.7	1.33121	12.2	0.748423	3
1807	3	1	193	195	6.23333	0.382391	18.7	1.14717	11.2	0.687077	3
1807	0	3	226	230	1.22	0.0748423	6.1	0.374211	3.4	0.208577	5
1807	3	2	198	199	1.75	0.107356	3.5	0.214711	2.7	0.165635	2
1807	1	3	227	229	0.9	0.0552115	2.7	0.165635	2.4	0.147231	3
1807	2	3	228	228	1.4	0.0858846	1.4	0.0858846	1.4	0.0858846	1
1807	3	4	228	228	0.4	0.0245385	0.4	0.0245385	0.4	0.0245385	1
1807	0	4	240	241	0.1	0.00613461	0.2	0.0122692	0.1	0.00613461	2
1806	0	1	160	160	7	0.429423	7	0.429423	7	0.429423	1
1806	1	1	160	160	6	0.368077	6	0.368077	6	0.368077	1
1806	2	1	160	160	5	0.306731	5	0.306731	5	0.306731	1
1806	3	1	160	160	4	0.245385	4	0.245385	4	0.245385	1
1806	0	2	242	242	1.4	0.0858846	1.4	0.0858846	1.4	0.0858846	1
1806	1	2	242	242	0.4	0.0245385	0.4	0.0245385	0.4	0.0245385	1
1805	0	1	187	192	23.75	1.45697	142.5	8.74182	43.9	2.6931	6
1805	1	1	187	191	27.38	1.67966	136.9	8.39829	42.9	2.63175	5
1805	2	1	187	191	26.38	1.61831	131.9	8.09156	41.9	2.5704	5
1805	3	1	187	191	25.38	1.55697	126.9	7.78483	40.9	2.50906	5
1804	0	1	194	206	13.6154	0.835251	177	10.8583	36.1	2.2146	13
1804	1	1	194	206	12.6154	0.773905	164	10.0608	35.1	2.15325	13
1804	2	1	194	205	12.6417	0.775517	151.7	9.30621	34.1	2.0919	12
1804	3	1	194	205	11.6417	0.714171	139.7	8.57006	33.1	2.03056	12
1804	0	2	210	215	6.1	0.374211	36.6	2.24527	14.4	0.883384	6
1804	1	2	211	214	7.9	0.484634	31.6	1.93854	13.4	0.822038	4
1804	2	2	211	214	6.9	0.423288	27.6	1.69315	12.4	0.760692	4
1804	3	2	211	213	7.86667	0.48259	23.6	1.44777	11.4	0.699346	3
1804	0	3	217	218	0.15	0.00920192	0.3	0.0184038	0.2	0.0122692	2
1803	0	1	183	186	8.225	0.504572	32.9	2.01829	15.2	0.932461	4
1803	1	1	183	185	9.63333	0.590968	28.9	1.7729	14.2	0.871115	3
1803	2	1	183	185	8.63333	0.529622	25.9	1.58886	13.2	0.809769	3
1803	3	1	183	185	7.63333	0.468276	22.9	1.40483	12.2	0.748423	3
1803	0	2	208	210	1.06667	0.0654359	3.2	0.196308	1.7	0.104288	3
1803	0	3	214	215	1.55	0.0950865	3.1	0.190173	1.7	0.104288	2
1803	0	4	224	226	1.2	0.0736154	3.6	0.220846	1.5	0.0920192	3
1803	1	3	214	215	0.55	0.0337404	1.1	0.0674808	0.7	0.0429423	2
1803	1	2	210	210	0.7	0.0429423	0.7	0.0429423	0.7	0.0429423	1
1803	1	4	225	226	0.45	0.0276058	0.9	0.0552115	0.5	0.0306731	2
1802	0	1	220	223	5.35	0.328202	21.4	1.31281	7.7	0.472365	4
1802	1	1	220	223	4.35	0.266856	17.4	1.06742	6.7	0.411019	4
1802	2	1	221	223	4.76667	0.292417	14.3	0.87725	5.7	0.349673	3
1802	3	1	221	223	3.76667	0.23107	11.3	0.693211	4.7	0.288327	3
1802	0	2	230	230	2.5	0.153365	2.5	0.153365	2.5	0.153365	1
1802	1	2	230	230	1.5	0.0920192	1.5	0.0920192	1.5	0.0920192	1
1802	2	2	230	230	0.5	0.0306731	0.5	0.0306731	0.5	0.0306731	1
1801	0	2	201	207	13.3	0.815904	93.1	5.71133	23.2	1.42323	7
1801	1	2	201	207	12.3	0.754558	86.1	5.2819	22.2	1.36188	7
1801	2	2	201	207	11.3	0.693211	79.1	4.85248	21.2	1.30054	7
1801	3	2	201	207	10.3	0.631865	72.1	4.42306	20.2	1.23919	7
1801	0	1	195	197	3.53333	0.216756	10.6	0.650269	5.8	0.355808	3
1801	1	1	196	197	4.05	0.248452	8.1	0.496904	4.8	0.294461	2
1801	2	1	196	197	3.05	0.187106	6.1	0.374211	3.8	0.233115	2
1801	3	1	196	197	2.05	0.12576	4.1	0.251519	2.8	0.171769	2
1800	0	1	223	226	6.9	0.423288	27.6	1.69315	10.5	0.644134	4
1800	1	1	223	226	5.9	0.361942	23.6	1.44777	9.5	0.582788	4
1800	2	1	223	225	6.8	0.417154	20.4	1.25146	8.5	0.521442	3
1800	3	1	223	225	5.8	0.355808	17.4	1.06742	7.5	0.460096	3
1799	0	1	184	185	11.1	0.680942	22.2	1.36188	12.6	0.772961	2
1799	1	1	184	185	10.1	0.619596	20.2	1.23919	11.6	0.711615	2
1799	2	1	184	185	9.1	0.55825	18.2	1.1165	10.6	0.650269	2
1799	3	1	184	185	8.1	0.496904	16.2	0.993807	9.6	0.588923	2
1798	0	1	170	174	11.12	0.682169	55.6	3.41085	15.9	0.975404	5
1798	1	1	170	174	10.12	0.620823	50.6	3.10411	14.9	0.914057	5
1798	2	1	170	174	9.12	0.559477	45.6	2.79738	13.9	0.852711	5
1798	3	1	170	174	8.12	0.498131	40.6	2.49065	12.9	0.791365	5
1798	0	5	207	214	5.1125	0.313632	40.9	2.50906	9.2	0.564384	8
1798	1	5	208	213	5.63333	0.345583	33.8	2.0735	8.2	0.503038	6
1798	0	6	217	222	3.56667	0.218801	21.4	1.31281	7.8	0.4785	6
1798	0	3	185	191	3.35714	0.205948	23.5	1.44163	7.5	0.460096	7
1798	2	6	208	213	4.63333	0.284237	27.8	1.70542	7.2	0.441692	6
1798	1	6	218	222	3.24	0.198761	16.2	0.993807	6.8	0.417154	5
1798	1	3	185	190	2.88333	0.176881	17.3	1.06129	6.5	0.39875	6
1798	3	5	208	213	3.63333	0.222891	21.8	1.33735	6.2	0.380346	6
1798	2	7	219	222	2.8	0.171769	11.2	0.687077	5.8	0.355808	4
1798	2	3	185	187	3.56667	0.218801	10.7	0.656404	5.5	0.337404	3
1798	3	6	220	222	2.56667	0.157455	7.7	0.472365	4.8	0.294461	3
1798	3	3	185	187	2.56667	0.157455	7.7	0.472365	4.5	0.276058	3
1798	0	2	180	181	2.6	0.1595	5.2	0.319	3.5	0.214711	2
1798	0	4	201	204	1.8	0.110423	7.2	0.441692	2.9	0.177904	4
1798	1	2	180	181	1.6	0.0981538	3.2	0.196308	2.5	0.153365	2
1798	1	4	201	203	1.23333	0.0756602	3.7	0.226981	1.9	0.116558	3
1798	2	2	181	181	1.5	0.0920192	1.5	0.0920192	1.5	0.0920192	1
1798	2	4	190	190	1.1	0.0674808	1.1	0.0674808	1.1	0.0674808	1
1798	2	5	202	203	0.5	0.0306731	1	0.0613461	0.9	0.0552115	2
1798	3	2	181	181	0.5	0.0306731	0.5	0.0306731	0.5	0.0306731	1
1798	0	7	234	234	0.3	0.0184038	0.3	0.0184038	0.3	0.0184038	1
1798	3	4	190	190	0.1	0.00613461	0.1	0.00613461	0.1	0.00613461	1
1797	0	2	189	199	9.38182	0.575538	103.2	6.33092	23.4	1.4355	11
1797	1	2	190	199	9.27	0.568679	92.7	5.68679	22.4	1.37415	10
1797	2	2	190	199	8.27	0.507333	82.7	5.07333	21.4	1.31281	10
1797	3	3	196	199	12.325	0.756091	49.3	3.02436	20.4	1.25146	4
1797	3	2	190	194	4.74	0.290781	23.7	1.4539	8.3	0.509173	5
1797	0	1	162	164	2.46667	0.15132	7.4	0.453961	5.1	0.312865	3
1797	1	1	162	164	1.46667	0.0899743	4.4	0.269923	4.1	0.251519	3
1797	2	1	163	163	3.1	0.190173	3.1	0.190173	3.1	0.190173	1
1797	3	1	163	163	2.1	0.128827	2.1	0.128827	2.1	0.128827	1
1796	0	1	156	156	4.5	0.276058	4.5	0.276058	4.5	0.276058	1
1796	1	1	156	156	3.5	0.214711	3.5	0.214711	3.5	0.214711	1
1796	2	1	156	156	2.5	0.153365	2.5	0.153365	2.5	0.153365	1
1796	3	1	156	156	1.5	0.0920192	1.5	0.0920192	1.5	0.0920192	1
1795	0	1	185	188	6.95	0.426356	27.8	1.70542	12.2	0.748423	4
1795	1	1	185	188	5.95	0.36501	23.8	1.46004	11.2	0.687077	4
1795	2	1	186	188	6.9	0.423288	20.7	1.26987	10.2	0.625731	3
1795	3	1	186	187	9.1	0.55825	18.2	1.1165	9.2	0.564384	2
1795	0	2	250	251	0.4	0.0245385	0.8	0.0490769	0.6	0.0368077	2
1794	0	3	180	184	17.32	1.06252	86.6	5.31258	27.8	1.70542	5
1794	1	3	180	184	16.32	1.00117	81.6	5.00584	26.8	1.64408	5
1794	2	3	180	184	15.32	0.939823	76.6	4.69911	25.8	1.58273	5
1794	3	3	180	184	14.32	0.878477	71.6	4.39238	24.8	1.52138	5
1794	0	4	197	202	3.66667	0.224936	22	1.34962	6.3	0.386481	6
1794	1	4	197	201	3.32	0.203669	16.6	1.01835	5.3	0.325135	5
1794	0	1	164	164	5	0.306731	5	0.306731	5	0.306731	1
1794	2	4	197	201	2.32	0.142323	11.6	0.711615	4.3	0.263788	5
1794	1	1	164	164	4	0.245385	4	0.245385	4	0.245385	1
1794	3	4	198	201	1.85	0.11349	7.4	0.453961	3.3	0.202442	4
1794	0	2	175	176	3.1	0.190173	6.2	0.380346	3.1	0.190173	2
1794	2	1	164	164	3	0.184038	3	0.184038	3	0.184038	1
1794	1	2	175	176	2.1	0.128827	4.2	0.257654	2.1	0.128827	2
1794	3	1	164	164	2	0.122692	2	0.122692	2	0.122692	1
1794	2	2	175	176	1.1	0.0674808	2.2	0.134962	1.1	0.0674808	2
1794	0	5	205	206	0.6	0.0368077	1.2	0.0736154	0.8	0.0490769	2
1794	3	2	175	176	0.1	0.00613461	0.2	0.0122692	0.1	0.00613461	2
1793	0	2	195	198	8.825	0.54138	35.3	2.16552	16.3	0.999942	4
1793	1	2	195	198	7.825	0.480034	31.3	1.92013	15.3	0.938596	4
1793	2	2	195	198	6.825	0.418687	27.3	1.67475	14.3	0.87725	4
1793	3	2	195	198	5.825	0.357341	23.3	1.42937	13.3	0.815904	4
1793	0	1	190	192	2.73333	0.167679	8.2	0.503038	6.8	0.417154	3
1793	1	1	191	191	5.8	0.355808	5.8	0.355808	5.8	0.355808	1
1793	0	5	209	217	2.55556	0.156773	23	1.41096	5.5	0.337404	9
1793	2	1	191	191	4.8	0.294461	4.8	0.294461	4.8	0.294461	1
1793	1	5	210	215	2.68333	0.164612	16.1	0.987673	4.5	0.276058	6
1793	3	1	191	191	3.8	0.233115	3.8	0.233115	3.8	0.233115	1
1793	2	4	210	214	2.18	0.133735	10.9	0.668673	3.5	0.214711	5
1793	0	4	206	207	2.25	0.138029	4.5	0.276058	3.1	0.190173	2
1793	3	4	211	213	2.1	0.128827	6.3	0.386481	2.5	0.153365	3
1793	1	4	206	207	1.25	0.0766827	2.5	0.153365	2.1	0.128827	2
1793	0	3	200	201	1.05	0.0644134	2.1	0.128827	1.3	0.07975	2
1793	2	3	206	206	1.1	0.0674808	1.1	0.0674808	1.1	0.0674808	1
1793	1	3	200	200	0.3	0.0184038	0.3	0.0184038	0.3	0.0184038	1
1793	3	3	206	206	0.1	0.00613461	0.1	0.00613461	0.1	0.00613461	1
1792	0	1	187	202	15.5437	0.953549	248.7	15.2568	44.2	2.7115	16
1792	1	1	187	202	14.5437	0.892203	232.7	14.2752	43.2	2.65015	16
1792	2	1	187	202	13.5437	0.830857	216.7	13.2937	42.2	2.58881	16
1792	3	1	188	196	22.0556	1.35302	198.5	12.1772	41.2	2.52746	9
1792	3	2	198	200	0.966667	0.0593013	2.9	0.177904	2.1	0.128827	3
1792	3	3	202	202	1	0.0613461	1	0.0613461	1	0.0613461	1
1791	0	1	194	215	7.45909	0.457586	164.1	10.0669	16.7	1.02448	22
1791	1	1	194	210	8.01765	0.491852	136.3	8.36148	15.7	0.963134	17
1791	2	1	194	209	7.5	0.460096	120	7.36154	14.7	0.901788	16
1791	3	1	195	209	6.98667	0.428605	104.8	6.42908	13.7	0.840442	15
1791	1	2	212	214	2.2	0.134962	6.6	0.404885	3.1	0.190173	3
1791	2	2	212	214	1.2	0.0736154	3.6	0.220846	2.1	0.128827	3
1791	3	2	214	214	1.1	0.0674808	1.1	0.0674808	1.1	0.0674808	1
1789	0	1	163	171	7.07778	0.434194	63.7	3.90775	21.4	1.31281	9
1789	1	1	163	167	8.9	0.545981	44.5	2.7299	20.4	1.25146	5
1789	0	2	185	217	4.60909	0.28275	152.1	9.33075	20.2	1.23919	33
1789	2	1	164	166	13.4333	0.824083	40.3	2.47225	19.4	1.19012	3
1789	1	3	186	190	11.14	0.683396	55.7	3.41698	19.2	1.17785	5
1789	3	1	164	166	12.4333	0.762737	37.3	2.28821	18.4	1.12877	3
1789	2	3	186	190	10.14	0.62205	50.7	3.11025	18.2	1.1165	5
1789	3	3	186	190	9.14	0.560704	45.7	2.80352	17.2	1.05515	5
1789	1	4	194	207	4.42857	0.271676	62	3.80346	12.3	0.754558	14
1789	2	4	196	205	4.96	0.304277	49.6	3.04277	11.3	0.693211	10
1789	3	4	197	203	5.85714	0.359313	41	2.51519	10.3	0.631865	7
1789	1	2	169	170	5.4	0.331269	10.8	0.662538	6.5	0.39875	2
1789	2	2	169	170	4.4	0.269923	8.8	0.539846	5.5	0.337404	2
1789	3	2	169	170	3.4	0.208577	6.8	0.417154	4.5	0.276058	2
1789	0	4	232	237	1.36667	0.0838397	8.2	0.503038	3.1	0.190173	6
1789	1	5	209	211	1.33333	0.0817949	4	0.245385	2.1	0.128827	3
1789	1	8	233	235	1.26667	0.0777051	3.8	0.233115	2.1	0.128827	3
1789	2	6	234	235	0.8	0.0490769	1.6	0.0981538	1.1	0.0674808	2
1789	2	5	209	210	0.6	0.0368077	1.2	0.0736154	1.1	0.0674808	2
1789	1	6	213	213	1	0.0613461	1	0.0613461	1	0.0613461	1
1789	0	3	220	225	0.4	0.0245385	2.4	0.147231	0.7	0.0429423	6
1789	1	7	217	217	0.1	0.00613461	0.1	0.00613461	0.1	0.00613461	1
1789	3	5	209	209	0.1	0.00613461	0.1	0.00613461	0.1	0.00613461	1
1789	3	6	234	234	0.1	0.00613461	0.1	0.00613461	0.1	0.00613461	1
1788	0	3	191	201	15.5636	0.954769	171.2	10.5025	31.5	1.9324	11
1788	1	3	191	200	16.07	0.985832	160.7	9.85832	30.5	1.87106	10
1788	2	3	192	200	16.7778	1.02925	151	9.26327	29.5	1.80971	9
1788	3	3	192	200	15.7778	0.967906	142	8.71115	28.5	1.74836	9
1788	0	1	171	174	10.5	0.644134	42	2.57654	21.9	1.34348	4
1788	1	1	171	174	9.5	0.582788	38	2.33115	20.9	1.28213	4
1788	2	1	171	174	8.5	0.521442	34	2.08577	19.9	1.22079	4
1788	3	1	172	174	10.1	0.619596	30.3	1.85879	18.9	1.15944	3
1788	0	2	179	179	5.6	0.343538	5.6	0.343538	5.6	0.343538	1
1788	1	2	179	179	4.6	0.282192	4.6	0.282192	4.6	0.282192	1
1788	2	2	179	179	3.6	0.220846	3.6	0.220846	3.6	0.220846	1
1788	3	2	179	179	2.6	0.1595	2.6	0.1595	2.6	0.1595	1
1788	0	4	205	205	0.2	0.0122692	0.2	0.0122692	0.2	0.0122692	1
1786	0	1	171	180	11.91	0.730633	119.1	7.30633	24.8	1.52138	10
1786	1	1	171	180	10.91	0.669286	109.1	6.69286	23.8	1.46004	10
1786	2	1	171	179	11.1111	0.681624	100	6.13461	22.8	1.39869	9
1786	3	1	172	179	11.3875	0.698579	91.1	5.58863	21.8	1.33735	8
1784	0	2	188	191	9.025	0.553649	36.1	2.2146	14.6	0.895654	4
1784	1	2	188	191	8.025	0.492303	32.1	1.96921	13.6	0.834307	4
1784	2	2	188	191	7.025	0.430957	28.1	1.72383	12.6	0.772961	4
1784	3	2	188	191	6.025	0.36961	24.1	1.47844	11.6	0.711615	4
1784	0	1	154	154	5.4	0.331269	5.4	0.331269	5.4	0.331269	1
1784	1	1	154	154	4.4	0.269923	4.4	0.269923	4.4	0.269923	1
1784	2	1	154	154	3.4	0.208577	3.4	0.208577	3.4	0.208577	1
1784	3	1	154	154	2.4	0.147231	2.4	0.147231	2.4	0.147231	1
1783	0	5	201	211	10.1636	0.6235	111.8	6.8585	26.7	1.63794	11
1783	1	5	202	210	11.3222	0.694575	101.9	6.25117	25.7	1.5766	9
1783	2	5	202	210	10.3222	0.633228	92.9	5.69906	24.7	1.51525	9
1783	0	3	182	185	12.65	0.776029	50.6	3.10411	24.2	1.48458	4
1783	3	5	202	210	9.32222	0.571882	83.9	5.14694	23.7	1.4539	9
1783	1	3	182	185	11.65	0.714683	46.6	2.85873	23.2	1.42323	4
1783	2	3	182	184	14.3	0.87725	42.9	2.63175	22.2	1.36188	3
1783	3	3	182	184	13.3	0.815904	39.9	2.44771	21.2	1.30054	3
1783	0	4	191	199	8.98889	0.551434	80.9	4.9629	20.6	1.26373	9
1783	1	4	191	198	9.075	0.556716	72.6	4.45373	19.6	1.20238	8
1783	2	4	192	198	9.32857	0.572272	65.3	4.0059	18.6	1.14104	7
1783	3	4	192	198	8.32857	0.510926	58.3	3.57648	17.6	1.07969	7
1783	0	1	165	167	4.73333	0.290372	14.2	0.871115	10.8	0.662538	3
1783	0	2	174	178	5.64	0.345992	28.2	1.72996	10.1	0.619596	5
1783	1	1	165	166	6.05	0.371144	12.1	0.742288	9.8	0.601192	2
1783	1	2	174	178	4.64	0.284646	23.2	1.42323	9.1	0.55825	5
1783	2	1	165	166	5.05	0.309798	10.1	0.619596	8.8	0.539846	2
1783	2	2	175	178	4.775	0.292928	19.1	1.17171	8.1	0.496904	4
1783	3	1	165	166	4.05	0.248452	8.1	0.496904	7.8	0.4785	2
1783	3	2	175	178	3.775	0.231582	15.1	0.926327	7.1	0.435558	4
1782	0	1	207	208	0.35	0.0214711	0.7	0.0429423	0.4	0.0245385	2
1781	0	5	210	229	16.395	1.00577	327.9	20.1154	36.9	2.26367	20
1781	1	5	210	227	17.1556	1.05243	308.8	18.9437	35.9	2.20233	18
1781	2	5	211	227	17.1353	1.05118	291.3	17.8701	34.9	2.14098	17
1781	3	5	211	227	16.1353	0.989838	274.3	16.8272	33.9	2.07963	17
1781	0	1	168	170	3.96667	0.24334	11.9	0.730019	7.5	0.460096	3
1781	0	3	183	185	4.96667	0.304686	14.9	0.914057	7	0.429423	3
1781	1	1	168	169	4.85	0.297529	9.7	0.595058	6.5	0.39875	2
1781	0	4	188	193	3.38333	0.207554	20.3	1.24533	6.2	0.380346	6
1781	1	3	183	185	3.96667	0.24334	11.9	0.730019	6	0.368077	3
1781	2	1	168	169	3.85	0.236183	7.7	0.472365	5.5	0.337404	2
1781	1	4	188	192	2.94	0.180358	14.7	0.901788	5.2	0.319	5
1781	2	3	183	185	2.96667	0.181994	8.9	0.545981	5	0.306731	3
1781	3	1	168	169	2.85	0.174836	5.7	0.349673	4.5	0.276058	2
1781	2	4	189	192	2.575	0.157966	10.3	0.631865	4.2	0.257654	4
1781	3	3	183	185	1.96667	0.120647	5.9	0.361942	4	0.245385	3
1781	3	4	189	191	2.16667	0.132917	6.5	0.39875	3.2	0.196308	3
1781	0	2	177	179	1.46667	0.0899743	4.4	0.269923	3.2	0.196308	3
1781	1	2	177	178	1.15	0.0705481	2.3	0.141096	2.2	0.134962	2
1781	2	2	178	178	1.2	0.0736154	1.2	0.0736154	1.2	0.0736154	1
1781	3	2	178	178	0.2	0.0122692	0.2	0.0122692	0.2	0.0122692	1
1780	0	1	182	184	9.2	0.564384	27.6	1.69315	11.4	0.699346	3
1780	1	1	182	184	8.2	0.503038	24.6	1.50912	10.4	0.638	3
1780	0	2	196	206	4.15455	0.254865	45.7	2.80352	10.1	0.619596	11
1780	2	1	182	184	7.2	0.441692	21.6	1.32508	9.4	0.576654	3
1780	1	2	198	206	4	0.245385	36	2.20846	9.1	0.55825	9
1780	3	1	182	184	6.2	0.380346	18.6	1.14104	8.4	0.515308	3
1780	2	2	198	205	3.4	0.208577	27.2	1.66861	8.1	0.496904	8
1780	3	2	199	205	2.81429	0.172646	19.7	1.20852	7.1	0.435558	7
1780	0	3	219	220	0.35	0.0214711	0.7	0.0429423	0.5	0.0306731	2
1779	0	2	210	224	7.4	0.453961	111	6.80942	15.5	0.950865	15
1779	1	2	210	223	6.91429	0.424165	96.8	5.93831	14.5	0.889519	14
1779	2	2	210	223	5.91429	0.362819	82.8	5.07946	13.5	0.828173	14
1779	3	2	211	223	5.34615	0.327966	69.5	4.26356	12.5	0.766827	13
1779	0	1	189	190	2.85	0.174836	5.7	0.349673	3.1	0.190173	2
1779	0	3	228	230	1.23333	0.0756602	3.7	0.226981	2.4	0.147231	3
1779	1	1	189	190	1.85	0.11349	3.7	0.226981	2.1	0.128827	2
1779	0	6	243	246	0.675	0.0414086	2.7	0.165635	1.9	0.116558	4
1779	0	5	234	234	1.7	0.104288	1.7	0.104288	1.7	0.104288	1
1779	1	3	229	229	1.4	0.0858846	1.4	0.0858846	1.4	0.0858846	1
1779	2	1	189	190	0.85	0.0521442	1.7	0.104288	1.1	0.0674808	2
1779	1	5	244	244	0.9	0.0552115	0.9	0.0552115	0.9	0.0552115	1
1779	1	4	234	234	0.7	0.0429423	0.7	0.0429423	0.7	0.0429423	1
1779	2	3	229	229	0.4	0.0245385	0.4	0.0245385	0.4	0.0245385	1
1779	0	4	232	232	0.1	0.00613461	0.1	0.00613461	0.1	0.00613461	1
1779	3	1	189	189	0.1	0.00613461	0.1	0.00613461	0.1	0.00613461	1
1778	0	2	197	204	10.9	0.668673	87.2	5.34938	18.1	1.11037	8
1778	1	2	197	204	9.9	0.607327	79.2	4.85861	17.1	1.04902	8
1778	2	2	197	204	8.9	0.545981	71.2	4.36785	16.1	0.987673	8
1778	3	1	198	203	10.7667	0.660493	64.6	3.96296	15.1	0.926327	6
1778	0	1	194	195	1.85	0.11349	3.7	0.226981	2.2	0.134962	2
1778	1	1	194	195	0.85	0.0521442	1.7	0.104288	1.2	0.0736154	2
1778	0	3	214	215	0.3	0.0184038	0.6	0.0368077	0.3	0.0184038	2
1778	2	1	194	194	0.2	0.0122692	0.2	0.0122692	0.2	0.0122692	1
1776	0	4	198	210	14.0231	0.860262	182.3	11.1834	25.5	1.56433	13
1776	1	4	198	210	13.0231	0.798915	169.3	10.3859	24.5	1.50298	13
[truncated: 241 more rows]

## Sheet: Madrid
year	EHF_sev	HWID	HWStart	HWEnd	mean	meanz	load	loadz	peak	peakz	length
2017	0	1	160	174	16.8467	1.47843	252.7	22.1764	35.9	3.1505	15
2017	1	1	160	174	15.8467	1.39067	237.7	20.86	34.9	3.06275	15
2017	2	1	160	169	20.96	1.8394	209.6	18.394	33.9	2.97499	10
2017	3	1	160	169	19.96	1.75165	199.6	17.5165	32.9	2.88723	10
2017	0	3	192	199	13.675	1.20009	109.4	9.6007	24	2.10619	8
2017	1	2	192	199	12.675	1.11233	101.4	8.89864	23	2.01843	8
2017	2	3	192	198	13.4714	1.18222	94.3	8.27556	22	1.93067	7
2017	3	3	192	198	12.4714	1.09446	87.3	7.66125	21	1.84291	7
2017	0	5	213	218	6.68333	0.586515	40.1	3.51909	14.5	1.27249	6
2017	1	4	214	217	8.95	0.785432	35.8	3.14173	13.5	1.18473	4
2017	2	5	214	217	7.95	0.697674	31.8	2.7907	12.5	1.09697	4
2017	3	5	214	217	6.95	0.609917	27.8	2.43967	11.5	1.00921	4
2017	0	4	207	211	6.6	0.579201	33	2.89601	10.9	0.95656	5
2017	1	3	207	211	5.6	0.491444	28	2.45722	9.9	0.868802	5
2017	2	4	207	210	5.875	0.515577	23.5	2.06231	8.9	0.781044	4
2017	3	4	207	210	4.875	0.427819	19.5	1.71128	7.9	0.693287	4
2017	0	6	225	236	3.55833	0.312271	42.7	3.74726	6.9	0.605529	12
2017	2	2	171	173	4.8	0.421237	14.4	1.26371	6.4	0.56165	3
2017	1	5	226	235	3.21	0.281703	32.1	2.81703	5.9	0.517771	10
2017	3	2	171	173	3.8	0.33348	11.4	1.00044	5.4	0.473892	3
2017	2	6	227	235	2.52222	0.221345	22.7	1.9921	4.9	0.430013	9
2017	3	6	228	234	2.15714	0.189306	15.1	1.32514	3.9	0.342255	7
2017	0	2	184	184	1	0.0877578	1	0.0877578	1	0.0877578	1
2016	0	1	179	192	6.1	0.535323	85.4	7.49452	21.3	1.86924	14
2016	1	1	179	192	5.1	0.447565	71.4	6.26591	20.3	1.78148	14
2016	2	3	189	192	11.05	0.969724	44.2	3.87889	19.3	1.69373	4
2016	3	3	189	192	10.05	0.881966	40.2	3.52786	18.3	1.60597	4
2016	0	3	206	220	3.82667	0.33582	57.4	5.0373	14.6	1.28126	15
2016	0	9	244	250	5.3	0.465116	37.1	3.25581	14	1.22861	7
2016	1	3	206	211	7.16667	0.628931	43	3.77358	13.6	1.19351	6
2016	1	6	246	250	6.26	0.549364	31.3	2.74682	13	1.14085	5
2016	2	5	207	211	7.5	0.658183	37.5	3.29092	12.6	1.10575	5
2016	2	7	247	250	6.65	0.583589	26.6	2.33436	12	1.05309	4
2016	3	5	207	210	8.3	0.72839	33.2	2.91356	11.6	1.01799	4
2016	0	2	198	202	6.62	0.580957	33.1	2.90478	11.5	1.00921	5
2016	3	7	247	250	5.65	0.495832	22.6	1.98333	11	0.965336	4
2016	1	2	198	202	5.62	0.493199	28.1	2.46599	10.5	0.921457	5
2016	2	4	198	202	4.62	0.405441	23.1	2.0272	9.5	0.833699	5
2016	3	4	198	201	4.675	0.410268	18.7	1.64107	8.5	0.745941	4
2016	2	2	183	186	2.325	0.204037	9.3	0.816147	3.4	0.298376	4
2016	2	1	179	180	2.85	0.25011	5.7	0.500219	2.9	0.254498	2
2016	1	4	215	216	1.65	0.1448	3.3	0.289601	2.5	0.219394	2
2016	3	2	183	186	1.325	0.116279	5.3	0.465116	2.4	0.210619	4
2016	3	1	179	180	1.85	0.162352	3.7	0.324704	1.9	0.16674	2
2016	0	7	235	236	1.6	0.140412	3.2	0.280825	1.9	0.16674	2
2016	2	6	215	215	1.5	0.131637	1.5	0.131637	1.5	0.131637	1
2016	0	8	238	241	0.525	0.0460728	2.1	0.184291	1	0.0877578	4
2016	1	5	235	236	0.6	0.0526547	1.2	0.105309	0.9	0.078982	2
2016	3	6	215	215	0.5	0.0438789	0.5	0.0438789	0.5	0.0438789	1
2016	0	4	226	229	0.225	0.0197455	0.9	0.078982	0.4	0.0351031	4
2016	0	5	231	231	0.2	0.0175516	0.2	0.0175516	0.2	0.0175516	1
2016	0	6	233	233	0.1	0.00877578	0.1	0.00877578	0.1	0.00877578	1
2015	0	2	176	210	11.1057	0.974613	388.7	34.1115	34.4	3.01887	35
2015	1	1	176	197	16.0364	1.40732	352.8	30.9609	33.4	2.93111	22
2015	2	1	177	197	15.7524	1.38239	330.8	29.0303	32.4	2.84335	21
2015	3	1	177	197	14.7524	1.29464	309.8	27.1874	31.4	2.75559	21
2015	0	3	213	219	1.08571	0.0952799	7.6	0.666959	1.5	0.131637	7
2015	1	2	203	206	0.6	0.0526547	2.4	0.210619	1	0.0877578	4
2015	0	1	171	171	1	0.0877578	1	0.0877578	1	0.0877578	1
2015	1	3	209	210	0.5	0.0438789	1	0.0877578	0.9	0.078982	2
2015	0	5	240	240	0.7	0.0614305	0.7	0.0614305	0.7	0.0614305	1
2015	1	5	216	218	0.433333	0.0380284	1.3	0.114085	0.5	0.0438789	3
2015	0	4	222	222	0.5	0.0438789	0.5	0.0438789	0.5	0.0438789	1
2015	1	4	214	214	0.3	0.0263273	0.3	0.0263273	0.3	0.0263273	1
2014	0	1	194	198	10.54	0.924967	52.7	4.62484	22.5	1.97455	5
2014	1	1	194	197	12.1	1.06187	48.4	4.24748	21.5	1.88679	4
2014	2	1	194	197	11.1	0.974111	44.4	3.89645	20.5	1.79903	4
2014	3	1	195	197	13.7	1.20228	41.1	3.60685	19.5	1.71128	3
2014	0	2	203	207	3.3	0.289601	16.5	1.448	5.9	0.517771	5
2014	1	2	203	207	2.3	0.201843	11.5	1.00921	4.9	0.430013	5
2014	0	5	242	244	3.13333	0.274974	9.4	0.824923	4.4	0.386134	3
2014	2	2	204	207	1.625	0.142606	6.5	0.570426	3.9	0.342255	4
2014	1	4	243	244	3.35	0.293989	6.7	0.587977	3.4	0.298376	2
2014	3	2	206	207	1.75	0.153576	3.5	0.307152	2.9	0.254498	2
2014	2	3	243	244	2.35	0.206231	4.7	0.412462	2.4	0.210619	2
2014	3	3	243	244	1.35	0.118473	2.7	0.236946	1.4	0.122861	2
2014	0	3	217	219	0.566667	0.0497294	1.7	0.149188	1.2	0.105309	3
2014	0	4	237	239	0.4	0.0351031	1.2	0.105309	0.8	0.0702062	3
2014	1	3	218	218	0.2	0.0175516	0.2	0.0175516	0.2	0.0175516	1
2013	0	1	182	193	9.96667	0.874653	119.6	10.4958	22.2	1.94822	12
2013	1	1	183	192	10.84	0.951294	108.4	9.51294	21.2	1.86047	10
2013	2	1	184	191	12.3625	1.08491	98.9	8.67925	20.2	1.77271	8
2013	3	1	184	191	11.3625	0.997148	90.9	7.97718	19.2	1.68495	8
2013	0	5	222	234	2.58462	0.22682	33.6	2.94866	8.5	0.745941	13
2013	1	5	230	233	3.8	0.33348	15.2	1.33392	7.5	0.658183	4
2013	2	5	230	232	3.73333	0.327629	11.2	0.982887	6.5	0.570426	3
2013	3	3	230	232	2.73333	0.239871	8.2	0.719614	5.5	0.482668	3
2013	0	4	211	213	1.33333	0.11701	4	0.351031	2.7	0.236946	3
2013	1	4	222	227	1.21667	0.106772	7.3	0.640632	2.2	0.193067	6
2013	0	2	197	200	1.2	0.105309	4.8	0.421237	1.7	0.149188	4
2013	1	3	212	212	1.7	0.149188	1.7	0.149188	1.7	0.149188	1
2013	2	3	222	224	0.633333	0.0555799	1.9	0.16674	1.2	0.105309	3
2013	1	2	198	200	0.533333	0.0468042	1.6	0.140412	0.7	0.0614305	3
2013	2	2	212	212	0.7	0.0614305	0.7	0.0614305	0.7	0.0614305	1
2013	2	4	226	226	0.6	0.0526547	0.6	0.0526547	0.6	0.0526547	1
2013	0	3	204	205	0.15	0.0131637	0.3	0.0263273	0.2	0.0175516	2
2013	3	2	223	223	0.2	0.0175516	0.2	0.0175516	0.2	0.0175516	1
2012	0	1	175	179	23	2.01843	115	10.0921	37.1	3.25581	5
2012	1	1	175	179	22	1.93067	110	9.65336	36.1	3.16806	5
2012	2	1	175	179	21	1.84291	105	9.21457	35.1	3.0803	5
2012	3	1	175	179	20	1.75516	100	8.77578	34.1	2.99254	5
2012	0	4	220	224	10.4	0.912681	52	4.56341	24.3	2.13251	5
2012	1	5	220	223	11.9	1.04432	47.6	4.17727	23.3	2.04476	4
2012	2	3	220	223	10.9	0.95656	43.6	3.82624	22.3	1.957	4
2012	3	3	221	223	13.2333	1.16133	39.7	3.48398	21.3	1.86924	3
2012	0	2	198	207	3.53	0.309785	35.3	3.09785	12.1	1.06187	10
2012	0	5	229	235	6.98571	0.613051	48.9	4.29136	11.1	0.974111	7
2012	1	2	198	202	5.08	0.44581	25.4	2.22905	11.1	0.974111	5
2012	1	6	229	234	7.13333	0.626006	42.8	3.75603	10.1	0.886354	6
2012	2	2	198	201	5.275	0.462922	21.1	1.85169	10.1	0.886354	4
2012	2	4	230	234	7.38	0.647652	36.9	3.23826	9.1	0.798596	5
2012	3	2	198	201	4.275	0.375165	17.1	1.50066	9.1	0.798596	4
2012	3	4	230	234	6.38	0.559895	31.9	2.79947	8.1	0.710838	5
2012	0	3	211	214	0.825	0.0724002	3.3	0.289601	1.6	0.140412	4
2012	1	3	205	206	0.45	0.039491	0.9	0.078982	0.7	0.0614305	2
2012	1	4	211	212	0.35	0.0307152	0.7	0.0614305	0.6	0.0526547	2
2011	0	1	175	179	15.12	1.3269	75.6	6.63449	28.1	2.46599	5
2011	1	1	175	179	14.12	1.23914	70.6	6.1957	27.1	2.37824	5
2011	2	1	175	178	16.575	1.45459	66.3	5.81834	26.1	2.29048	4
2011	3	1	175	178	15.575	1.36683	62.3	5.46731	25.1	2.20272	4
2011	0	4	226	232	5.88571	0.516517	41.2	3.61562	13.1	1.14963	7
2011	1	4	226	231	5.7	0.500219	34.2	3.00132	12.1	1.06187	6
2011	2	3	226	231	4.7	0.412462	28.2	2.47477	11.1	0.974111	6
2011	3	3	227	231	4.62	0.405441	23.1	2.0272	10.1	0.886354	5
2011	0	2	209	211	3.2	0.280825	9.6	0.842475	4	0.351031	3
2011	1	2	209	211	2.2	0.193067	6.6	0.579201	3	0.263273	3
2011	2	2	209	211	1.2	0.105309	3.6	0.315928	2	0.175516	3
2011	0	3	221	222	1.25	0.109697	2.5	0.219394	1.8	0.157964	2
2011	3	2	210	210	1	0.0877578	1	0.0877578	1	0.0877578	1
2011	1	3	222	222	0.8	0.0702062	0.8	0.0702062	0.8	0.0702062	1
2010	0	1	185	193	14.3556	1.25981	129.2	11.3383	20.8	1.82536	9
2010	1	1	185	192	15.075	1.32295	120.6	10.5836	19.8	1.7376	8
2010	2	1	185	192	14.075	1.23519	112.6	9.88153	18.8	1.64985	8
2010	3	1	185	192	13.075	1.14743	104.6	9.17946	17.8	1.56209	8
2010	0	2	197	201	6.22	0.545853	31.1	2.72927	12.9	1.13208	5
2010	1	2	197	200	6.55	0.574814	26.2	2.29925	11.9	1.04432	4
2010	2	2	197	200	5.55	0.487056	22.2	1.94822	10.9	0.95656	4
2010	3	2	198	200	6.23333	0.547024	18.7	1.64107	9.9	0.868802	3
2010	0	3	207	213	1.61429	0.141666	11.3	0.991663	3.8	0.33348	7
2010	0	4	218	222	1.22	0.107065	6.1	0.535323	2.9	0.254498	5
2010	1	3	208	210	1.66667	0.146263	5	0.438789	2.8	0.245722	3
2010	0	6	236	239	1.15	0.100921	4.6	0.403686	2.6	0.22817	4
2010	1	5	220	222	0.766667	0.067281	2.3	0.201843	1.9	0.16674	3
2010	2	3	208	209	1.1	0.0965336	2.2	0.193067	1.8	0.157964	2
2010	1	6	237	238	1	0.0877578	2	0.175516	1.6	0.140412	2
2010	2	4	221	221	0.9	0.078982	0.9	0.078982	0.9	0.078982	1
2010	3	3	208	208	0.8	0.0702062	0.8	0.0702062	0.8	0.0702062	1
2010	0	5	232	233	0.55	0.0482668	1.1	0.0965336	0.7	0.0614305	2
2010	2	5	237	237	0.6	0.0526547	0.6	0.0526547	0.6	0.0526547	1
2010	1	4	212	212	0.5	0.0438789	0.5	0.0438789	0.5	0.0438789	1
2009	0	8	224	235	4.96667	0.435864	59.6	5.23036	11.4	1.00044	12
2009	1	7	225	234	4.86	0.426503	48.6	4.26503	10.4	0.912681	10
2009	2	6	226	234	4.32222	0.379309	38.9	3.41378	9.4	0.824923	9
2009	3	6	226	233	3.8375	0.336771	30.7	2.69416	8.4	0.737165	8
2009	0	2	168	169	7.05	0.618692	14.1	1.23738	8.4	0.737165	2
2009	0	1	163	163	7.5	0.658183	7.5	0.658183	7.5	0.658183	1
2009	1	2	168	169	6.05	0.530935	12.1	1.06187	7.4	0.649408	2
2009	1	1	163	163	6.5	0.570426	6.5	0.570426	6.5	0.570426	1
2009	2	2	168	169	5.05	0.443177	10.1	0.886354	6.4	0.56165	2
2009	2	1	163	163	5.5	0.482668	5.5	0.482668	5.5	0.482668	1
2009	3	2	168	169	4.05	0.355419	8.1	0.710838	5.4	0.473892	2
2009	0	6	206	210	2.62	0.229925	13.1	1.14963	4.5	0.39491	5
2009	3	1	163	163	4.5	0.39491	4.5	0.39491	4.5	0.39491	1
2009	0	3	181	183	2.4	0.210619	7.2	0.631856	3.8	0.33348	3
2009	1	5	206	210	1.62	0.142168	8.1	0.710838	3.5	0.307152	5
2009	0	7	215	217	1.93333	0.169665	5.8	0.508995	3.1	0.272049	3
2009	1	3	181	182	2.3	0.201843	4.6	0.403686	2.8	0.245722	2
2009	2	4	206	208	1.4	0.122861	4.2	0.368583	2.5	0.219394	3
2009	1	6	215	217	0.933333	0.0819073	2.8	0.245722	2.1	0.184291	3
2009	2	3	181	182	1.3	0.114085	2.6	0.22817	1.8	0.157964	2
2009	0	5	200	201	1	0.0877578	2	0.175516	1.7	0.149188	2
2009	0	9	239	242	0.8	0.0702062	3.2	0.280825	1.5	0.131637	4
2009	3	4	207	207	1.5	0.131637	1.5	0.131637	1.5	0.131637	1
2009	2	5	216	216	1.1	0.0965336	1.1	0.0965336	1.1	0.0965336	1
2009	3	3	182	182	0.8	0.0702062	0.8	0.0702062	0.8	0.0702062	1
2009	1	4	201	201	0.7	0.0614305	0.7	0.0614305	0.7	0.0614305	1
2009	0	4	191	192	0.35	0.0307152	0.7	0.0614305	0.5	0.0438789	2
2009	1	8	241	241	0.5	0.0438789	0.5	0.0438789	0.5	0.0438789	1
2009	3	5	216	216	0.1	0.00877578	0.1	0.00877578	0.1	0.00877578	1
2008	0	3	214	219	9.9	0.868802	59.4	5.21281	20.1	1.76393	6
2008	1	3	214	218	10.86	0.95305	54.3	4.76525	19.1	1.67617	5
2008	2	3	214	218	9.86	0.865292	49.3	4.32646	18.1	1.58842	5
2008	3	3	215	218	11.25	0.987275	45	3.9491	17.1	1.50066	4
2008	0	1	177	181	6.86	0.602018	34.3	3.01009	9.9	0.868802	5
2008	1	1	177	181	5.86	0.514261	29.3	2.5713	8.9	0.781044	5
2008	2	1	178	181	6.15	0.53971	24.6	2.15884	7.9	0.693287	4
2008	3	1	178	181	5.15	0.451953	20.6	1.80781	6.9	0.605529	4
2008	0	2	200	203	3.75	0.329092	15	1.31637	6.6	0.579201	4
2008	1	2	200	203	2.75	0.241334	11	0.965336	5.6	0.491444	4
2008	2	2	200	201	3.7	0.324704	7.4	0.649408	4.6	0.403686	2
2008	3	2	200	201	2.7	0.236946	5.4	0.473892	3.6	0.315928	2
2008	0	5	239	240	0.4	0.0351031	0.8	0.0702062	0.5	0.0438789	2
2008	0	4	222	222	0.5	0.0438789	0.5	0.0438789	0.5	0.0438789	1
2007	0	3	206	216	5.94545	0.52176	65.4	5.73936	12	1.05309	11
2007	1	3	207	215	6.08889	0.534347	54.8	4.80913	11	0.965336	9
2007	2	3	207	212	6.78333	0.59529	40.7	3.57174	10	0.877578	6
2007	3	3	207	212	5.78333	0.507533	34.7	3.0452	9	0.78982	6
2007	0	2	193	194	4.55	0.399298	9.1	0.798596	5.9	0.517771	2
2007	1	2	193	194	3.55	0.31154	7.1	0.62308	4.9	0.430013	2
2007	0	1	187	187	4.7	0.412462	4.7	0.412462	4.7	0.412462	1
2007	2	2	193	194	2.55	0.223782	5.1	0.447565	3.9	0.342255	2
2007	2	4	214	215	2.7	0.236946	5.4	0.473892	3.7	0.324704	2
2007	1	1	187	187	3.7	0.324704	3.7	0.324704	3.7	0.324704	1
2007	3	2	193	194	1.55	0.136025	3.1	0.272049	2.9	0.254498	2
2007	3	4	214	215	1.7	0.149188	3.4	0.298376	2.7	0.236946	2
2007	2	1	187	187	2.7	0.236946	2.7	0.236946	2.7	0.236946	1
2007	0	4	238	238	2.5	0.219394	2.5	0.219394	2.5	0.219394	1
2007	3	1	187	187	1.7	0.149188	1.7	0.149188	1.7	0.149188	1
2007	1	4	238	238	1.5	0.131637	1.5	0.131637	1.5	0.131637	1
2007	2	5	238	238	0.5	0.0438789	0.5	0.0438789	0.5	0.0438789	1
2006	0	3	188	206	7.50526	0.658645	142.6	12.5143	22.2	1.94822	19
2006	1	2	188	198	10.0091	0.878376	110.1	9.66213	21.2	1.86047	11
2006	2	2	189	198	9.93	0.871435	99.3	8.71435	20.2	1.77271	10
2006	3	2	189	198	8.93	0.783677	89.3	7.83677	19.2	1.68495	10
2006	0	6	243	248	5.93333	0.520696	35.6	3.12418	9.7	0.851251	6
2006	1	5	243	248	4.93333	0.432938	29.6	2.59763	8.7	0.763493	6
2006	2	5	243	247	4.76	0.417727	23.8	2.08864	7.7	0.675735	5
2006	3	4	244	247	4.825	0.423431	19.3	1.69373	6.7	0.587977	4
2006	1	3	201	206	2.4	0.210619	14.4	1.26371	4.7	0.412462	6
2006	2	3	202	205	2.4	0.210619	9.6	0.842475	3.7	0.324704	4
2006	0	2	172	173	3.1	0.272049	6.2	0.544098	3.7	0.324704	2
2006	3	3	202	205	1.4	0.122861	5.6	0.491444	2.7	0.236946	4
2006	1	1	172	173	2.1	0.184291	4.2	0.368583	2.7	0.236946	2
2006	0	4	209	214	1.15	0.100921	6.9	0.605529	2.1	0.184291	6
2006	2	1	172	173	1.1	0.0965336	2.2	0.193067	1.7	0.149188	2
2006	1	4	211	213	0.966667	0.0848325	2.9	0.254498	1.1	0.0965336	3
2006	3	1	173	173	0.7	0.0614305	0.7	0.0614305	0.7	0.0614305	1
2006	0	1	157	157	0.4	0.0351031	0.4	0.0351031	0.4	0.0351031	1
2006	0	5	222	222	0.1	0.00877578	0.1	0.00877578	0.1	0.00877578	1
2006	2	4	212	212	0.1	0.00877578	0.1	0.00877578	0.1	0.00877578	1
2005	0	1	167	172	8.3	0.72839	49.8	4.37034	12.7	1.11452	6
2005	0	5	216	219	7.125	0.625274	28.5	2.5011	11.9	1.04432	4
2005	1	1	167	172	7.3	0.640632	43.8	3.84379	11.7	1.02677	6
2005	0	4	200	204	5.66	0.496709	28.3	2.48355	11.6	1.01799	5
2005	0	3	192	196	6.58	0.577446	32.9	2.88723	11.4	1.00044	5
2005	1	5	216	219	6.125	0.537516	24.5	2.15007	10.9	0.95656	4
2005	2	1	167	171	7.66	0.672225	38.3	3.36112	10.7	0.939008	5
2005	1	4	200	203	6.025	0.528741	24.1	2.11496	10.6	0.930233	4
2005	1	3	192	196	5.58	0.489688	27.9	2.44844	10.4	0.912681	5
2005	2	5	216	219	5.125	0.449759	20.5	1.79903	9.9	0.868802	4
2005	3	1	167	171	6.66	0.584467	33.3	2.92233	9.7	0.851251	5
2005	2	4	200	203	5.025	0.440983	20.1	1.76393	9.6	0.842475	4
2005	2	3	193	196	5.875	0.515577	23.5	2.06231	9.4	0.824923	4
2005	3	5	217	219	5.66667	0.497294	17	1.49188	8.9	0.781044	3
2005	3	4	200	202	5.46667	0.479743	16.4	1.43923	8.6	0.754717	3
2005	3	3	193	196	4.875	0.427819	19.5	1.71128	8.4	0.737165	4
2005	0	2	182	185	2.9	0.254498	11.6	1.01799	6.5	0.570426	4
2005	1	2	182	184	2.83333	0.248647	8.5	0.745941	5.5	0.482668	3
2005	0	6	224	228	2.64	0.231681	13.2	1.1584	5.3	0.465116	5
2005	2	2	182	184	1.83333	0.160889	5.5	0.482668	4.5	0.39491	3
2005	1	6	225	227	3.23333	0.28375	9.7	0.851251	4.3	0.377358	3
2005	3	2	183	183	3.5	0.307152	3.5	0.307152	3.5	0.307152	1
2005	2	6	225	227	2.23333	0.195992	6.7	0.587977	3.3	0.289601	3
2005	3	6	225	226	2.25	0.197455	4.5	0.39491	2.3	0.201843	2
2005	0	7	239	241	1.5	0.131637	4.5	0.39491	1.9	0.16674	3
2005	1	7	239	241	0.5	0.0438789	1.5	0.131637	0.9	0.078982	3
2005	0	8	245	245	0.4	0.0351031	0.4	0.0351031	0.4	0.0351031	1
2004	0	1	176	186	9.41818	0.826519	103.6	9.09171	25.9	2.27293	11
2004	1	1	177	186	9.33	0.81878	93.3	8.1878	24.9	2.18517	10
2004	2	1	177	182	14.1167	1.23885	84.7	7.43308	23.9	2.09741	6
2004	3	1	177	182	13.1167	1.15109	78.7	6.90654	22.9	2.00965	6
2004	0	3	202	208	6.58571	0.577948	46.1	4.04563	16.9	1.48311	7
2004	1	2	203	207	8.16	0.716104	40.8	3.58052	15.9	1.39535	5
2004	2	3	203	206	8.975	0.787626	35.9	3.1505	14.9	1.30759	4
2004	3	2	203	206	7.975	0.699868	31.9	2.79947	13.9	1.21983	4
2004	0	4	210	214	4.8	0.421237	24	2.10619	10.6	0.930233	5
2004	1	3	211	214	4.975	0.436595	19.9	1.74638	9.6	0.842475	4
2004	2	4	212	214	5.3	0.465116	15.9	1.39535	8.6	0.754717	3
2004	3	3	212	213	6.45	0.566038	12.9	1.13208	7.6	0.666959	2
2004	0	6	236	237	1	0.0877578	2	0.175516	1.7	0.149188	2
2004	1	4	236	236	0.7	0.0614305	0.7	0.0614305	0.7	0.0614305	1
2004	2	2	185	185	0.6	0.0526547	0.6	0.0526547	0.6	0.0526547	1
2004	0	2	197	197	0.5	0.0438789	0.5	0.0438789	0.5	0.0438789	1
2004	0	5	219	219	0.2	0.0175516	0.2	0.0175516	0.2	0.0175516	1
2003	0	5	208	226	10.7895	0.94686	205	17.9903	22.7	1.9921	19
2003	1	4	209	225	11.0059	0.965852	187.1	16.4195	21.7	1.90434	17
2003	2	4	209	225	10.0059	0.878094	170.1	14.9276	20.7	1.81659	17
2003	3	4	209	225	9.00588	0.790336	153.1	13.4357	19.7	1.72883	17
2003	0	3	187	193	9.51429	0.834953	66.6	5.84467	17.4	1.52699	7
2003	1	3	187	193	8.51429	0.747195	59.6	5.23036	16.4	1.43923	7
2003	2	3	188	192	10.68	0.937253	53.4	4.68627	15.4	1.35147	5
2003	3	3	188	192	9.68	0.849495	48.4	4.24748	14.4	1.26371	5
2003	0	2	168	173	7.31667	0.642094	43.9	3.85257	12.4	1.0882	6
2003	1	2	169	173	7.6	0.666959	38	3.3348	11.4	1.00044	5
2003	2	2	169	173	6.6	0.579201	33	2.89601	10.4	0.912681	5
2003	3	2	169	173	5.6	0.491444	28	2.45722	9.4	0.824923	5
2003	0	1	161	163	4.56667	0.400761	13.7	1.20228	8.6	0.754717	3
2003	1	1	161	163	3.56667	0.313003	10.7	0.939008	7.6	0.666959	3
2003	2	1	162	163	3.95	0.346643	7.9	0.693287	6.6	0.579201	2
2003	3	1	162	163	2.95	0.258885	5.9	0.517771	5.6	0.491444	2
2003	0	6	231	231	0.7	0.0614305	0.7	0.0614305	0.7	0.0614305	1
2003	0	4	205	205	0.2	0.0175516	0.2	0.0175516	0.2	0.0175516	1
2002	0	1	164	169	13.6	1.19351	81.6	7.16104	26	2.2817	6
2002	1	1	164	168	15.28	1.34094	76.4	6.7047	25	2.19394	5
2002	2	1	164	168	14.28	1.25318	71.4	6.26591	24	2.10619	5
2002	3	1	164	168	13.28	1.16542	66.4	5.82712	23	2.01843	5
2002	0	4	206	210	9.3	0.816147	46.5	4.08074	17.5	1.53576	5
2002	1	4	206	209	10.4	0.912681	41.6	3.65072	16.5	1.448	4
2002	2	5	206	209	9.4	0.824923	37.6	3.29969	15.5	1.36025	4
2002	3	3	206	209	8.4	0.737165	33.6	2.94866	14.5	1.27249	4
2002	0	2	171	175	6.18	0.542343	30.9	2.71172	12	1.05309	5
2002	1	2	171	175	5.18	0.454585	25.9	2.27293	11	0.965336	5
2002	2	2	171	173	6.83333	0.599678	20.5	1.79903	10	0.877578	3
2002	3	2	171	173	5.83333	0.51192	17.5	1.53576	9	0.78982	3
2002	0	3	198	200	2	0.175516	6	0.526547	3	0.263273	3
2002	0	5	224	229	0.683333	0.0599678	4.1	0.359807	2.3	0.201843	6
2002	1	3	199	200	1.9	0.16674	3.8	0.33348	2	0.175516	2
2002	1	5	225	225	1.3	0.114085	1.3	0.114085	1.3	0.114085	1
2002	2	4	199	200	0.9	0.078982	1.8	0.157964	1	0.0877578	2
2002	2	3	175	175	0.6	0.0526547	0.6	0.0526547	0.6	0.0526547	1
2002	2	6	225	225	0.3	0.0263273	0.3	0.0263273	0.3	0.0263273	1
2001	0	2	171	175	13.94	1.22334	69.7	6.11672	20	1.75516	5
2001	1	2	171	175	12.94	1.13559	64.7	5.67793	19	1.6674	5
2001	2	2	171	175	11.94	1.04783	59.7	5.23914	18	1.57964	5
2001	3	2	171	175	10.94	0.96007	54.7	4.80035	17	1.49188	5
2001	0	3	180	183	8.45	0.741553	33.8	2.96621	15.5	1.36025	4
2001	1	3	180	183	7.45	0.653796	29.8	2.61518	14.5	1.27249	4
2001	2	3	180	182	8.9	0.781044	26.7	2.34313	13.5	1.18473	3
2001	3	3	180	182	7.9	0.693287	23.7	2.07986	12.5	1.09697	3
2001	0	6	210	212	5.53333	0.485593	16.6	1.45678	8.9	0.781044	3
2001	1	6	210	212	4.53333	0.397835	13.6	1.19351	7.9	0.693287	3
2001	2	5	210	212	3.53333	0.310078	10.6	0.930233	6.9	0.605529	3
2001	3	5	210	212	2.53333	0.22232	7.6	0.666959	5.9	0.517771	3
2001	0	8	222	225	2.625	0.230364	10.5	0.921457	5	0.438789	4
2001	0	9	233	237	2.78	0.243967	13.9	1.21983	4.6	0.403686	5
2001	0	4	192	192	4.2	0.368583	4.2	0.368583	4.2	0.368583	1
2001	1	8	223	224	3.55	0.31154	7.1	0.62308	4	0.351031	2
2001	1	9	233	236	2.275	0.199649	9.1	0.798596	3.6	0.315928	4
2001	0	1	149	151	1.86667	0.163815	5.6	0.491444	3.4	0.298376	3
2001	1	4	192	192	3.2	0.280825	3.2	0.280825	3.2	0.280825	1
2001	2	7	223	224	2.55	0.223782	5.1	0.447565	3	0.263273	2
2001	0	7	217	219	1.86667	0.163815	5.6	0.491444	2.6	0.22817	3
2001	2	8	234	236	1.86667	0.163815	5.6	0.491444	2.6	0.22817	3
2001	1	1	150	151	1.4	0.122861	2.8	0.245722	2.4	0.210619	2
2001	2	4	192	192	2.2	0.193067	2.2	0.193067	2.2	0.193067	1
2001	3	6	223	224	1.55	0.136025	3.1	0.272049	2	0.175516	2
2001	0	5	202	204	0.766667	0.067281	2.3	0.201843	2	0.175516	3
2001	1	7	217	218	1.45	0.127249	2.9	0.254498	1.6	0.140412	2
2001	3	7	234	235	1.55	0.136025	3.1	0.272049	1.6	0.140412	2
2001	2	1	150	150	1.4	0.122861	1.4	0.122861	1.4	0.122861	1
2001	3	4	192	192	1.2	0.105309	1.2	0.105309	1.2	0.105309	1
2001	1	5	203	203	1	0.0877578	1	0.0877578	1	0.0877578	1
2001	2	6	217	218	0.45	0.039491	0.9	0.078982	0.6	0.0526547	2
2001	3	1	150	150	0.4	0.0351031	0.4	0.0351031	0.4	0.0351031	1
2000	0	6	226	230	7.54	0.661694	37.7	3.30847	14.6	1.28126	5
2000	1	5	226	230	6.54	0.573936	32.7	2.86968	13.6	1.19351	5
2000	0	4	210	214	6.76	0.593243	33.8	2.96621	13.3	1.16718	5
2000	2	3	226	230	5.54	0.486178	27.7	2.43089	12.6	1.10575	5
2000	1	3	211	214	7.225	0.63405	28.9	2.5362	12.3	1.07942	4
2000	3	3	227	229	7.7	0.675735	23.1	2.0272	11.6	1.01799	3
2000	2	2	211	213	8.4	0.737165	25.2	2.2115	11.3	0.991663	3
2000	3	2	211	213	7.4	0.649408	22.2	1.94822	10.3	0.903905	3
2000	0	2	176	177	1.7	0.149188	3.4	0.298376	3.2	0.280825	2
2000	1	2	176	176	2.2	0.193067	2.2	0.193067	2.2	0.193067	1
2000	0	5	222	222	1.4	0.122861	1.4	0.122861	1.4	0.122861	1
2000	0	1	168	169	0.75	0.0658183	1.5	0.131637	1.3	0.114085	2
2000	2	1	176	176	1.2	0.105309	1.2	0.105309	1.2	0.105309	1
2000	0	3	201	202	0.45	0.039491	0.9	0.078982	0.5	0.0438789	2
2000	1	4	222	222	0.4	0.0351031	0.4	0.0351031	0.4	0.0351031	1
2000	1	1	168	168	0.3	0.0263273	0.3	0.0263273	0.3	0.0263273	1
2000	3	1	176	176	0.2	0.0175516	0.2	0.0175516	0.2	0.0175516	1
1999	0	1	180	183	11.125	0.976305	44.5	3.90522	17.9	1.57086	4
1999	1	1	180	182	13.5333	1.18766	40.6	3.56297	16.9	1.48311	3
1999	2	1	180	182	12.5333	1.0999	37.6	3.29969	15.9	1.39535	3
1999	3	1	180	182	11.5333	1.01214	34.6	3.03642	14.9	1.30759	3
1999	0	3	195	198	5.9	0.517771	23.6	2.07108	11.3	0.991663	4
1999	1	3	195	197	6.6	0.579201	19.8	1.7376	10.3	0.903905	3
1999	0	4	200	205	5.15	0.451953	30.9	2.71172	10	0.877578	6
1999	0	6	232	237	4.01667	0.352494	24.1	2.11496	9.6	0.842475	6
1999	0	2	188	190	6.4	0.56165	19.2	1.68495	9.6	0.842475	3
1999	2	3	195	197	5.6	0.491444	16.8	1.47433	9.3	0.816147	3
1999	1	4	201	204	6.4	0.56165	25.6	2.2466	9	0.78982	4
1999	1	6	233	236	4.925	0.432207	19.7	1.72883	8.6	0.754717	4
1999	1	2	188	190	5.4	0.473892	16.2	1.42168	8.6	0.754717	3
1999	3	3	195	197	4.6	0.403686	13.8	1.21106	8.3	0.72839	3
1999	2	4	201	204	5.4	0.473892	21.6	1.89557	8	0.702062	4
1999	2	6	234	236	5.4	0.473892	16.2	1.42168	7.6	0.666959	3
1999	2	2	188	190	4.4	0.386134	13.2	1.1584	7.6	0.666959	3
1999	3	4	201	204	4.4	0.386134	17.6	1.54454	7	0.614305	4
1999	3	5	234	236	4.4	0.386134	13.2	1.1584	6.6	0.579201	3
1999	3	2	188	190	3.4	0.298376	10.2	0.895129	6.6	0.579201	3
1999	0	5	226	226	2.3	0.201843	2.3	0.201843	2.3	0.201843	1
1999	1	5	226	226	1.3	0.114085	1.3	0.114085	1.3	0.114085	1
1999	2	5	226	226	0.3	0.0263273	0.3	0.0263273	0.3	0.0263273	1
1998	0	4	196	200	7.42	0.651163	37.1	3.25581	16.5	1.448	5
1998	1	3	196	199	8.225	0.721808	32.9	2.88723	15.5	1.36025	4
1998	2	3	197	199	9.73333	0.854176	29.2	2.56253	14.5	1.27249	3
1998	3	3	197	199	8.73333	0.766418	26.2	2.29925	13.5	1.18473	3
1998	0	5	203	211	4.11111	0.360782	37	3.24704	9.1	0.798596	9
1998	0	3	191	193	5.56667	0.488518	16.7	1.46556	9	0.78982	3
1998	0	6	217	225	3.91111	0.34323	35.2	3.08907	8.8	0.772269	9
1998	1	4	203	210	3.6125	0.317025	28.9	2.5362	8.1	0.710838	8
1998	0	2	178	179	5.5	0.482668	11	0.965336	8.1	0.710838	2
1998	1	2	191	193	4.56667	0.400761	13.7	1.20228	8	0.702062	3
1998	1	5	218	223	4.71667	0.413924	28.3	2.48355	7.8	0.684511	6
1998	2	4	203	206	4.375	0.38394	17.5	1.53576	7.1	0.62308	4
1998	0	7	233	237	2.98	0.261518	14.9	1.30759	7.1	0.62308	5
1998	1	1	178	179	4.5	0.39491	9	0.78982	7.1	0.62308	2
1998	2	2	191	193	3.56667	0.313003	10.7	0.939008	7	0.614305	3
1998	2	6	218	223	3.71667	0.326166	22.3	1.957	6.8	0.596753	6
1998	3	4	204	206	4.53333	0.397835	13.6	1.19351	6.1	0.535323	3
1998	1	6	235	237	3.56667	0.313003	10.7	0.939008	6.1	0.535323	3
1998	2	1	178	179	3.5	0.307152	7	0.614305	6.1	0.535323	2
1998	3	2	191	192	3.95	0.346643	7.9	0.693287	6	0.526547	2
1998	3	6	219	223	3.34	0.293111	16.7	1.46556	5.8	0.508995	5
1998	2	7	235	237	2.56667	0.225245	7.7	0.675735	5.1	0.447565	3
1998	3	1	179	179	5.1	0.447565	5.1	0.447565	5.1	0.447565	1
1998	3	7	235	236	2.55	0.223782	5.1	0.447565	4.1	0.359807	2
1998	2	5	209	210	2.1	0.184291	4.2	0.368583	2.9	0.254498	2
1998	3	5	209	210	1.1	0.0965336	2.2	0.193067	1.9	0.16674	2
1998	0	1	172	173	0.75	0.0658183	1.5	0.131637	1	0.0877578	2
1997	0	1	206	215	7.01	0.615182	70.1	6.15182	18.4	1.61474	10
1997	1	1	206	215	6.01	0.527424	60.1	5.27424	17.4	1.52699	10
1997	2	1	207	214	6.325	0.555068	50.6	4.44054	16.4	1.43923	8
1997	3	2	211	214	8.825	0.774462	35.3	3.09785	15.4	1.35147	4
1997	3	1	207	209	2.63333	0.231096	7.9	0.693287	3.7	0.324704	3
1997	0	3	229	234	1.81667	0.159427	10.9	0.95656	3.1	0.272049	6
1997	0	2	225	227	2	0.175516	6	0.526547	2.7	0.236946	3
1997	1	3	230	233	1.45	0.127249	5.8	0.508995	2.1	0.184291	4
1997	1	2	225	227	1	0.0877578	3	0.263273	1.7	0.149188	3
1997	2	3	231	233	0.766667	0.067281	2.3	0.201843	1.1	0.0965336	3
1997	2	2	225	226	0.45	0.039491	0.9	0.078982	0.7	0.0614305	2
1997	3	3	232	232	0.1	0.00877578	0.1	0.00877578	0.1	0.00877578	1
1996	0	3	199	205	10.8286	0.950291	75.8	6.65204	19.7	1.72883	7
1996	1	2	199	205	9.82857	0.862534	68.8	6.03774	18.7	1.64107	7
1996	2	2	199	205	8.82857	0.774776	61.8	5.42343	17.7	1.55331	7
1996	3	1	199	205	7.82857	0.687018	54.8	4.80913	16.7	1.46556	7
1996	0	1	165	166	1.65	0.1448	3.3	0.289601	2.6	0.22817	2
1996	0	4	211	214	1.075	0.0943396	4.3	0.377358	1.7	0.149188	4
1996	1	1	166	166	1.6	0.140412	1.6	0.140412	1.6	0.140412	1
1996	0	2	181	181	0.8	0.0702062	0.8	0.0702062	0.8	0.0702062	1
1996	1	3	212	213	0.45	0.039491	0.9	0.078982	0.7	0.0614305	2
1996	2	1	166	166	0.6	0.0526547	0.6	0.0526547	0.6	0.0526547	1
1995	0	1	196	205	18.31	1.60685	183.1	16.0685	34.5	3.02764	10
1995	1	1	197	204	21.7625	1.90983	174.1	15.2786	33.5	2.93989	8
1995	2	1	197	204	20.7625	1.82207	166.1	14.5766	32.5	2.85213	8
1995	3	1	197	204	19.7625	1.73431	158.1	13.8745	31.5	2.76437	8
1995	0	2	208	212	5.02	0.440544	25.1	2.20272	8.8	0.772269	5
1995	1	2	208	211	5.05	0.443177	20.2	1.77271	7.8	0.684511	4
1995	2	2	208	211	4.05	0.355419	16.2	1.42168	6.8	0.596753	4
1995	3	2	209	211	4.3	0.377358	12.9	1.13208	5.8	0.508995	3
1995	0	3	223	224	0.95	0.0833699	1.9	0.16674	1	0.0877578	2
1995	0	4	226	227	0.1	0.00877578	0.2	0.0175516	0.1	0.00877578	2
1994	0	1	179	184	10.1667	0.892204	61	5.35323	18.3	1.60597	6
1994	1	1	179	184	9.16667	0.804446	55	4.82668	17.3	1.51821	6
1994	2	1	179	183	9.9	0.868802	49.5	4.34401	16.3	1.43045	5
1994	3	1	179	183	8.9	0.781044	44.5	3.90522	15.3	1.34269	5
1994	0	4	206	209	2.725	0.23914	10.9	0.95656	5.2	0.456341	4
1994	0	2	189	196	2.9125	0.255595	23.3	2.04476	4.9	0.430013	8
1994	1	5	207	208	4	0.351031	8	0.702062	4.2	0.368583	2
1994	1	2	189	191	2.73333	0.239871	8.2	0.719614	3.9	0.342255	3
1994	1	3	193	195	2.53333	0.22232	7.6	0.666959	3.8	0.33348	3
1994	2	5	207	208	3	0.263273	6	0.526547	3.2	0.280825	2
1994	2	2	189	191	1.73333	0.152114	5.2	0.456341	2.9	0.254498	3
1994	2	3	194	195	2.35	0.206231	4.7	0.412462	2.8	0.245722	2
1994	0	3	199	201	1.6	0.140412	4.8	0.421237	2.5	0.219394	3
1994	3	4	207	208	2	0.175516	4	0.351031	2.2	0.193067	2
1994	3	2	190	191	1.1	0.0965336	2.2	0.193067	1.9	0.16674	2
1994	3	3	194	195	1.35	0.118473	2.7	0.236946	1.8	0.157964	2
1994	0	6	227	232	0.75	0.0658183	4.5	0.39491	1.6	0.140412	6
1994	1	4	199	200	1.3	0.114085	2.6	0.22817	1.5	0.131637	2
1994	0	5	214	216	0.366667	0.0321779	1.1	0.0965336	0.8	0.0702062	3
1994	0	7	238	239	0.4	0.0351031	0.8	0.0702062	0.6	0.0526547	2
1994	1	6	230	231	0.35	0.0307152	0.7	0.0614305	0.6	0.0526547	2
1994	2	4	199	200	0.3	0.0263273	0.6	0.0526547	0.5	0.0438789	2
1993	0	2	204	210	6.01429	0.5278	42.1	3.6946	17.1	1.50066	7
1993	1	2	204	209	5.85	0.513383	35.1	3.0803	16.1	1.4129	6
1993	2	3	207	209	9.1	0.798596	27.3	2.39579	15.1	1.32514	3
1993	3	3	207	209	8.1	0.710838	24.3	2.13251	14.1	1.23738	3
1993	0	5	228	232	4.98	0.437034	24.9	2.18517	11.9	1.04432	5
1993	1	5	229	232	5.2	0.456341	20.8	1.82536	10.9	0.95656	4
1993	2	5	229	231	5.86667	0.514846	17.6	1.54454	9.9	0.868802	3
1993	3	5	230	231	7.55	0.662571	15.1	1.32514	8.9	0.781044	2
1993	0	1	195	198	6.7	0.587977	26.8	2.35191	8.6	0.754717	4
1993	1	1	195	198	5.7	0.500219	22.8	2.00088	7.6	0.666959	4
1993	2	1	195	198	4.7	0.412462	18.8	1.64985	6.6	0.579201	4
1993	0	3	213	217	3.12	0.273804	15.6	1.36902	6.5	0.570426	5
1993	3	1	195	198	3.7	0.324704	14.8	1.29882	5.6	0.491444	4
1993	1	3	214	217	2.825	0.247916	11.3	0.991663	5.5	0.482668	4
1993	2	4	215	216	3.95	0.346643	7.9	0.693287	4.5	0.39491	2
1993	3	4	215	216	2.95	0.258885	5.9	0.517771	3.5	0.307152	2
1993	2	2	204	205	1	0.0877578	2	0.175516	1.3	0.114085	2
1993	0	4	222	223	0.75	0.0658183	1.5	0.131637	1.1	0.0965336	2
1993	3	2	204	204	0.3	0.0263273	0.3	0.0263273	0.3	0.0263273	1
1993	1	4	222	222	0.1	0.00877578	0.1	0.00877578	0.1	0.00877578	1
1992	0	1	194	201	7.9	0.693287	63.2	5.54629	17.9	1.57086	8
1992	0	2	204	210	8.2	0.719614	57.4	5.0373	17.3	1.51821	7
1992	1	1	194	201	6.9	0.605529	55.2	4.84423	16.9	1.48311	8
1992	1	2	204	210	7.2	0.631856	50.4	4.42299	16.3	1.43045	7
1992	2	1	195	201	6.82857	0.59926	47.8	4.19482	15.9	1.39535	7
1992	2	2	205	210	7.3	0.640632	43.8	3.84379	15.3	1.34269	6
1992	3	1	195	201	5.82857	0.511503	40.8	3.58052	14.9	1.30759	7
1992	3	2	205	210	6.3	0.552874	37.8	3.31724	14.3	1.25494	6
1992	0	3	212	218	2.95714	0.259512	20.7	1.81659	8.9	0.781044	7
1992	1	4	216	218	5.1	0.447565	15.3	1.34269	7.9	0.693287	3
1992	2	3	217	218	6.15	0.53971	12.3	1.07942	6.9	0.605529	2
1992	3	3	217	218	5.15	0.451953	10.3	0.903905	5.9	0.517771	2
1992	0	5	236	238	1.2	0.105309	3.6	0.315928	2.2	0.193067	3
1992	0	4	229	230	0.8	0.0702062	1.6	0.140412	1.2	0.105309	2
[truncated: 643 more rows]

## Sheet: Orly
year	EHF_sev	HWID	HWStart	HWEnd	mean	meanz	load	loadz	peak	peakz	length
[truncated: 911 more rows]

[truncated: 30 more sheets: Nice, Munich, Dresden, Berlin, Virstu, Ogulin, Moscow, Nel'kan, Nanjing, Hanzhong, Nanping, Shaoguan, Zhengzhou, Guangzhou, Hobart, Melbourne, Sydney- Obs Hill, Brisbane, Darwin, Perth …]
